# Supplementary material for: Small secreted peptides (SSPs) in tomato and their potential roles in drought stress response
Source: Mol Hortic. 2023 Aug 25;3:17. doi: 10.1186/s43897-023-00063-2 (PMC10515272; doi:10.1186/s43897-023-00063-2)
Supplement: Supplementary file 1 — Additional file 1. The online version contains supplementary materials available at (web address will be provided by the publisher). Supplementary Fig. S1. The distribution of sORFs and annotated proteins. Supplementary Fig. S2. Chromosome distribution and sequence alignment of SlCEP genes. Supplementary Fig. S3. Heatmap visualization of the expression pattern of SlCEPs under drought (20% PEG-6000) stress for 0, 3, 6 and 12 hour based on qRT-PCR. Supplementary Fig. S4. Expression level of SlSRK2C, SlCEP10, SlCEP11 under drought (20% PEG6000 for 6 h), salt (200 mM NaCl for 3 h) and ABA (100 μM ABA for 6 h) stress treatments. Supplementary Fig. S5. Supplementary Table S1. SlSSPs prediction. Supplementary Table S2. sORFs prediction (ORF finder). Supplementary Table S3. GO analysis of SlSSPs. Supplementary Table S4. List of primers used in this study. [file 43897_2023_63_MOESM1_ESM.zip › renamed_ac6cd.xlsx]

## Sheet: Sheet1
Table_4_SuppInfo. List of primers used in this study.
Primer for plasmid construction
Construct name	Primer sequence	Purpose of experiment
SlCEP1	F: CTTGGTCATGCACGCTACG	qRT-PCR
	R: GGTTTCTCCAAATCCCCGTA
SlCEP2	F: GAATCTATTGAGGGGAGAAACATC
	R: ACCGATCCCCGGACTATGAC
SlCEP3	F: AGAAACAGGTAATAGCCCTAAACC
	R: TGGCGATCATCTCCTTCAACAG
SlCEP4	F: CATCAATGGAAGCGAGAAAGTT
	R: TGCGAGATGACGGGTGATAAG
SlCEP5	F: CATCCAATGCCGTCCAATC
	R: GTGTACCACATTATGGCCTTCC
SlCEP6	F: GTAGAGGCAAGGCACCTCAA
	R: GTTCTCAGCCTTGGTGGTA
SlCEP7	F: GGAAGATAAACAGTTGGGAAGAAG
	R: TTAGAGTGACCAATGCCAGGAC
SlCEP8	F: TGCACCAAAGCAAACCGGAA
	R: GGGCTGTGTCCTGCTTTGA
SlCEP9	F: GGGAAGACATTTGAAGTTGGAG
	R: GGTGGAGATACCGTCTGAACC
SlCEP10	F: TTCCGACAGGGCTTTTGATT
	R: ATTGATGATTGCCCGTGGT
SlCEP11	F: TGGGCTTCAGAAGCACGTC
	R: GCCTTAATTCCTCCAAGAGTTTG
SlCEP12	F: GAAAAGTTTAACATGGCTTCCG
	R: GACCTATTCCTGGACTGTGCC
SlCEP13	F: CAACTCAAATCCCAAGTCAAGC
	R: CAATACCAGGGCTGTGATCTTTA
SlCEP14	F: GTGGTTTATGCAACAAAGAAGGG
	R: GGTGGAACTGAACTCGGTGG
SlCEP15	F: ATGTTTATGGCAACTTGAAT
	R: AAACATGACCCATTCTAGGA
SlCEP16	F: TTGAACAACATGGATAAGGAGGTC
	R: TTAGGAGGTGGGCCAGAATG
SlCEP17	F: TATGTTAGTTTTCGTTGCAC
	R: TGTCCTTCACCAGGACTAGG
SlCEP18	F: ACTATGTTAGTTTTCGTTGC
	R: TCCTTCTCCAGGACTAGGTT
SlCEP19	F: CAACATGGATAAGGAGGTCACTAA
	R: TGACCAATTCTAGGAGGTGGG
SlCEP20	F: TCGGCCCCATACAATAATAAAG
	R: GCTCGAATGACCAGCTCCAATA
SlCEP21	F: AATTTAGCAAAGAAGGTAAC
	R: GACTCGAGACTGATTTCAAA
SlDHN	F: GACCAAATGCGCAAGACTGA
	R: CTGTTGCCCCTCATGGTGAT
SlNCED1	F: TTTTACGCTCGTGGGCTCTT
	R: GCCGGTGGGTGTTACCTTTA
SlSRK2C	F: ATAGCAGATGTTTGGTCTTGTGG
	R: GGAGACTCGGACATAGTAAGGAAT
SlAREB	F: AGGCGATGCTTAAGACGGAC
	R: CCCTTTCTGTACAGGGCACC
SlPP2C-2	F: AAATCGTCGTGTCCAACTGC
	R: TCCAAGAACTCTCGCACCAT
SlLEA	F: TGCTAGTGAGTTTGGGTAAGGA
	R: GCCGCTATGTGAGAGTGGAA
