# Supplementary material for: Small secreted peptides (SSPs) in tomato and their potential roles in drought stress response
Source: Mol Hortic. 2023 Aug 25;3:17. doi: 10.1186/s43897-023-00063-2 (PMC10515272; doi:10.1186/s43897-023-00063-2)
Supplement: Supplementary file 1 — Additional file 1. The online version contains supplementary materials available at (web address will be provided by the publisher). Supplementary Fig. S1. The distribution of sORFs and annotated proteins. Supplementary Fig. S2. Chromosome distribution and sequence alignment of SlCEP genes. Supplementary Fig. S3. Heatmap visualization of the expression pattern of SlCEPs under drought (20% PEG-6000) stress for 0, 3, 6 and 12 hour based on qRT-PCR. Supplementary Fig. S4. Expression level of SlSRK2C, SlCEP10, SlCEP11 under drought (20% PEG6000 for 6 h), salt (200 mM NaCl for 3 h) and ABA (100 μM ABA for 6 h) stress treatments. Supplementary Fig. S5. Supplementary Table S1. SlSSPs prediction. Supplementary Table S2. sORFs prediction (ORF finder). Supplementary Table S3. GO analysis of SlSSPs. Supplementary Table S4. List of primers used in this study. [file 43897_2023_63_MOESM1_ESM.zip › renamed_ca96d.xlsx]

## Sheet: sORFs with signal peptide
Table_2_SuppInfo. The predicted result of sORFs in Signal-P 5.0.
# ID	Prediction	SP(Sec/SPI)	OTHER	CS Position
lcl_ORF116_Solyc00g500001-Solyc00g500002_144969_145067	SP(Sec/SPI)	0.790628	0.209372	CS pos: 23-24. SLG-YM. Pr: 0.4021
lcl_ORF139_Solyc00g500001-Solyc00g500002_161328_161423	SP(Sec/SPI)	0.653395	0.346605	CS pos: 20-21. VYA-FL. Pr: 0.6147
lcl_ORF248_Solyc00g500001-Solyc00g500002_63346_63444	SP(Sec/SPI)	0.58129	0.41871	CS pos: 18-19. TSP-KK. Pr: 0.3861
lcl_ORF281_Solyc00g500001-Solyc00g500002_108991_109164	SP(Sec/SPI)	0.599583	0.400417	CS pos: 19-20. TIC-DQ. Pr: 0.2873
lcl_ORF297_Solyc00g500001-Solyc00g500002_126802_126912	SP(Sec/SPI)	0.662331	0.337669	CS pos: 28-29. GKA-FD. Pr: 0.5198
lcl_ORF318_Solyc00g500001-Solyc00g500002_146959_147069	SP(Sec/SPI)	0.77554	0.22446	CS pos: 23-24. VGA-GQ. Pr: 0.4316
lcl_ORF468_Solyc00g500001-Solyc00g500002_121346_121498	SP(Sec/SPI)	0.688173	0.311827	CS pos: 17-18. ILS-LF. Pr: 0.1339
lcl_ORF528_Solyc00g500001-Solyc00g500002_183332_183670	SP(Sec/SPI)	0.87156	0.12844	CS pos: 17-18. VPG-CR. Pr: 0.3761
lcl_ORF546_Solyc00g500001-Solyc00g500002_207110_207232	SP(Sec/SPI)	0.690399	0.309601	CS pos: 15-16. IKC-CY. Pr: 0.4077
lcl_ORF554_Solyc00g500001-Solyc00g500002_204475_204308	SP(Sec/SPI)	0.564344	0.435656	CS pos: 25-26. SRG-IH. Pr: 0.3239
lcl_ORF719_Solyc00g500001-Solyc00g500002_203055_202957	SP(Sec/SPI)	0.764104	0.235896	CS pos: 23-24. SLG-YM. Pr: 0.4800
lcl_ORF727_Solyc00g500001-Solyc00g500002_189996_189910	SP(Sec/SPI)	0.780062	0.219938	CS pos: 17-18. KLS-YE. Pr: 0.3000
lcl_ORF757_Solyc00g500001-Solyc00g500002_157269_157180	SP(Sec/SPI)	0.56661	0.43339	CS pos: 25-26. GNT-FI. Pr: 0.3917
lcl_ORF761_Solyc00g500001-Solyc00g500002_149613_149485	SP(Sec/SPI)	0.604668	0.395332	CS pos: 25-26. VIC-SN. Pr: 0.4389
lcl_ORF763_Solyc00g500001-Solyc00g500002_146673_146494	SP(Sec/SPI)	0.656842	0.343158	CS pos: 22-23. VLG-NR. Pr: 0.3255
lcl_ORF889_Solyc00g500001-Solyc00g500002_195764_195666	SP(Sec/SPI)	0.764104	0.235896	CS pos: 23-24. SLG-YM. Pr: 0.4800
lcl_ORF915_Solyc00g500001-Solyc00g500002_155048_154932	SP(Sec/SPI)	0.56984	0.43016	CS pos: 27-28. VTS-FN. Pr: 0.4573
lcl_ORF944_Solyc00g500001-Solyc00g500002_118418_118215	SP(Sec/SPI)	0.690951	0.309049	CS pos: 24-25. ILK-DP. Pr: 0.1507
lcl_ORF1005_Solyc00g500001-Solyc00g500002_58625_58527	SP(Sec/SPI)	0.764104	0.235896	CS pos: 23-24. SLG-YM. Pr: 0.4800
lcl_ORF1012_Solyc00g500001-Solyc00g500002_51338_51240	SP(Sec/SPI)	0.764104	0.235896	CS pos: 23-24. SLG-YM. Pr: 0.4800
lcl_ORF1_Solyc00g500002-Solyc00g500003_552_650	SP(Sec/SPI)	0.764104	0.235896	CS pos: 23-24. SLG-YM. Pr: 0.4800
lcl_ORF58_Solyc00g500003-Solyc00g500004_9826_10041	SP(Sec/SPI)	0.940587	0.059413	CS pos: 19-20. GLC-WH. Pr: 0.2924
lcl_ORF75_Solyc00g500004-Solyc00g500005_52437_52565	SP(Sec/SPI)	0.521491	0.478509	CS pos: 21-22. AVS-LD. Pr: 0.1386
lcl_ORF125_Solyc00g500004-Solyc00g500005_25054_25149	SP(Sec/SPI)	0.901266	0.098734	CS pos: 20-21. CHA-RR. Pr: 0.8000
lcl_ORF240_Solyc00g500004-Solyc00g500005_45887_46054	SP(Sec/SPI)	0.96956	0.03044	CS pos: 16-17. VDG-MP. Pr: 0.8327
lcl_ORF423_Solyc00g500004-Solyc00g500005_8114_7812	SP(Sec/SPI)	0.728986	0.271014	CS pos: 22-23. ATS-TD. Pr: 0.3366
lcl_ORF144_Solyc00g500006-Solyc00g500007_1806_1501	SP(Sec/SPI)	0.731386	0.268614	CS pos: 22-23. CHA-LR. Pr: 0.6773
lcl_ORF179_Solyc00g500007-Solyc00g500008_18431_18126	SP(Sec/SPI)	0.731386	0.268614	CS pos: 22-23. CHA-LR. Pr: 0.6773
lcl_ORF28_Solyc00g500013-Solyc00g500014_22503_22703	SP(Sec/SPI)	0.757963	0.242037	CS pos: 22-23. CHA-RP. Pr: 0.6511
lcl_ORF31_Solyc00g500013-Solyc00g500014_24606_24806	SP(Sec/SPI)	0.754079	0.245921	CS pos: 22-23. CHA-RP. Pr: 0.6479
lcl_ORF119_Solyc00g500013-Solyc00g500014_12434_12628	SP(Sec/SPI)	0.509541	0.490459	CS pos: 20-21. CHA-RP. Pr: 0.3660
lcl_ORF86_Solyc00g500014-Solyc00g500015_12298_12396	SP(Sec/SPI)	0.691385	0.308615	CS pos: 19-20. CNT-SS. Pr: 0.3562
lcl_ORF312_Solyc00g500014-Solyc00g500015_16733_16533	SP(Sec/SPI)	0.984559	0.015441	CS pos: 22-23. CHA-RP. Pr: 0.8829
lcl_ORF367_Solyc00g500014-Solyc00g500015_36229_36053	SP(Sec/SPI)	0.709113	0.290887	CS pos: 28-29. VRS-CV. Pr: 0.5852
lcl_ORF409_Solyc00g500014-Solyc00g500015_14263_14165	SP(Sec/SPI)	0.554392	0.445608	CS pos: 21-22. CHA-MP. Pr: 0.4610
lcl_ORF447_Solyc00g500014-Solyc00g500015_44862_44770	SP(Sec/SPI)	0.510904	0.489096	CS pos: 21-22. CHA-RL. Pr: 0.3922
lcl_ORF468_Solyc00g500014-Solyc00g500015_31476_31267	SP(Sec/SPI)	0.914216	0.085784	CS pos: 18-19. VDG-NT. Pr: 0.8482
lcl_ORF15_Solyc00g500015-Solyc00g500016_10266_10517	SP(Sec/SPI)	0.871131	0.128869	CS pos: 18-19. VDG-MP. Pr: 0.7557
lcl_ORF18_Solyc00g500015-Solyc00g500016_11283_11483	SP(Sec/SPI)	0.716032	0.283968	CS pos: 22-23. CHA-RP. Pr: 0.5623
lcl_ORF547_Solyc00g500015-Solyc00g500016_138604_138702	SP(Sec/SPI)	0.50442	0.49558	CS pos: 21-22. CHA-QC. Pr: 0.3359
lcl_ORF592_Solyc00g500015-Solyc00g500016_161923_162138	SP(Sec/SPI)	0.554694	0.445306	CS pos: 14-15. VCA-VQ. Pr: 0.2905
lcl_ORF636_Solyc00g500015-Solyc00g500016_8933_9073	SP(Sec/SPI)	0.958504	0.041496	CS pos: 17-18. VDG-MP. Pr: 0.8191
lcl_ORF729_Solyc00g500015-Solyc00g500016_82295_82480	SP(Sec/SPI)	0.580067	0.419933	CS pos: 20-21. CHA-QR. Pr: 0.5180
lcl_ORF917_Solyc00g500015-Solyc00g500016_192731_192820	SP(Sec/SPI)	0.561131	0.438869	CS pos: 25-26. TSS-DI. Pr: 0.1832
lcl_ORF1128_Solyc00g500015-Solyc00g500016_46780_46577	SP(Sec/SPI)	0.5706	0.4294	CS pos: 20-21. LRR-LT. Pr: 0.1343
lcl_ORF67_Solyc00g500016-Solyc00g500017_34593_34895	SP(Sec/SPI)	0.587903	0.412097	CS pos: 22-23. GHA-TS. Pr: 0.4659
lcl_ORF124_Solyc00g500016-Solyc00g500017_72861_73163	SP(Sec/SPI)	0.58835	0.41165	CS pos: 22-23. GHA-TS. Pr: 0.4661
lcl_ORF267_Solyc00g500016-Solyc00g500017_1721_1831	SP(Sec/SPI)	0.621659	0.378341	CS pos: 24-25. CHA-RD. Pr: 0.5864
lcl_ORF313_Solyc00g500016-Solyc00g500017_34448_34570	SP(Sec/SPI)	0.847597	0.152403	CS pos: 20-21. ALS-QP. Pr: 0.3996
lcl_ORF554_Solyc00g500016-Solyc00g500017_62388_62119	SP(Sec/SPI)	0.64599	0.35401	CS pos: 22-23. CLS-TP. Pr: 0.3816
lcl_ORF739_Solyc00g500016-Solyc00g500017_34952_34803	SP(Sec/SPI)	0.616991	0.383009	CS pos: 24-25. THG-RC. Pr: 0.2872
lcl_ORF46_Solyc00g500018-Solyc00g014290_31440_31523	SP(Sec/SPI)	0.660902	0.339098	CS pos: 24-25. SHA-NK. Pr: 0.5164
lcl_ORF251_Solyc00g500018-Solyc00g014290_31895_31725	SP(Sec/SPI)	0.849225	0.150775	CS pos: 24-25. ASA-DV. Pr: 0.7741
lcl_ORF256_Solyc00g500018-Solyc00g014290_28343_27933	SP(Sec/SPI)	0.906383	0.093617	CS pos: 22-23. LHS-TP. Pr: 0.3449
lcl_ORF299_Solyc00g500018-Solyc00g014290_1700_1587	SP(Sec/SPI)	0.522513	0.477487	CS pos: 16-17. IDS-MP. Pr: 0.4058
lcl_ORF317_Solyc00g500018-Solyc00g014290_23554_23336	SP(Sec/SPI)	0.579473	0.420527	CS pos: 22-23. VMS-CP. Pr: 0.3300
lcl_ORF151_Solyc00g014290-Solyc00g005280_25139_25393	SP(Sec/SPI)	0.583131	0.416869	CS pos: 34-35. VWC-GM. Pr: 0.4699
lcl_ORF225_Solyc00g014290-Solyc00g005280_11834_11733	SP(Sec/SPI)	0.694081	0.305919	CS pos: 21-22. CHA-RL. Pr: 0.5953
lcl_ORF325_Solyc00g014290-Solyc00g005280_34371_34177	SP(Sec/SPI)	0.829525	0.170475	CS pos: 21-22. LHA-TP. Pr: 0.7210
lcl_ORF338_Solyc00g014290-Solyc00g005280_27474_27328	SP(Sec/SPI)	0.707598	0.292402	CS pos: 21-22. CHA-RR. Pr: 0.5484
lcl_ORF165_Solyc00g005280-Solyc00g500019_168582_168680	SP(Sec/SPI)	0.764104	0.235896	CS pos: 23-24. SLG-YM. Pr: 0.4800
lcl_ORF175_Solyc00g005280-Solyc00g500019_185193_185336	SP(Sec/SPI)	0.605619	0.394381	CS pos: 22-23. SKG-NT. Pr: 0.5035
lcl_ORF207_Solyc00g005280-Solyc00g500019_218610_218753	SP(Sec/SPI)	0.895195	0.104805	CS pos: 22-23. GDV-SR. Pr: 0.2834
lcl_ORF212_Solyc00g005280-Solyc00g500019_223773_223871	SP(Sec/SPI)	0.764104	0.235896	CS pos: 23-24. SLG-YM. Pr: 0.4800
lcl_ORF221_Solyc00g005280-Solyc00g500019_230595_230729	SP(Sec/SPI)	0.537515	0.462485	CS pos: 28-29. VIA-LK. Pr: 0.3305
lcl_ORF228_Solyc00g005280-Solyc00g500019_235149_235238	SP(Sec/SPI)	0.690947	0.309053	CS pos: 20-21. IFS-SI. Pr: 0.5005
lcl_ORF247_Solyc00g005280-Solyc00g500019_250659_250757	SP(Sec/SPI)	0.764104	0.235896	CS pos: 23-24. SLG-YM. Pr: 0.4800
lcl_ORF255_Solyc00g005280-Solyc00g500019_258126_258233	SP(Sec/SPI)	0.588266	0.411734	CS pos: 19-20. CWS-IL. Pr: 0.2641
lcl_ORF338_Solyc00g005280-Solyc00g500019_45655_45858	SP(Sec/SPI)	0.650945	0.349055	CS pos: 24-25. ILK-DP. Pr: 0.1431
lcl_ORF366_Solyc00g005280-Solyc00g500019_76666_76764	SP(Sec/SPI)	0.764104	0.235896	CS pos: 23-24. SLG-YM. Pr: 0.4800
lcl_ORF370_Solyc00g005280-Solyc00g500019_83938_84036	SP(Sec/SPI)	0.764104	0.235896	CS pos: 23-24. SLG-YM. Pr: 0.4800
lcl_ORF459_Solyc00g005280-Solyc00g500019_201727_201825	SP(Sec/SPI)	0.764104	0.235896	CS pos: 23-24. SLG-YM. Pr: 0.4800
lcl_ORF515_Solyc00g005280-Solyc00g500019_274201_274668	SP(Sec/SPI)	0.546051	0.453949	CS pos: 21-22. TTA-NQ. Pr: 0.4366
lcl_ORF524_Solyc00g005280-Solyc00g500019_282769_282879	SP(Sec/SPI)	0.924593	0.075407	CS pos: 18-19. LEG-NN. Pr: 0.8066
lcl_ORF552_Solyc00g005280-Solyc00g500019_12008_12262	SP(Sec/SPI)	0.780512	0.219488	CS pos: 20-21. TRS-DD. Pr: 0.6791
lcl_ORF616_Solyc00g005280-Solyc00g500019_50813_50923	SP(Sec/SPI)	0.728071	0.271929	CS pos: 19-20. DSA-ER. Pr: 0.2175
lcl_ORF706_Solyc00g005280-Solyc00g500019_161591_161689	SP(Sec/SPI)	0.796818	0.203182	CS pos: 23-24. SMG-YM. Pr: 0.5081
lcl_ORF784_Solyc00g005280-Solyc00g500019_253007_253225	SP(Sec/SPI)	0.907236	0.092764	CS pos: 22-23. VQG-CI. Pr: 0.7317
lcl_ORF811_Solyc00g005280-Solyc00g500019_280331_280435	SP(Sec/SPI)	0.610086	0.389914	CS pos: 25-26. AYT-SS. Pr: 0.2429
lcl_ORF812_Solyc00g005280-Solyc00g500019_280454_280552	SP(Sec/SPI)	0.757685	0.242315	CS pos: 21-22. VKA-LS. Pr: 0.3796
lcl_ORF813_Solyc00g005280-Solyc00g500019_280613_280708	SP(Sec/SPI)	0.915487	0.084513	CS pos: 20-21. CES-PC. Pr: 0.3826
lcl_ORF832_Solyc00g005280-Solyc00g500019_276950_276861	SP(Sec/SPI)	0.681887	0.318113	CS pos: 19-20. VIT-CP. Pr: 0.2194
lcl_ORF837_Solyc00g005280-Solyc00g500019_270101_269994	SP(Sec/SPI)	0.768472	0.231528	CS pos: 20-21. GYG-AS. Pr: 0.3085
lcl_ORF855_Solyc00g005280-Solyc00g500019_242126_242025	SP(Sec/SPI)	0.944796	0.055204	CS pos: 19-20. TIC-VD. Pr: 0.5101
lcl_ORF898_Solyc00g005280-Solyc00g500019_193406_193302	SP(Sec/SPI)	0.720659	0.279341	CS pos: 23-24. VNG-LN. Pr: 0.6220
lcl_ORF905_Solyc00g005280-Solyc00g500019_185516_185439	SP(Sec/SPI)	0.580803	0.419197	CS pos: 22-23. YYG-VR. Pr: 0.1146
lcl_ORF925_Solyc00g005280-Solyc00g500019_154748_154590	SP(Sec/SPI)	0.814802	0.185198	CS pos: 15-16. VLC-AK. Pr: 0.4972
lcl_ORF933_Solyc00g005280-Solyc00g500019_146915_146817	SP(Sec/SPI)	0.764104	0.235896	CS pos: 23-24. SLG-YM. Pr: 0.4800
lcl_ORF938_Solyc00g005280-Solyc00g500019_139625_139527	SP(Sec/SPI)	0.759987	0.240013	CS pos: 23-24. SLG-YI. Pr: 0.5023
lcl_ORF1122_Solyc00g005280-Solyc00g500019_248962_248741	SP(Sec/SPI)	0.666351	0.333649	CS pos: 33-34. SEG-RP. Pr: 0.3850
lcl_ORF1150_Solyc00g005280-Solyc00g500019_226270_226058	SP(Sec/SPI)	0.764026	0.235974	CS pos: 16-17. SQG-LR. Pr: 0.3692
lcl_ORF1273_Solyc00g005280-Solyc00g500019_74005_73904	SP(Sec/SPI)	0.864872	0.135128	CS pos: 15-16. THS-LF. Pr: 0.3613
lcl_ORF1302_Solyc00g005280-Solyc00g500019_42730_42578	SP(Sec/SPI)	0.729629	0.270371	CS pos: 27-28. LWC-HS. Pr: 0.1889
lcl_ORF1321_Solyc00g005280-Solyc00g500019_33643_33374	SP(Sec/SPI)	0.508328	0.491672	CS pos: 22-23. CLS-TP. Pr: 0.3218
lcl_ORF1417_Solyc00g005280-Solyc00g500019_253029_252865	SP(Sec/SPI)	0.948599	0.051401	CS pos: 20-21. NDG-YR. Pr: 0.8005
lcl_ORF1423_Solyc00g005280-Solyc00g500019_248454_248356	SP(Sec/SPI)	0.981781	0.018219	CS pos: 17-18. SYA-IN. Pr: 0.9032
lcl_ORF1433_Solyc00g005280-Solyc00g500019_239934_239806	SP(Sec/SPI)	0.546095	0.453905	CS pos: 21-22. VES-RG. Pr: 0.4565
lcl_ORF1473_Solyc00g005280-Solyc00g500019_184341_184252	SP(Sec/SPI)	0.72703	0.27297	CS pos: 18-19. SIC-YE. Pr: 0.5072
lcl_ORF1511_Solyc00g005280-Solyc00g500019_139551_139453	SP(Sec/SPI)	0.936096	0.063904	CS pos: 18-19. GRS-KE. Pr: 0.5864
lcl_ORF1528_Solyc00g005280-Solyc00g500019_119121_119038	SP(Sec/SPI)	0.596502	0.403498	CS pos: 17-18. TCG-CT. Pr: 0.2084
lcl_ORF1585_Solyc00g005280-Solyc00g500019_54642_54469	SP(Sec/SPI)	0.640926	0.359074	CS pos: 19-20. TIC-DQ. Pr: 0.4914
lcl_ORF23_Solyc00g500039-Solyc00g500040_7834_7932	SP(Sec/SPI)	0.621327	0.378673	CS pos: 19-20. VQK-SS. Pr: 0.2194
lcl_ORF39_Solyc00g500039-Solyc00g500040_6650_6561	SP(Sec/SPI)	0.559397	0.440603	CS pos: 17-18. FSA-GP. Pr: 0.2573
lcl_ORF47_Solyc00g500039-Solyc00g500040_7213_7088	SP(Sec/SPI)	0.98451	0.01549	CS pos: 14-15. SLA-EE. Pr: 0.8924
lcl_ORF2_Solyc00g500043-Solyc00g500044_732_857	SP(Sec/SPI)	0.98451	0.01549	CS pos: 14-15. SLA-EE. Pr: 0.8924
lcl_ORF20_Solyc00g500043-Solyc00g500044_1295_1384	SP(Sec/SPI)	0.559397	0.440603	CS pos: 17-18. FSA-GP. Pr: 0.2573
lcl_ORF49_Solyc00g500043-Solyc00g500044_111_13	SP(Sec/SPI)	0.621327	0.378673	CS pos: 19-20. VQK-SS. Pr: 0.2194
lcl_ORF1_Solyc00g500049-Solyc00g500050_725_829	SP(Sec/SPI)	0.732079	0.267921	CS pos: 17-18. SYP-IL. Pr: 0.2275
lcl_ORF14_Solyc00g500053-Solyc00g500054_8164_8259	SP(Sec/SPI)	0.589236	0.410764	CS pos: 22-23. NLS-IF. Pr: 0.1929
lcl_ORF30_Solyc00g500083-Solyc00g500084_7213_7088	SP(Sec/SPI)	0.98451	0.01549	CS pos: 14-15. SLA-EE. Pr: 0.8924
lcl_ORF48_Solyc00g500083-Solyc00g500084_6650_6561	SP(Sec/SPI)	0.559397	0.440603	CS pos: 17-18. FSA-GP. Pr: 0.2573
lcl_ORF8_Solyc00g500088-Solyc00g500089_1261_1386	SP(Sec/SPI)	0.98451	0.01549	CS pos: 14-15. SLA-EE. Pr: 0.8924
lcl_ORF17_Solyc00g500088-Solyc00g500089_1823_1912	SP(Sec/SPI)	0.559397	0.440603	CS pos: 17-18. FSA-GP. Pr: 0.2573
lcl_ORF34_Solyc00g500088-Solyc00g500089_640_542	SP(Sec/SPI)	0.621327	0.378673	CS pos: 19-20. VQK-SS. Pr: 0.2194
lcl_ORF101_Solyc00g500091-Solyc00g011670_5866_5729	SP(Sec/SPI)	0.525797	0.474203	CS pos: 27-28. TYC-LL. Pr: 0.4507
lcl_ORF119_Solyc00g500091-Solyc00g011670_7641_7549	SP(Sec/SPI)	0.567252	0.432748	CS pos: 22-23. VGG-YN. Pr: 0.4749
lcl_ORF71_Solyc00g011660-Solyc00g500092_30185_30343	SP(Sec/SPI)	0.914739	0.085261	CS pos: 23-24. SHS-HL. Pr: 0.5650
lcl_ORF92_Solyc00g011660-Solyc00g500092_24403_24302	SP(Sec/SPI)	0.535138	0.464862	CS pos: 21-22. VQS-NL. Pr: 0.2451
lcl_ORF100_Solyc00g011660-Solyc00g500092_17560_17483	SP(Sec/SPI)	0.630061	0.369939	CS pos: 22-23. LEG-NY. Pr: 0.4820
lcl_ORF117_Solyc00g011660-Solyc00g500092_1165_1064	SP(Sec/SPI)	0.5572	0.4428	CS pos: 21-22. VQS-NL. Pr: 0.2553
lcl_ORF122_Solyc00g011660-Solyc00g500092_36489_36388	SP(Sec/SPI)	0.585581	0.414419	CS pos: 21-22. VQS-NL. Pr: 0.3128
lcl_ORF48_Solyc00g500092-Solyc00g500093_1158_1057	SP(Sec/SPI)	0.592266	0.407734	CS pos: 21-22. VQS-NL. Pr: 0.3091
lcl_ORF22_Solyc00g500093-Solyc00g500094_15604_15699	SP(Sec/SPI)	0.876448	0.123552	CS pos: 17-18. SLS-KY. Pr: 0.6219
lcl_ORF40_Solyc00g500093-Solyc00g500094_8364_8197	SP(Sec/SPI)	0.593869	0.406131	CS pos: 21-22. VFS-KV. Pr: 0.4912
lcl_ORF80_Solyc00g500093-Solyc00g500094_655_548	SP(Sec/SPI)	0.943205	0.056795	CS pos: 18-19. CGG-NI. Pr: 0.5619
lcl_ORF132_Solyc00g500096-Solyc00g011560_6404_6276	SP(Sec/SPI)	0.676767	0.323233	CS pos: 24-25. TYC-LL. Pr: 0.5392
lcl_ORF159_Solyc00g500096-Solyc00g011560_7849_7757	SP(Sec/SPI)	0.567252	0.432748	CS pos: 22-23. VGG-YN. Pr: 0.4749
lcl_ORF89_Solyc00g500097-Solyc00g500098_11317_11240	SP(Sec/SPI)	0.630061	0.369939	CS pos: 22-23. LEG-NY. Pr: 0.4820
lcl_ORF33_Solyc00g500099-Solyc00g500100_10687_10848	SP(Sec/SPI)	0.569471	0.430529	CS pos: 22-23. CMQ-KD. Pr: 0.2468
lcl_ORF39_Solyc00g500099-Solyc00g500100_16894_17124	SP(Sec/SPI)	0.881123	0.118877	CS pos: 19-20. ALG-TS. Pr: 0.3060
lcl_ORF46_Solyc00g500099-Solyc00g500100_3002_3121	SP(Sec/SPI)	0.824847	0.175153	CS pos: 18-19. SLA-DD. Pr: 0.6380
lcl_ORF92_Solyc00g500099-Solyc00g500100_18955_18875	SP(Sec/SPI)	0.779044	0.220956	CS pos: 16-17. SYA-TL. Pr: 0.2564
lcl_ORF93_Solyc00g500099-Solyc00g500100_18367_18263	SP(Sec/SPI)	0.816633	0.183367	CS pos: 22-23. TYS-GA. Pr: 0.2786
lcl_ORF11_Solyc00g500102-Solyc00g153980_148_2	SP(Sec/SPI)	0.664913	0.335087	CS pos: 28-29. GAA-YR. Pr: 0.3189
lcl_ORF15_Solyc00g164580-Solyc00g210860_1565_1786	SP(Sec/SPI)	0.651818	0.348182	CS pos: 18-19. LFA-SK. Pr: 0.2420
lcl_ORF5_Solyc00g210860-Solyc00g025400_263_367	SP(Sec/SPI)	0.655809	0.344191	CS pos: 18-19. IMA-LD. Pr: 0.5227
lcl_ORF13_Solyc00g500103-Solyc00g072800_1186_1269	SP(Sec/SPI)	0.51759	0.48241	CS pos: 25-26. VFS-LP. Pr: 0.2968
lcl_ORF41_Solyc00g500103-Solyc00g072800_5004_4882	SP(Sec/SPI)	0.508726	0.491274	CS pos: 17-18. LQC-FR. Pr: 0.2206
lcl_ORF5_Solyc00g500112-Solyc00g142160_611_228	SP(Sec/SPI)	0.645767	0.354233	CS pos: 27-28. VDC-AG. Pr: 0.4707
lcl_ORF11_Solyc00g142170-Solyc00g500113_5968_6057	SP(Sec/SPI)	0.532876	0.467124	CS pos: 23-24. ANR-SL. Pr: 0.1644
lcl_ORF43_Solyc00g500114-Solyc00g500115_2176_1961	SP(Sec/SPI)	0.939079	0.060921	CS pos: 18-19. SLG-YV. Pr: 0.7977
lcl_ORF24_Solyc00g500116-Solyc00g500117_2998_3117	SP(Sec/SPI)	0.824847	0.175153	CS pos: 18-19. SLA-DD. Pr: 0.6380
lcl_ORF59_Solyc00g500116-Solyc00g500117_10682_10843	SP(Sec/SPI)	0.569471	0.430529	CS pos: 22-23. CMQ-KD. Pr: 0.2468
lcl_ORF63_Solyc00g500116-Solyc00g500117_16886_17092	SP(Sec/SPI)	0.830838	0.169162	CS pos: 19-20. ALG-TS. Pr: 0.2789
lcl_ORF74_Solyc00g500116-Solyc00g500117_18350_18246	SP(Sec/SPI)	0.816633	0.183367	CS pos: 22-23. TYS-GA. Pr: 0.2786
lcl_ORF124_Solyc00g500116-Solyc00g500117_18936_18856	SP(Sec/SPI)	0.779044	0.220956	CS pos: 16-17. SYA-TL. Pr: 0.2564
lcl_ORF18_Solyc00g500119-Solyc00g500120_148_2	SP(Sec/SPI)	0.664913	0.335087	CS pos: 28-29. GAA-YR. Pr: 0.3189
lcl_ORF7_Solyc00g500121-Solyc00g015600_25782_25973	SP(Sec/SPI)	0.75477	0.24523	CS pos: 27-28. ANL-AG. Pr: 0.1957
lcl_ORF47_Solyc00g500121-Solyc00g015600_25636_25460	SP(Sec/SPI)	0.95183	0.04817	CS pos: 24-25. AWT-PL. Pr: 0.3042
lcl_ORF60_Solyc00g500121-Solyc00g015600_18447_18322	SP(Sec/SPI)	0.66442	0.33558	CS pos: 23-24. LHG-SV. Pr: 0.4497
lcl_ORF121_Solyc00g500122-Solyc00g007330_68197_68316	SP(Sec/SPI)	0.636409	0.363591	CS pos: 16-17. AEA-IE. Pr: 0.5280
lcl_ORF155_Solyc00g500122-Solyc00g007330_134953_135066	SP(Sec/SPI)	0.60605	0.39395	CS pos: 15-16. LHS-EF. Pr: 0.4468
lcl_ORF228_Solyc00g500122-Solyc00g007330_110705_110860	SP(Sec/SPI)	0.626904	0.373096	CS pos: 20-21. PMS-QK. Pr: 0.1750
lcl_ORF334_Solyc00g500122-Solyc00g007330_134411_134271	SP(Sec/SPI)	0.739727	0.260273	CS pos: 17-18. CRP-KT. Pr: 0.2696
lcl_ORF336_Solyc00g500122-Solyc00g007330_131318_131178	SP(Sec/SPI)	0.622609	0.377391	CS pos: 20-21. LSS-IY. Pr: 0.3227
lcl_ORF358_Solyc00g500122-Solyc00g007330_109115_109035	SP(Sec/SPI)	0.58729	0.41271	CS pos: 19-20. KHG-SP. Pr: 0.2474
lcl_ORF25_Solyc00g007330-Solyc00g007340_1384_1265	SP(Sec/SPI)	0.755722	0.244278	CS pos: 20-21. TES-IV. Pr: 0.6450
lcl_ORF2_Solyc00g500126-Solyc00g500127_732_857	SP(Sec/SPI)	0.98451	0.01549	CS pos: 14-15. SLA-EE. Pr: 0.8924
lcl_ORF32_Solyc00g500126-Solyc00g500127_1295_1384	SP(Sec/SPI)	0.559397	0.440603	CS pos: 17-18. FSA-GP. Pr: 0.2573
lcl_ORF39_Solyc00g500126-Solyc00g500127_8399_8692	SP(Sec/SPI)	0.998559	0.001441	CS pos: 19-20. ADS-EL. Pr: 0.9140
lcl_ORF57_Solyc00g500126-Solyc00g500127_111_13	SP(Sec/SPI)	0.621327	0.378673	CS pos: 19-20. VQK-SS. Pr: 0.2194
lcl_ORF1_Solyc00g500132-Solyc00g500133_725_829	SP(Sec/SPI)	0.732079	0.267921	CS pos: 17-18. SYP-IL. Pr: 0.2275
lcl_ORF8_Solyc00g500135-Solyc00g500136_8865_8960	SP(Sec/SPI)	0.589236	0.410764	CS pos: 22-23. NLS-IF. Pr: 0.1929
lcl_ORF2_Solyc00g500143-Solyc00g500144_931_1020	SP(Sec/SPI)	0.59129	0.40871	CS pos: 19-20. TRG-NE. Pr: 0.5392
lcl_ORF320_Solyc00g500158-Solyc00g500159_108487_108600	SP(Sec/SPI)	0.507275	0.492725	CS pos: 18-19. TSA-MS. Pr: 0.3853
lcl_ORF321_Solyc00g500158-Solyc00g500159_109192_109746	SP(Sec/SPI)	0.640291	0.359709	CS pos: 18-19. TSG-RP. Pr: 0.4867
lcl_ORF786_Solyc00g500158-Solyc00g500159_94293_93982	SP(Sec/SPI)	0.601346	0.398654	CS pos: 21-22. CNA-RC. Pr: 0.2676
lcl_ORF833_Solyc00g500158-Solyc00g500159_61125_60904	SP(Sec/SPI)	0.798464	0.201536	CS pos: 17-18. CTG-CW. Pr: 0.5232
lcl_ORF974_Solyc00g500158-Solyc00g500159_85685_85566	SP(Sec/SPI)	0.806448	0.193552	CS pos: 18-19. VDG-IP. Pr: 0.7536
lcl_ORF996_Solyc00g500158-Solyc00g500159_70841_70671	SP(Sec/SPI)	0.551229	0.448771	CS pos: 21-22. CHA-RL. Pr: 0.3041
lcl_ORF1_Solyc00g500159-Solyc00g500160_993_1103	SP(Sec/SPI)	0.718004	0.281996	CS pos: 18-19. LEG-NN. Pr: 0.6067
lcl_ORF14_Solyc00g500159-Solyc00g500160_18615_18755	SP(Sec/SPI)	0.812573	0.187427	CS pos: 18-19. SFG-VG. Pr: 0.7428
lcl_ORF15_Solyc00g500159-Solyc00g500160_19011_19115	SP(Sec/SPI)	0.818554	0.181446	CS pos: 19-20. SEA-MS. Pr: 0.5180
lcl_ORF29_Solyc00g500159-Solyc00g500160_34881_34979	SP(Sec/SPI)	0.764104	0.235896	CS pos: 23-24. SLG-YM. Pr: 0.4800
lcl_ORF94_Solyc00g500159-Solyc00g500160_42169_42267	SP(Sec/SPI)	0.764104	0.235896	CS pos: 23-24. SLG-YM. Pr: 0.4800
lcl_ORF186_Solyc00g500159-Solyc00g500160_49480_49382	SP(Sec/SPI)	0.51587	0.48413	CS pos: 20-21. TDC-DE. Pr: 0.3049
lcl_ORF188_Solyc00g500159-Solyc00g500160_48757_48569	SP(Sec/SPI)	0.61375	0.38625	CS pos: 19-20. ISQ-KD. Pr: 0.1956
lcl_ORF226_Solyc00g500159-Solyc00g500160_13552_13466	SP(Sec/SPI)	0.521336	0.478664	CS pos: 17-18. GIC-YD. Pr: 0.3071
lcl_ORF286_Solyc00g500159-Solyc00g500160_7857_7732	SP(Sec/SPI)	0.882207	0.117793	CS pos: 19-20. SLS-YP. Pr: 0.7168
lcl_ORF329_Solyc00g500159-Solyc00g500160_27329_27237	SP(Sec/SPI)	0.946314	0.053686	CS pos: 17-18. SYS-LE. Pr: 0.8140
lcl_ORF9_Solyc00g500160-Solyc00g500161_15834_16001	SP(Sec/SPI)	0.691822	0.308178	CS pos: 25-26. SRG-IH. Pr: 0.4017
lcl_ORF14_Solyc00g500160-Solyc00g500161_20949_21035	SP(Sec/SPI)	0.733274	0.266726	CS pos: 17-18. KLS-YE. Pr: 0.3094
lcl_ORF59_Solyc00g500160-Solyc00g500161_10123_10221	SP(Sec/SPI)	0.764104	0.235896	CS pos: 23-24. SLG-YM. Pr: 0.4800
lcl_ORF94_Solyc00g500160-Solyc00g500161_53407_53613	SP(Sec/SPI)	0.649623	0.350377	CS pos: 17-18. THN-IL. Pr: 0.4289
lcl_ORF112_Solyc00g500160-Solyc00g500161_2837_2935	SP(Sec/SPI)	0.764104	0.235896	CS pos: 23-24. SLG-YM. Pr: 0.4800
lcl_ORF154_Solyc00g500160-Solyc00g500161_59894_59989	SP(Sec/SPI)	0.522205	0.477795	CS pos: 22-23. CSI-HH. Pr: 0.1737
lcl_ORF175_Solyc00g500160-Solyc00g500161_57122_57045	SP(Sec/SPI)	0.913566	0.086434	CS pos: 18-19. SEG-CV. Pr: 0.7333
lcl_ORF323_Solyc00g500160-Solyc00g500161_13206_13105	SP(Sec/SPI)	0.615824	0.384176	CS pos: 15-16. IKC-CY. Pr: 0.3410
lcl_ORF36_Solyc00g500163-Solyc00g500164_299_391	SP(Sec/SPI)	0.878844	0.121156	CS pos: 22-23. ASS-TR. Pr: 0.3445
lcl_ORF83_Solyc00g500163-Solyc00g500164_17459_17310	SP(Sec/SPI)	0.653233	0.346767	CS pos: 29-30. VAG-FD. Pr: 0.5913
lcl_ORF97_Solyc00g500163-Solyc00g500164_14611_14459	SP(Sec/SPI)	0.505351	0.494649	CS pos: 24-25. ALS-HH. Pr: 0.3212
lcl_ORF91_Solyc00g500164-Solyc00g500165_9998_9738	SP(Sec/SPI)	0.505335	0.494665	CS pos: 20-21. TWS-DD. Pr: 0.4055
lcl_ORF103_Solyc00g500164-Solyc00g500165_2879_2685	SP(Sec/SPI)	0.611569	0.388431	CS pos: 24-25. AFS-HH. Pr: 0.3860
lcl_ORF51_Solyc00g500165-Solyc00g112190_664_578	SP(Sec/SPI)	0.745332	0.254668	CS pos: 21-22. IQH-IP. Pr: 0.1164
lcl_ORF65_Solyc00g112190-Solyc00g500166_8255_8133	SP(Sec/SPI)	0.765193	0.234807	CS pos: 23-24. ANP-YF. Pr: 0.4429
lcl_ORF101_Solyc00g112190-Solyc00g500166_6294_6100	SP(Sec/SPI)	0.589326	0.410674	CS pos: 33-34. LVC-EL. Pr: 0.4055
lcl_ORF6_Solyc00g069880-Solyc00g500168_1090_1188	SP(Sec/SPI)	0.599491	0.400509	CS pos: 25-26. VSS-LS. Pr: 0.1931
lcl_ORF7_Solyc00g069880-Solyc00g500168_1261_1368	SP(Sec/SPI)	0.587399	0.412601	CS pos: 19-20. MIS-HQ. Pr: 0.2244
lcl_ORF17_Solyc00g069880-Solyc00g500168_5381_5515	SP(Sec/SPI)	0.635648	0.364352	CS pos: 18-19. IYQ-YP. Pr: 0.2071
lcl_ORF13_Solyc00g500168-Solyc00g013100_7327_7437	SP(Sec/SPI)	0.715743	0.284257	CS pos: 27-28. VES-LS. Pr: 0.3317
lcl_ORF18_Solyc00g013110-Solyc00g126010_6527_6622	SP(Sec/SPI)	0.657009	0.342991	CS pos: 23-24. SMA-HP. Pr: 0.5328
lcl_ORF3_Solyc00g500171-Solyc00g500172_253_384	SP(Sec/SPI)	0.581481	0.418519	CS pos: 22-23. VLA-LR. Pr: 0.4931
lcl_ORF80_Solyc00g019730-Solyc00g500174_23929_24009	SP(Sec/SPI)	0.719172	0.280828	CS pos: 22-23. THG-KA. Pr: 0.4920
lcl_ORF198_Solyc00g019730-Solyc00g500174_1590_1384	SP(Sec/SPI)	0.725289	0.274711	CS pos: 27-28. AIA-KP. Pr: 0.3453
lcl_ORF212_Solyc00g019730-Solyc00g500174_25265_25050	SP(Sec/SPI)	0.952877	0.047123	CS pos: 26-27. STA-SV. Pr: 0.6725
lcl_ORF217_Solyc00g019730-Solyc00g500174_16640_16422	SP(Sec/SPI)	0.961936	0.038064	CS pos: 26-27. STA-SV. Pr: 0.6790
lcl_ORF252_Solyc00g019730-Solyc00g500174_20812_20645	SP(Sec/SPI)	0.701115	0.298885	CS pos: 24-25. TWC-DG. Pr: 0.1660
lcl_ORF286_Solyc00g500174-Solyc00g500175_57506_57721	SP(Sec/SPI)	0.973622	0.026378	CS pos: 26-27. STA-SV. Pr: 0.6953
lcl_ORF549_Solyc00g500174-Solyc00g500175_24312_24097	SP(Sec/SPI)	0.97448	0.02552	CS pos: 26-27. STA-SV. Pr: 0.6968
lcl_ORF233_Solyc00g500175-Solyc00g500176_6981_6877	SP(Sec/SPI)	0.501601	0.498399	CS pos: 29-30. ANS-YH. Pr: 0.2991
lcl_ORF261_Solyc00g500175-Solyc00g500176_52289_52179	SP(Sec/SPI)	0.605793	0.394207	CS pos: 27-28. ALA-TQ. Pr: 0.5551
lcl_ORF335_Solyc00g500175-Solyc00g500176_52741_52637	SP(Sec/SPI)	0.501601	0.498399	CS pos: 29-30. ANS-YH. Pr: 0.2991
lcl_ORF384_Solyc00g500175-Solyc00g500176_6529_6419	SP(Sec/SPI)	0.605793	0.394207	CS pos: 27-28. ALA-TQ. Pr: 0.5551
lcl_ORF724_Solyc00g500176-Solyc00g500177_165637_165533	SP(Sec/SPI)	0.557071	0.442929	CS pos: 20-21. VMS-CH. Pr: 0.3499
lcl_ORF745_Solyc00g500176-Solyc00g500177_150028_149822	SP(Sec/SPI)	0.821305	0.178695	CS pos: 19-20. CHA-MP. Pr: 0.7751
lcl_ORF1229_Solyc00g500176-Solyc00g500177_20580_20470	SP(Sec/SPI)	0.605793	0.394207	CS pos: 27-28. ALA-TQ. Pr: 0.5551
lcl_ORF1505_Solyc00g500176-Solyc00g500177_21032_20928	SP(Sec/SPI)	0.501601	0.498399	CS pos: 29-30. ANS-YH. Pr: 0.2991
lcl_ORF36_Solyc00g500177-Solyc00g500178_25461_25721	SP(Sec/SPI)	0.993759	0.006241	CS pos: 19-20. CHA-MP. Pr: 0.9239
lcl_ORF49_Solyc00g500179-Solyc00g500180_30710_30513	SP(Sec/SPI)	0.893513	0.106487	CS pos: 16-17. AEA-IE. Pr: 0.8347
lcl_ORF60_Solyc00g500179-Solyc00g500180_17722_17645	SP(Sec/SPI)	0.575069	0.424931	CS pos: 20-21. VGS-HV. Pr: 0.3224
lcl_ORF67_Solyc00g500179-Solyc00g500180_2104_1988	SP(Sec/SPI)	0.515266	0.484734	CS pos: 21-22. CFS-VT. Pr: 0.1984
lcl_ORF50_Solyc00g500180-Solyc00g500181_2169_2047	SP(Sec/SPI)	0.508726	0.491274	CS pos: 17-18. LQC-FR. Pr: 0.2206
lcl_ORF1_Solyc00g023600-Solyc00g023590_780_890	SP(Sec/SPI)	0.56725	0.43275	CS pos: 19-20. SES-TC. Pr: 0.2393
lcl_ORF34_Solyc00g014790-Solyc00g094550_7200_7057	SP(Sec/SPI)	0.876595	0.123405	CS pos: 20-21. VNS-DH. Pr: 0.8408
lcl_ORF5_Solyc00g094550-Solyc00g094540_322_215	SP(Sec/SPI)	0.553112	0.446888	CS pos: 17-18. VST-SL. Pr: 0.1927
lcl_ORF4_Solyc00g023710-Solyc00g049210_2353_2508	SP(Sec/SPI)	0.538993	0.461007	CS pos: 26-27. IFG-CR. Pr: 0.2307
lcl_ORF6_Solyc00g023710-Solyc00g049210_1340_1471	SP(Sec/SPI)	0.698117	0.301883	CS pos: 20-21. ALT-LK. Pr: 0.4299
lcl_ORF3_Solyc00g500188-Solyc00g500189_253_384	SP(Sec/SPI)	0.581481	0.418519	CS pos: 22-23. VLA-LR. Pr: 0.4931
lcl_ORF10_Solyc00g500196-Solyc00g500197_3463_3756	SP(Sec/SPI)	0.998559	0.001441	CS pos: 19-20. ADS-EL. Pr: 0.9140
lcl_ORF1_Solyc00g500202-Solyc00g500203_725_829	SP(Sec/SPI)	0.732079	0.267921	CS pos: 17-18. SYP-IL. Pr: 0.2275
lcl_ORF8_Solyc00g500205-Solyc00g500206_8865_8960	SP(Sec/SPI)	0.589236	0.410764	CS pos: 22-23. NLS-IF. Pr: 0.1929
lcl_ORF9_Solyc00g500214-Solyc00g322630_580_840	SP(Sec/SPI)	0.543027	0.456973	CS pos: 21-22. IES-QL. Pr: 0.4992
lcl_ORF4_Solyc00g500218-Solyc00g266110_3918_4004	SP(Sec/SPI)	0.601941	0.398059	CS pos: 21-22. IHG-SL. Pr: 0.3149
lcl_ORF46_Solyc00g254910-Solyc00g500219_5279_5359	SP(Sec/SPI)	0.72059	0.27941	CS pos: 17-18. SFA-IV. Pr: 0.4822
lcl_ORF60_Solyc00g254910-Solyc00g500219_19121_19222	SP(Sec/SPI)	0.592266	0.407734	CS pos: 21-22. VQS-NL. Pr: 0.3091
lcl_ORF27_Solyc00g500219-Solyc00g500220_4171_4272	SP(Sec/SPI)	0.585581	0.414419	CS pos: 21-22. VQS-NL. Pr: 0.3128
lcl_ORF47_Solyc00g500219-Solyc00g500220_23347_23424	SP(Sec/SPI)	0.630061	0.369939	CS pos: 22-23. LEG-NY. Pr: 0.4820
lcl_ORF112_Solyc00g500219-Solyc00g500220_15750_15667	SP(Sec/SPI)	0.71181	0.28819	CS pos: 15-16. SMG-LD. Pr: 0.4444
lcl_ORF140_Solyc00g500219-Solyc00g500220_10460_10302	SP(Sec/SPI)	0.904797	0.095203	CS pos: 23-24. SHS-HL. Pr: 0.5717
lcl_ORF2_Solyc00g500220-Solyc00g500221_210_311	SP(Sec/SPI)	0.5572	0.4428	CS pos: 21-22. VQS-NL. Pr: 0.2553
lcl_ORF21_Solyc00g500222-Solyc00g198360_34908_35036	SP(Sec/SPI)	0.676767	0.323233	CS pos: 24-25. TYC-LL. Pr: 0.5392
lcl_ORF65_Solyc00g500222-Solyc00g198360_85272_85379	SP(Sec/SPI)	0.63521	0.36479	CS pos: 19-20. CWS-IL. Pr: 0.3110
lcl_ORF78_Solyc00g500222-Solyc00g198360_101064_101174	SP(Sec/SPI)	0.718004	0.281996	CS pos: 18-19. LEG-NN. Pr: 0.6067
lcl_ORF89_Solyc00g500222-Solyc00g198360_115815_115913	SP(Sec/SPI)	0.764104	0.235896	CS pos: 23-24. SLG-YM. Pr: 0.4800
lcl_ORF92_Solyc00g500222-Solyc00g198360_123105_123203	SP(Sec/SPI)	0.720962	0.279038	CS pos: 23-24. CLG-YM. Pr: 0.3991
lcl_ORF124_Solyc00g500222-Solyc00g198360_165708_165806	SP(Sec/SPI)	0.764104	0.235896	CS pos: 23-24. SLG-YM. Pr: 0.4800
lcl_ORF243_Solyc00g500222-Solyc00g198360_33463_33555	SP(Sec/SPI)	0.567252	0.432748	CS pos: 22-23. VGG-YN. Pr: 0.4749
lcl_ORF256_Solyc00g500222-Solyc00g198360_52570_52695	SP(Sec/SPI)	0.824752	0.175248	CS pos: 18-19. ILS-TS. Pr: 0.4139
lcl_ORF290_Solyc00g500222-Solyc00g198360_89128_89244	SP(Sec/SPI)	0.715839	0.284161	CS pos: 17-18. LKG-VK. Pr: 0.4731
lcl_ORF349_Solyc00g500222-Solyc00g198360_158419_158517	SP(Sec/SPI)	0.764104	0.235896	CS pos: 23-24. SLG-YM. Pr: 0.4800
lcl_ORF359_Solyc00g500222-Solyc00g198360_170332_170430	SP(Sec/SPI)	0.69343	0.30657	CS pos: 19-20. AFQ-SK. Pr: 0.2992
lcl_ORF413_Solyc00g500222-Solyc00g198360_237406_237546	SP(Sec/SPI)	0.68488	0.31512	CS pos: 20-21. LSS-IY. Pr: 0.4802
lcl_ORF545_Solyc00g500222-Solyc00g198360_98627_98731	SP(Sec/SPI)	0.610086	0.389914	CS pos: 25-26. AYT-SS. Pr: 0.2429
lcl_ORF546_Solyc00g500222-Solyc00g198360_98750_98848	SP(Sec/SPI)	0.757685	0.242315	CS pos: 21-22. VKA-LS. Pr: 0.3796
lcl_ORF547_Solyc00g500222-Solyc00g198360_98909_99004	SP(Sec/SPI)	0.915487	0.084513	CS pos: 20-21. CES-PC. Pr: 0.3826
lcl_ORF569_Solyc00g500222-Solyc00g198360_128084_128224	SP(Sec/SPI)	0.786298	0.213702	CS pos: 18-19. SFG-VG. Pr: 0.6514
lcl_ORF570_Solyc00g500222-Solyc00g198360_128480_128584	SP(Sec/SPI)	0.844661	0.155339	CS pos: 19-20. SEA-MS. Pr: 0.4964
lcl_ORF594_Solyc00g500222-Solyc00g198360_151130_151228	SP(Sec/SPI)	0.764104	0.235896	CS pos: 23-24. SLG-YM. Pr: 0.4800
lcl_ORF637_Solyc00g500222-Solyc00g198360_214991_215089	SP(Sec/SPI)	0.512918	0.487082	CS pos: 20-21. FQS-KL. Pr: 0.1371
lcl_ORF672_Solyc00g500222-Solyc00g198360_258281_258394	SP(Sec/SPI)	0.548244	0.451756	CS pos: 19-20. KHG-SP. Pr: 0.2369
lcl_ORF719_Solyc00g500222-Solyc00g198360_270916_270734	SP(Sec/SPI)	0.991391	0.008609	CS pos: 20-21. ADS-EP. Pr: 0.7221
lcl_ORF793_Solyc00g500222-Solyc00g198360_202147_202067	SP(Sec/SPI)	0.500895	0.499105	CS pos: 23-24. MMS-LY. Pr: 0.1721
lcl_ORF915_Solyc00g500222-Solyc00g198360_49147_48944	SP(Sec/SPI)	0.716182	0.283818	CS pos: 22-23. SKT-RR. Pr: 0.4445
lcl_ORF955_Solyc00g500222-Solyc00g198360_281640_281521	SP(Sec/SPI)	0.922834	0.077166	CS pos: 25-26. AEA-IA. Pr: 0.7980
lcl_ORF1013_Solyc00g500222-Solyc00g198360_226716_226603	SP(Sec/SPI)	0.511655	0.488345	CS pos: 21-22. CHS-LY. Pr: 0.2836
lcl_ORF1060_Solyc00g500222-Solyc00g198360_179124_179011	SP(Sec/SPI)	0.566085	0.433915	CS pos: 21-22. CHS-LY. Pr: 0.3146
lcl_ORF1109_Solyc00g500222-Solyc00g198360_107928_107803	SP(Sec/SPI)	0.882207	0.117793	CS pos: 19-20. SLS-YP. Pr: 0.7168
lcl_ORF1128_Solyc00g500222-Solyc00g198360_88026_87919	SP(Sec/SPI)	0.714476	0.285524	CS pos: 22-23. GAS-HD. Pr: 0.2767
lcl_ORF1136_Solyc00g500222-Solyc00g198360_76098_75877	SP(Sec/SPI)	0.65173	0.34827	CS pos: 33-34. SEG-RP. Pr: 0.3757
lcl_ORF1162_Solyc00g500222-Solyc00g198360_54594_54496	SP(Sec/SPI)	0.81121	0.18879	CS pos: 14-15. VVG-LE. Pr: 0.1824
lcl_ORF1269_Solyc00g500222-Solyc00g198360_224261_224088	SP(Sec/SPI)	0.756376	0.243624	CS pos: 23-24. SSS-YK. Pr: 0.5379
lcl_ORF1321_Solyc00g500222-Solyc00g198360_176669_176496	SP(Sec/SPI)	0.552363	0.447637	CS pos: 23-24. SSS-YK. Pr: 0.3048
lcl_ORF1349_Solyc00g500222-Solyc00g198360_136769_136677	SP(Sec/SPI)	0.946314	0.053686	CS pos: 17-18. SYS-LE. Pr: 0.8140
lcl_ORF1366_Solyc00g500222-Solyc00g198360_113624_113538	SP(Sec/SPI)	0.521336	0.478664	CS pos: 17-18. GIC-YD. Pr: 0.3071
lcl_ORF1390_Solyc00g500222-Solyc00g198360_94862_94773	SP(Sec/SPI)	0.692026	0.307974	CS pos: 15-16. TSA-RV. Pr: 0.1848
lcl_ORF1396_Solyc00g500222-Solyc00g198360_82934_82836	SP(Sec/SPI)	0.764104	0.235896	CS pos: 23-24. SLG-YM. Pr: 0.4800
lcl_ORF1401_Solyc00g500222-Solyc00g198360_78089_77925	SP(Sec/SPI)	0.949588	0.050412	CS pos: 20-21. NDG-YR. Pr: 0.8011
lcl_ORF1405_Solyc00g500222-Solyc00g198360_75590_75492	SP(Sec/SPI)	0.98647	0.01353	CS pos: 17-18. SYA-IN. Pr: 0.9139
lcl_ORF1410_Solyc00g500222-Solyc00g198360_69260_69159	SP(Sec/SPI)	0.944796	0.055204	CS pos: 19-20. TIC-VD. Pr: 0.5101
lcl_ORF39_Solyc00g198360-Solyc00g500223_52029_52151	SP(Sec/SPI)	0.690399	0.309601	CS pos: 15-16. IKC-CY. Pr: 0.4077
lcl_ORF46_Solyc00g198360-Solyc00g500223_2587_2670	SP(Sec/SPI)	0.725894	0.274106	CS pos: 18-19. GFA-YV. Pr: 0.5602
lcl_ORF178_Solyc00g198360-Solyc00g500223_3765_3607	SP(Sec/SPI)	0.615891	0.384109	CS pos: 24-25. SRS-SV. Pr: 0.3123
lcl_ORF242_Solyc00g198360-Solyc00g500223_49393_49226	SP(Sec/SPI)	0.949547	0.050453	CS pos: 25-26. SRG-IR. Pr: 0.7623
lcl_ORF245_Solyc00g198360-Solyc00g500223_44269_44183	SP(Sec/SPI)	0.733274	0.266726	CS pos: 17-18. KLS-YE. Pr: 0.3094
lcl_ORF28_Solyc00g500223-Solyc00g036520_29496_29588	SP(Sec/SPI)	0.946314	0.053686	CS pos: 17-18. SYS-LE. Pr: 0.8140
lcl_ORF48_Solyc00g500223-Solyc00g036520_48477_48602	SP(Sec/SPI)	0.882207	0.117793	CS pos: 19-20. SLS-YP. Pr: 0.7168
lcl_ORF76_Solyc00g500223-Solyc00g036520_16987_17085	SP(Sec/SPI)	0.51587	0.48413	CS pos: 20-21. TDC-DE. Pr: 0.3049
lcl_ORF78_Solyc00g500223-Solyc00g036520_17710_17838	SP(Sec/SPI)	0.55543	0.44457	CS pos: 19-20. ISQ-KD. Pr: 0.1850
lcl_ORF101_Solyc00g500223-Solyc00g036520_42784_42870	SP(Sec/SPI)	0.521336	0.478664	CS pos: 17-18. GIC-YD. Pr: 0.3071
lcl_ORF196_Solyc00g500223-Solyc00g036520_38215_38075	SP(Sec/SPI)	0.611931	0.388069	CS pos: 18-19. SFG-VG. Pr: 0.5411
lcl_ORF197_Solyc00g500223-Solyc00g036520_37819_37715	SP(Sec/SPI)	0.818554	0.181446	CS pos: 19-20. SEA-MS. Pr: 0.5180
lcl_ORF237_Solyc00g500223-Solyc00g036520_57654_57556	SP(Sec/SPI)	0.757685	0.242315	CS pos: 21-22. VKA-LS. Pr: 0.3796
lcl_ORF238_Solyc00g500223-Solyc00g036520_57495_57400	SP(Sec/SPI)	0.915487	0.084513	CS pos: 20-21. CES-PC. Pr: 0.3826
lcl_ORF296_Solyc00g500223-Solyc00g036520_55343_55233	SP(Sec/SPI)	0.718004	0.281996	CS pos: 18-19. LEG-NN. Pr: 0.6067
lcl_ORF35_Solyc00g500224-Solyc00g047180_18034_18228	SP(Sec/SPI)	0.539205	0.460795	CS pos: 33-34. LVC-EL. Pr: 0.2876
lcl_ORF54_Solyc00g500224-Solyc00g047180_16073_16195	SP(Sec/SPI)	0.801028	0.198972	CS pos: 23-24. ANP-YF. Pr: 0.4630
lcl_ORF61_Solyc00g047200-Solyc00g500225_9360_9145	SP(Sec/SPI)	0.939079	0.060921	CS pos: 18-19. SLG-YV. Pr: 0.7977
lcl_ORF26_Solyc00g500227-Solyc00g500228_8825_8947	SP(Sec/SPI)	0.508726	0.491274	CS pos: 17-18. LQC-FR. Pr: 0.2206
lcl_ORF62_Solyc00g500227-Solyc00g500228_12643_12560	SP(Sec/SPI)	0.51759	0.48241	CS pos: 25-26. VFS-LP. Pr: 0.2968
lcl_ORF16_Solyc00g500230-Solyc00g500231_18327_18446	SP(Sec/SPI)	0.899985	0.100015	CS pos: 20-21. GET-VS. Pr: 0.5679
lcl_ORF36_Solyc00g500230-Solyc00g500231_10943_11047	SP(Sec/SPI)	0.540739	0.459261	CS pos: 23-24. SRC-VT. Pr: 0.2399
lcl_ORF69_Solyc00g500230-Solyc00g500231_4617_4513	SP(Sec/SPI)	0.972804	0.027196	CS pos: 22-23. CEA-SL. Pr: 0.8023
lcl_ORF36_Solyc00g500231-Solyc00g500232_36624_36725	SP(Sec/SPI)	0.562861	0.437139	CS pos: 18-19. GDP-LS. Pr: 0.2522
lcl_ORF47_Solyc00g500231-Solyc00g500232_44553_44678	SP(Sec/SPI)	0.54702	0.45298	CS pos: 23-24. VSP-SS. Pr: 0.3969
lcl_ORF93_Solyc00g500231-Solyc00g500232_9740_9832	SP(Sec/SPI)	0.711509	0.288491	CS pos: 12-13. CGG-EI. Pr: 0.4494
lcl_ORF163_Solyc00g500231-Solyc00g500232_42550_42455	SP(Sec/SPI)	0.523674	0.476326	CS pos: 25-26. VYA-SN. Pr: 0.4920
lcl_ORF167_Solyc00g500231-Solyc00g500232_40336_40232	SP(Sec/SPI)	0.80164	0.19836	CS pos: 19-20. SEG-NF. Pr: 0.6996
lcl_ORF3_Solyc00g500232-Solyc00g500233_2043_2183	SP(Sec/SPI)	0.68305	0.31695	CS pos: 15-16. SSG-EW. Pr: 0.5030
lcl_ORF48_Solyc00g500232-Solyc00g500233_61686_61862	SP(Sec/SPI)	0.603655	0.396345	CS pos: 26-27. TSC-SI. Pr: 0.4566
lcl_ORF316_Solyc00g500232-Solyc00g500233_7457_7597	SP(Sec/SPI)	0.534254	0.465746	CS pos: 23-24. CVG-VF. Pr: 0.2131
lcl_ORF552_Solyc00g500232-Solyc00g500233_68308_68084	SP(Sec/SPI)	0.652631	0.347369	CS pos: 19-20. CHA-TP. Pr: 0.5423
lcl_ORF582_Solyc00g500232-Solyc00g500233_34888_34784	SP(Sec/SPI)	0.80164	0.19836	CS pos: 19-20. SEG-NF. Pr: 0.6996
lcl_ORF617_Solyc00g500232-Solyc00g500233_127767_127681	SP(Sec/SPI)	0.651253	0.348747	CS pos: 19-20. CHS-TP. Pr: 0.3867
lcl_ORF754_Solyc00g500232-Solyc00g500233_52659_52555	SP(Sec/SPI)	0.80164	0.19836	CS pos: 19-20. SEG-NF. Pr: 0.6996
lcl_ORF756_Solyc00g500232-Solyc00g500233_48036_47878	SP(Sec/SPI)	0.576205	0.423795	CS pos: 23-24. SHS-HL. Pr: 0.3078
lcl_ORF770_Solyc00g500232-Solyc00g500233_30267_30109	SP(Sec/SPI)	0.576205	0.423795	CS pos: 23-24. SHS-HL. Pr: 0.3078
lcl_ORF39_Solyc00g500233-Solyc00g500234_33798_33920	SP(Sec/SPI)	0.632663	0.367337	CS pos: 24-25. CTC-DC. Pr: 0.2679
lcl_ORF423_Solyc00g500233-Solyc00g500234_14219_14377	SP(Sec/SPI)	0.828184	0.171816	CS pos: 15-16. VLC-AK. Pr: 0.5061
lcl_ORF445_Solyc00g500233-Solyc00g500234_46067_46219	SP(Sec/SPI)	0.658201	0.341799	CS pos: 17-18. ILS-LF. Pr: 0.1324
lcl_ORF451_Solyc00g500233-Solyc00g500234_51521_51631	SP(Sec/SPI)	0.662331	0.337669	CS pos: 28-29. GKA-FD. Pr: 0.5198
lcl_ORF475_Solyc00g500233-Solyc00g500234_83492_83587	SP(Sec/SPI)	0.585753	0.414247	CS pos: 20-21. VYA-FL. Pr: 0.5516
lcl_ORF752_Solyc00g500233-Solyc00g500234_58634_58557	SP(Sec/SPI)	0.55669	0.44331	CS pos: 17-18. SSG-GC. Pr: 0.2339
lcl_ORF763_Solyc00g500233-Solyc00g500234_44903_44820	SP(Sec/SPI)	0.668397	0.331603	CS pos: 19-20. AHR-DL. Pr: 0.3623
lcl_ORF764_Solyc00g500233-Solyc00g500234_44333_44235	SP(Sec/SPI)	0.715352	0.284648	CS pos: 23-24. SLG-YM. Pr: 0.4936
lcl_ORF947_Solyc00g500233-Solyc00g500234_59560_59462	SP(Sec/SPI)	0.764104	0.235896	CS pos: 23-24. SLG-YM. Pr: 0.4800
lcl_ORF1156_Solyc00g500233-Solyc00g500234_77211_77095	SP(Sec/SPI)	0.56984	0.43016	CS pos: 27-28. VTS-FN. Pr: 0.4573
lcl_ORF1162_Solyc00g500233-Solyc00g500234_66849_66751	SP(Sec/SPI)	0.764104	0.235896	CS pos: 23-24. SLG-YM. Pr: 0.4800
lcl_ORF1180_Solyc00g500233-Solyc00g500234_37044_36946	SP(Sec/SPI)	0.771676	0.228324	CS pos: 23-24. SLG-YM. Pr: 0.4746
lcl_ORF30_Solyc00g500237-Solyc00g230070_19657_20016	SP(Sec/SPI)	0.859418	0.140582	CS pos: 18-19. IHG-AT. Pr: 0.5955
lcl_ORF53_Solyc00g500237-Solyc00g230070_4529_4431	SP(Sec/SPI)	0.599491	0.400509	CS pos: 25-26. VSS-LS. Pr: 0.1931
lcl_ORF54_Solyc00g500237-Solyc00g230070_4358_4251	SP(Sec/SPI)	0.587399	0.412601	CS pos: 19-20. MIS-HQ. Pr: 0.2244
lcl_ORF62_Solyc00g500237-Solyc00g230070_239_105	SP(Sec/SPI)	0.635648	0.364352	CS pos: 18-19. IYQ-YP. Pr: 0.2071
lcl_ORF9_Solyc00g230060-Solyc00g025300_3409_3489	SP(Sec/SPI)	0.557953	0.442047	CS pos: 23-24. ARS-KP. Pr: 0.2655
lcl_ORF5_Solyc00g025290-Solyc00g500238_1186_1109	SP(Sec/SPI)	0.642358	0.357642	CS pos: 13-14. VDT-GE. Pr: 0.1420
lcl_ORF7_Solyc00g020000-Solyc00g019990_147_52	SP(Sec/SPI)	0.539419	0.460581	CS pos: 21-22. PQT-DL. Pr: 0.1335
lcl_ORF1_Solyc00g019950-Solyc00g500239_918_1097	SP(Sec/SPI)	0.758116	0.241884	CS pos: 25-26. LRS-IQ. Pr: 0.5003
lcl_ORF14_Solyc00g019950-Solyc00g500239_9177_9281	SP(Sec/SPI)	0.655809	0.344191	CS pos: 18-19. IMA-LD. Pr: 0.5227
lcl_ORF87_Solyc00g019950-Solyc00g500239_23848_23642	SP(Sec/SPI)	0.725289	0.274711	CS pos: 27-28. AIA-KP. Pr: 0.3453
lcl_ORF51_Solyc00g500239-Solyc00g500240_4632_4522	SP(Sec/SPI)	0.766238	0.233762	CS pos: 20-21. SSS-KE. Pr: 0.5001
lcl_ORF76_Solyc00g500240-Solyc00g500241_8252_8130	SP(Sec/SPI)	0.801028	0.198972	CS pos: 23-24. ANP-YF. Pr: 0.4630
lcl_ORF127_Solyc00g500240-Solyc00g500241_6291_6097	SP(Sec/SPI)	0.539205	0.460795	CS pos: 33-34. LVC-EL. Pr: 0.2876
lcl_ORF28_Solyc00g500241-Solyc00g036530_2478_2386	SP(Sec/SPI)	0.782094	0.217906	CS pos: 18-19. SHA-FL. Pr: 0.4113
lcl_ORF109_Solyc00g500245-Solyc00g500246_68268_68453	SP(Sec/SPI)	0.695487	0.304513	CS pos: 21-22. LHA-MP. Pr: 0.5339
lcl_ORF122_Solyc00g500245-Solyc00g500246_1087_1167	SP(Sec/SPI)	0.779044	0.220956	CS pos: 16-17. SYA-TL. Pr: 0.2564
lcl_ORF123_Solyc00g500245-Solyc00g500246_1675_1779	SP(Sec/SPI)	0.816633	0.183367	CS pos: 22-23. TYS-GA. Pr: 0.2786
lcl_ORF271_Solyc00g500245-Solyc00g500246_6434_6658	SP(Sec/SPI)	0.569442	0.430558	CS pos: 24-25. ISS-TD. Pr: 0.3337
lcl_ORF288_Solyc00g500245-Solyc00g500246_15764_15865	SP(Sec/SPI)	0.694081	0.305919	CS pos: 21-22. CHA-RL. Pr: 0.5953
lcl_ORF357_Solyc00g500245-Solyc00g500246_55028_55222	SP(Sec/SPI)	0.84982	0.15018	CS pos: 21-22. LHA-TP. Pr: 0.7439
lcl_ORF393_Solyc00g500245-Solyc00g500246_72368_72469	SP(Sec/SPI)	0.694081	0.305919	CS pos: 21-22. CHA-RL. Pr: 0.5953
lcl_ORF420_Solyc00g500245-Solyc00g500246_58934_58857	SP(Sec/SPI)	0.677021	0.322979	CS pos: 20-21. TLS-NK. Pr: 0.4173
lcl_ORF571_Solyc00g500245-Solyc00g500246_45391_45137	SP(Sec/SPI)	0.780512	0.219488	CS pos: 20-21. TRS-DD. Pr: 0.6791
lcl_ORF633_Solyc00g500245-Solyc00g500246_3148_2918	SP(Sec/SPI)	0.881123	0.118877	CS pos: 19-20. ALG-TS. Pr: 0.3060
lcl_ORF45_Solyc00g500246-Solyc00g007450_33656_33868	SP(Sec/SPI)	0.724777	0.275223	CS pos: 22-23. CHG-IL. Pr: 0.5891
lcl_ORF63_Solyc00g500246-Solyc00g007450_65017_64934	SP(Sec/SPI)	0.72975	0.27025	CS pos: 18-19. GFA-YV. Pr: 0.5799
lcl_ORF5_Solyc00g007450-Solyc00g016590_4275_4394	SP(Sec/SPI)	0.922834	0.077166	CS pos: 25-26. AEA-IA. Pr: 0.7980
lcl_ORF101_Solyc00g007450-Solyc00g016590_7828_7911	SP(Sec/SPI)	0.53293	0.46707	CS pos: 15-16. SIG-LD. Pr: 0.2184
lcl_ORF208_Solyc00g007450-Solyc00g016590_14984_15166	SP(Sec/SPI)	0.991391	0.008609	CS pos: 20-21. ADS-EP. Pr: 0.7221
lcl_ORF350_Solyc00g007450-Solyc00g016590_52515_52375	SP(Sec/SPI)	0.739727	0.260273	CS pos: 17-18. CRP-KT. Pr: 0.2696
lcl_ORF490_Solyc00g007450-Solyc00g016590_88087_88007	SP(Sec/SPI)	0.67242	0.32758	CS pos: 21-22. CHA-DF. Pr: 0.5626
lcl_ORF534_Solyc00g007450-Solyc00g016590_49423_49283	SP(Sec/SPI)	0.622609	0.377391	CS pos: 20-21. LSS-IY. Pr: 0.3227
lcl_ORF558_Solyc00g007450-Solyc00g016590_27226_27146	SP(Sec/SPI)	0.58729	0.41271	CS pos: 19-20. KHG-SP. Pr: 0.2474
lcl_ORF43_Solyc00g016590-Solyc00g028960_38658_38867	SP(Sec/SPI)	0.706017	0.293983	CS pos: 19-20. SAP-CL. Pr: 0.2899
lcl_ORF187_Solyc00g016590-Solyc00g028960_35918_35739	SP(Sec/SPI)	0.783843	0.216157	CS pos: 28-29. GLC-DI. Pr: 0.7085
lcl_ORF23_Solyc00g500247-Solyc00g500248_15044_14949	SP(Sec/SPI)	0.749046	0.250954	CS pos: 25-26. LTA-CT. Pr: 0.4019
lcl_ORF53_Solyc00g500247-Solyc00g500248_7866_7771	SP(Sec/SPI)	0.749046	0.250954	CS pos: 25-26. LTA-CT. Pr: 0.4019
lcl_ORF12_Solyc00g500248-Solyc00g500249_13131_13286	SP(Sec/SPI)	0.538993	0.461007	CS pos: 26-27. IFG-CR. Pr: 0.2307
lcl_ORF19_Solyc00g500248-Solyc00g500249_12118_12249	SP(Sec/SPI)	0.698117	0.301883	CS pos: 20-21. ALT-LK. Pr: 0.4299
lcl_ORF35_Solyc00g500248-Solyc00g500249_10778_10077	SP(Sec/SPI)	0.872677	0.127323	CS pos: 18-19. SLA-LP. Pr: 0.4897
lcl_ORF2_Solyc00g500249-Solyc00g500250_16_342	SP(Sec/SPI)	0.921565	0.078435	CS pos: 27-28. VTP-GP. Pr: 0.4313
lcl_ORF3_Solyc00g500252-Solyc00g500253_253_384	SP(Sec/SPI)	0.581481	0.418519	CS pos: 22-23. VLA-LR. Pr: 0.4931
lcl_ORF16_Solyc00g500256-Solyc00g500257_6503_6685	SP(Sec/SPI)	0.645035	0.354965	CS pos: 23-24. VSG-LN. Pr: 0.5405
lcl_ORF18_Solyc00g500256-Solyc00g500257_1483_1313	SP(Sec/SPI)	0.713702	0.286298	CS pos: 28-29. SFC-FD. Pr: 0.6167
lcl_ORF109_Solyc00g500257-Solyc00g500258_135834_135932	SP(Sec/SPI)	0.67509	0.32491	CS pos: 17-18. CAP-GL. Pr: 0.2829
lcl_ORF137_Solyc00g500257-Solyc00g500258_170373_170480	SP(Sec/SPI)	0.566545	0.433455	CS pos: 24-25. ILS-FS. Pr: 0.2960
lcl_ORF146_Solyc00g500257-Solyc00g500258_179583_179816	SP(Sec/SPI)	0.627261	0.372739	CS pos: 19-20. VHG-HQ. Pr: 0.5546
lcl_ORF151_Solyc00g500257-Solyc00g500258_181665_181760	SP(Sec/SPI)	0.764391	0.235609	CS pos: 17-18. GTC-SN. Pr: 0.3630
lcl_ORF154_Solyc00g500257-Solyc00g500258_184614_184694	SP(Sec/SPI)	0.566056	0.433944	CS pos: 20-21. FEG-LV. Pr: 0.3428
lcl_ORF246_Solyc00g500257-Solyc00g500258_112171_112317	SP(Sec/SPI)	0.682329	0.317671	CS pos: 25-26. VEC-SK. Pr: 0.3745
lcl_ORF258_Solyc00g500257-Solyc00g500258_136312_136446	SP(Sec/SPI)	0.919511	0.080489	CS pos: 18-19. SFA-TP. Pr: 0.7680
lcl_ORF364_Solyc00g500257-Solyc00g500258_84362_84541	SP(Sec/SPI)	0.60757	0.39243	CS pos: 21-22. SFC-TH. Pr: 0.3979
lcl_ORF367_Solyc00g500257-Solyc00g500258_89897_90043	SP(Sec/SPI)	0.761943	0.238057	CS pos: 25-26. VEC-SK. Pr: 0.3903
lcl_ORF397_Solyc00g500257-Solyc00g500258_136649_136729	SP(Sec/SPI)	0.898131	0.101869	CS pos: 19-20. SDG-GK. Pr: 0.3891
lcl_ORF460_Solyc00g500257-Solyc00g500258_189925_189812	SP(Sec/SPI)	0.851007	0.148993	CS pos: 20-21. CWT-RL. Pr: 0.7066
lcl_ORF480_Solyc00g500257-Solyc00g500258_163705_163568	SP(Sec/SPI)	0.893437	0.106563	CS pos: 23-24. ASS-AP. Pr: 0.4573
lcl_ORF489_Solyc00g500257-Solyc00g500258_153523_153389	SP(Sec/SPI)	0.746252	0.253748	CS pos: 22-23. AAC-QP. Pr: 0.5859
lcl_ORF493_Solyc00g500257-Solyc00g500258_144955_144857	SP(Sec/SPI)	0.764104	0.235896	CS pos: 23-24. SLG-YM. Pr: 0.4800
lcl_ORF499_Solyc00g500257-Solyc00g500258_139834_139736	SP(Sec/SPI)	0.764104	0.235896	CS pos: 23-24. SLG-YM. Pr: 0.4800
lcl_ORF501_Solyc00g500257-Solyc00g500258_138622_138533	SP(Sec/SPI)	0.572125	0.427875	CS pos: 18-19. CTG-AA. Pr: 0.2171
lcl_ORF514_Solyc00g500257-Solyc00g500258_129076_128909	SP(Sec/SPI)	0.701657	0.298343	CS pos: 21-22. CHA-IE. Pr: 0.4802
lcl_ORF672_Solyc00g500257-Solyc00g500258_134196_134092	SP(Sec/SPI)	0.636251	0.363749	CS pos: 16-17. VFS-HP. Pr: 0.5710
lcl_ORF711_Solyc00g500257-Solyc00g500258_74733_74587	SP(Sec/SPI)	0.687939	0.312061	CS pos: 25-26. VEC-SK. Pr: 0.4294
lcl_ORF794_Solyc00g500257-Solyc00g500258_171656_171513	SP(Sec/SPI)	0.815768	0.184232	CS pos: 23-24. LRC-DY. Pr: 0.7403
lcl_ORF812_Solyc00g500257-Solyc00g500258_144020_143943	SP(Sec/SPI)	0.602757	0.397243	CS pos: 17-18. SSG-GC. Pr: 0.3065
lcl_ORF8_Solyc00g500258-Solyc00g500259_4131_4247	SP(Sec/SPI)	0.60209	0.39791	CS pos: 22-23. IWC-IK. Pr: 0.3719
lcl_ORF119_Solyc00g500258-Solyc00g500259_35755_35910	SP(Sec/SPI)	0.798349	0.201651	CS pos: 25-26. AGG-LV. Pr: 0.3952
lcl_ORF134_Solyc00g500258-Solyc00g500259_46912_47028	SP(Sec/SPI)	0.603386	0.396614	CS pos: 22-23. IWC-IK. Pr: 0.3482
lcl_ORF227_Solyc00g500258-Solyc00g500259_46403_46507	SP(Sec/SPI)	0.686891	0.313109	CS pos: 19-20. TSA-FS. Pr: 0.5500
lcl_ORF366_Solyc00g500258-Solyc00g500259_14359_14177	SP(Sec/SPI)	0.54227	0.45773	CS pos: 23-24. TLA-KP. Pr: 0.2439
lcl_ORF461_Solyc00g500258-Solyc00g500259_20784_20671	SP(Sec/SPI)	0.688075	0.311925	CS pos: 25-26. ARP-NN. Pr: 0.2830
lcl_ORF530_Solyc00g500258-Solyc00g500259_40625_40512	SP(Sec/SPI)	0.841483	0.158517	CS pos: 20-21. CWT-RL. Pr: 0.6955
lcl_ORF12_Solyc00g500259-Solyc00g500260_15129_15323	SP(Sec/SPI)	0.539205	0.460795	CS pos: 33-34. LVC-EL. Pr: 0.2876
lcl_ORF35_Solyc00g500259-Solyc00g500260_13168_13290	SP(Sec/SPI)	0.801028	0.198972	CS pos: 23-24. ANP-YF. Pr: 0.4630
lcl_ORF45_Solyc00g500260-Solyc00g500261_2177_1962	SP(Sec/SPI)	0.939079	0.060921	CS pos: 18-19. SLG-YV. Pr: 0.7977
lcl_ORF148_Solyc00g500263-Solyc00g500264_12889_12987	SP(Sec/SPI)	0.769078	0.230922	CS pos: 23-24. SLG-YM. Pr: 0.6393
lcl_ORF158_Solyc00g500263-Solyc00g500264_27463_27561	SP(Sec/SPI)	0.764104	0.235896	CS pos: 23-24. SLG-YM. Pr: 0.4800
lcl_ORF185_Solyc00g500263-Solyc00g500264_47434_47532	SP(Sec/SPI)	0.611589	0.388411	CS pos: 23-24. SLG-YM. Pr: 0.3714
lcl_ORF204_Solyc00g500263-Solyc00g500264_71716_71862	SP(Sec/SPI)	0.682329	0.317671	CS pos: 25-26. VEC-SK. Pr: 0.3745
lcl_ORF216_Solyc00g500263-Solyc00g500264_109162_109311	SP(Sec/SPI)	0.677164	0.322836	CS pos: 25-26. VEC-SK. Pr: 0.4916
lcl_ORF296_Solyc00g500263-Solyc00g500264_20174_20272	SP(Sec/SPI)	0.764104	0.235896	CS pos: 23-24. SLG-YM. Pr: 0.4800
lcl_ORF517_Solyc00g500263-Solyc00g500264_40245_40024	SP(Sec/SPI)	0.65173	0.34827	CS pos: 33-34. SEG-RP. Pr: 0.3757
lcl_ORF544_Solyc00g500263-Solyc00g500264_7197_7084	SP(Sec/SPI)	0.638235	0.361765	CS pos: 23-24. LEA-SP. Pr: 0.5647
lcl_ORF645_Solyc00g500263-Solyc00g500264_52061_51954	SP(Sec/SPI)	0.714476	0.285524	CS pos: 22-23. GAS-HD. Pr: 0.2767
lcl_ORF657_Solyc00g500263-Solyc00g500264_39737_39639	SP(Sec/SPI)	0.98647	0.01353	CS pos: 17-18. SYA-IN. Pr: 0.9139
lcl_ORF664_Solyc00g500263-Solyc00g500264_33398_33288	SP(Sec/SPI)	0.906982	0.093018	CS pos: 19-20. TIC-VD. Pr: 0.4602
lcl_ORF782_Solyc00g500263-Solyc00g500264_58903_58814	SP(Sec/SPI)	0.66081	0.33919	CS pos: 15-16. TSA-RV. Pr: 0.1743
lcl_ORF806_Solyc00g500263-Solyc00g500264_29596_29390	SP(Sec/SPI)	0.631473	0.368527	CS pos: 17-18. THN-IL. Pr: 0.4522
lcl_ORF811_Solyc00g500263-Solyc00g500264_7564_7379	SP(Sec/SPI)	0.741949	0.258051	CS pos: 19-20. VEG-YV. Pr: 0.7316
lcl_ORF103_Solyc00g500268-Solyc00g500269_24863_24693	SP(Sec/SPI)	0.808642	0.191358	CS pos: 30-31. SNS-YS. Pr: 0.2884
lcl_ORF127_Solyc00g500268-Solyc00g500269_9457_9305	SP(Sec/SPI)	0.96612	0.03388	CS pos: 24-25. CLG-VG. Pr: 0.5088
lcl_ORF4_Solyc00g500272-Solyc00g500273_3000_3119	SP(Sec/SPI)	0.824847	0.175153	CS pos: 18-19. SLA-DD. Pr: 0.6380
lcl_ORF55_Solyc00g500272-Solyc00g500273_10685_10846	SP(Sec/SPI)	0.569471	0.430529	CS pos: 22-23. CMQ-KD. Pr: 0.2468
lcl_ORF61_Solyc00g500272-Solyc00g500273_16892_17122	SP(Sec/SPI)	0.881123	0.118877	CS pos: 19-20. ALG-TS. Pr: 0.3060
lcl_ORF85_Solyc00g500272-Solyc00g500273_18953_18873	SP(Sec/SPI)	0.779044	0.220956	CS pos: 16-17. SYA-TL. Pr: 0.2564
lcl_ORF86_Solyc00g500272-Solyc00g500273_18365_18261	SP(Sec/SPI)	0.816633	0.183367	CS pos: 22-23. TYS-GA. Pr: 0.2786
lcl_ORF21_Solyc00g500277-Solyc00g052430_6443_6535	SP(Sec/SPI)	0.782094	0.217906	CS pos: 18-19. SHA-FL. Pr: 0.4113
lcl_ORF21_Solyc00g052430-Solyc00g500278_12676_12774	SP(Sec/SPI)	0.621327	0.378673	CS pos: 19-20. VQK-SS. Pr: 0.2194
lcl_ORF36_Solyc00g052430-Solyc00g500278_12055_11930	SP(Sec/SPI)	0.98451	0.01549	CS pos: 14-15. SLA-EE. Pr: 0.8924
lcl_ORF64_Solyc00g052430-Solyc00g500278_11492_11403	SP(Sec/SPI)	0.559397	0.440603	CS pos: 17-18. FSA-GP. Pr: 0.2573
lcl_ORF7_Solyc00g500280-Solyc00g500281_4920_5162	SP(Sec/SPI)	0.741637	0.258363	CS pos: 25-26. VEC-SK. Pr: 0.4854
lcl_ORF8_Solyc00g500280-Solyc00g500281_8478_8564	SP(Sec/SPI)	0.521918	0.478082	CS pos: 20-21. CEG-GG. Pr: 0.2854
lcl_ORF42_Solyc00g500281-Solyc00g500282_9799_9948	SP(Sec/SPI)	0.533103	0.466897	CS pos: 23-24. SYP-KR. Pr: 0.4245
lcl_ORF126_Solyc00g500281-Solyc00g500282_8061_7942	SP(Sec/SPI)	0.612432	0.387568	CS pos: 19-20. SFS-RC. Pr: 0.3000
lcl_ORF51_Solyc00g500283-Solyc00g500284_58806_58892	SP(Sec/SPI)	0.521336	0.478664	CS pos: 17-18. GIC-YD. Pr: 0.3071
lcl_ORF61_Solyc00g500283-Solyc00g500284_64500_64625	SP(Sec/SPI)	0.882207	0.117793	CS pos: 19-20. SLS-YP. Pr: 0.7168
lcl_ORF77_Solyc00g500283-Solyc00g500284_86955_87092	SP(Sec/SPI)	0.639978	0.360022	CS pos: 15-16. TSA-RV. Pr: 0.1899
lcl_ORF138_Solyc00g500283-Solyc00g500284_45064_45210	SP(Sec/SPI)	0.883391	0.116609	CS pos: 22-23. VAT-DT. Pr: 0.6748
lcl_ORF173_Solyc00g500283-Solyc00g500284_93799_93906	SP(Sec/SPI)	0.714476	0.285524	CS pos: 22-23. GAS-HD. Pr: 0.2767
lcl_ORF218_Solyc00g500283-Solyc00g500284_30710_30856	SP(Sec/SPI)	0.802237	0.197763	CS pos: 22-23. VAT-DT. Pr: 0.6136
lcl_ORF283_Solyc00g500283-Solyc00g500284_98426_98328	SP(Sec/SPI)	0.611589	0.388411	CS pos: 23-24. SLG-YM. Pr: 0.3714
lcl_ORF300_Solyc00g500283-Solyc00g500284_73517_73422	SP(Sec/SPI)	0.915487	0.084513	CS pos: 20-21. CES-PC. Pr: 0.3826
lcl_ORF303_Solyc00g500283-Solyc00g500284_71366_71256	SP(Sec/SPI)	0.718004	0.281996	CS pos: 18-19. LEG-NN. Pr: 0.6067
lcl_ORF306_Solyc00g500283-Solyc00g500284_67979_67884	SP(Sec/SPI)	0.810675	0.189325	CS pos: 20-21. SQG-NV. Pr: 0.5333
lcl_ORF480_Solyc00g500283-Solyc00g500284_84189_84091	SP(Sec/SPI)	0.764104	0.235896	CS pos: 23-24. SLG-YM. Pr: 0.4800
lcl_ORF488_Solyc00g500283-Solyc00g500284_76899_76801	SP(Sec/SPI)	0.7642	0.2358	CS pos: 23-24. SLG-YM. Pr: 0.3845
lcl_ORF492_Solyc00g500283-Solyc00g500284_73800_73696	SP(Sec/SPI)	0.610086	0.389914	CS pos: 25-26. AYT-SS. Pr: 0.2429
lcl_ORF493_Solyc00g500283-Solyc00g500284_73677_73462	SP(Sec/SPI)	0.879764	0.120236	CS pos: 21-22. VKA-LS. Pr: 0.5248
lcl_ORF73_Solyc00g500285-Solyc00g500286_31798_31718	SP(Sec/SPI)	0.72059	0.27941	CS pos: 17-18. SFA-IV. Pr: 0.4822
lcl_ORF131_Solyc00g500285-Solyc00g500286_13287_13096	SP(Sec/SPI)	0.617083	0.382917	CS pos: 21-22. VFS-EI. Pr: 0.4988
lcl_ORF247_Solyc00g500287-Solyc00g500288_113780_114082	SP(Sec/SPI)	0.970003	0.029997	CS pos: 16-17. IHS-GP. Pr: 0.4107
lcl_ORF14_Solyc00g500288-Solyc00g500289_9540_9671	SP(Sec/SPI)	0.991244	0.008756	CS pos: 22-23. CHA-QP. Pr: 0.8821
lcl_ORF9_Solyc00g500292-Solyc00g500293_1255_1151	SP(Sec/SPI)	0.732079	0.267921	CS pos: 17-18. SYP-IL. Pr: 0.2275
lcl_ORF1_Solyc00g500299-Solyc00g500300_0_542	SP(Sec/SPI)	0.7259	0.2741	CS pos: 23-24. CGA-ND. Pr: 0.5555
lcl_ORF91_Solyc00g500301-Solyc00g500302_20105_20007	SP(Sec/SPI)	0.64579	0.35421	CS pos: 26-27. LLC-TD. Pr: 0.2074
lcl_ORF151_Solyc00g500301-Solyc00g500302_13242_13132	SP(Sec/SPI)	0.715743	0.284257	CS pos: 27-28. VES-LS. Pr: 0.3317
lcl_ORF20_Solyc00g500303-Solyc00g500304_1229_1023	SP(Sec/SPI)	0.725289	0.274711	CS pos: 27-28. AIA-KP. Pr: 0.3453
lcl_ORF75_Solyc00g500304-Solyc00g500305_4631_4521	SP(Sec/SPI)	0.766238	0.233762	CS pos: 20-21. SSS-KE. Pr: 0.5001
lcl_ORF80_Solyc00g500308-Solyc00g500309_59529_59750	SP(Sec/SPI)	0.641564	0.358436	CS pos: 18-19. LFA-SK. Pr: 0.2398
lcl_ORF291_Solyc00g500308-Solyc00g500309_60913_60716	SP(Sec/SPI)	0.561423	0.438577	CS pos: 27-28. ISS-HS. Pr: 0.1320
lcl_ORF54_Solyc00g500312-Solyc00g500313_62304_62408	SP(Sec/SPI)	0.62458	0.37542	CS pos: 21-22. VNS-TF. Pr: 0.2738
lcl_ORF58_Solyc00g500312-Solyc00g500313_65109_65183	SP(Sec/SPI)	0.893136	0.106864	CS pos: 22-23. CSA-ET. Pr: 0.7722
lcl_ORF171_Solyc00g500312-Solyc00g500313_65713_65799	SP(Sec/SPI)	0.733274	0.266726	CS pos: 17-18. KLS-YE. Pr: 0.3094
lcl_ORF220_Solyc00g500312-Solyc00g500313_126436_126531	SP(Sec/SPI)	0.657009	0.342991	CS pos: 23-24. SMA-HP. Pr: 0.5328
lcl_ORF231_Solyc00g500312-Solyc00g500313_17687_17869	SP(Sec/SPI)	0.619556	0.380444	CS pos: 20-21. MFG-IR. Pr: 0.3977
lcl_ORF241_Solyc00g500312-Solyc00g500313_31589_31681	SP(Sec/SPI)	0.748998	0.251002	CS pos: 28-29. VHG-SG. Pr: 0.7364
lcl_ORF265_Solyc00g500312-Solyc00g500313_52556_52681	SP(Sec/SPI)	0.568631	0.431369	CS pos: 15-16. VSS-YE. Pr: 0.5186
lcl_ORF308_Solyc00g500312-Solyc00g500313_115598_115708	SP(Sec/SPI)	0.715743	0.284257	CS pos: 27-28. VES-LS. Pr: 0.3317
lcl_ORF390_Solyc00g500312-Solyc00g500313_49154_49074	SP(Sec/SPI)	0.579124	0.420876	CS pos: 19-20. SLA-SN. Pr: 0.3358
lcl_ORF415_Solyc00g500312-Solyc00g500313_21419_21336	SP(Sec/SPI)	0.695071	0.304929	CS pos: 18-19. IDA-HI. Pr: 0.5903
lcl_ORF558_Solyc00g500312-Solyc00g500313_110220_110068	SP(Sec/SPI)	0.688173	0.311827	CS pos: 17-18. ILS-LF. Pr: 0.1339
lcl_ORF563_Solyc00g500312-Solyc00g500313_104766_104656	SP(Sec/SPI)	0.662331	0.337669	CS pos: 28-29. GKA-FD. Pr: 0.5198
lcl_ORF668_Solyc00g500312-Solyc00g500313_5376_5161	SP(Sec/SPI)	0.939079	0.060921	CS pos: 18-19. SLG-YV. Pr: 0.7977
lcl_ORF42_Solyc00g500318-Solyc00g012540_10687_10848	SP(Sec/SPI)	0.569471	0.430529	CS pos: 22-23. CMQ-KD. Pr: 0.2468
lcl_ORF68_Solyc00g500318-Solyc00g012540_3002_3121	SP(Sec/SPI)	0.824847	0.175153	CS pos: 18-19. SLA-DD. Pr: 0.6380
lcl_ORF86_Solyc00g500318-Solyc00g012540_16892_17122	SP(Sec/SPI)	0.881123	0.118877	CS pos: 19-20. ALG-TS. Pr: 0.3060
lcl_ORF119_Solyc00g500318-Solyc00g012540_18365_18261	SP(Sec/SPI)	0.816633	0.183367	CS pos: 22-23. TYS-GA. Pr: 0.2786
lcl_ORF159_Solyc00g012540-Solyc00g500319_39617_39522	SP(Sec/SPI)	0.52683	0.47317	CS pos: 17-18. SLR-ML. Pr: 0.1731
lcl_ORF1_Solyc00g500324-Solyc00g500325_678_803	SP(Sec/SPI)	0.98451	0.01549	CS pos: 14-15. SLA-EE. Pr: 0.8924
lcl_ORF19_Solyc00g500324-Solyc00g500325_1241_1330	SP(Sec/SPI)	0.559397	0.440603	CS pos: 17-18. FSA-GP. Pr: 0.2573
lcl_ORF1_Solyc00g500331-Solyc00g500332_725_829	SP(Sec/SPI)	0.732079	0.267921	CS pos: 17-18. SYP-IL. Pr: 0.2275
lcl_ORF43_Solyc00g500335-Solyc00g500336_31053_31157	SP(Sec/SPI)	0.544484	0.455516	CS pos: 28-29. LDG-KY. Pr: 0.4258
lcl_ORF119_Solyc00g500335-Solyc00g500336_31654_31821	SP(Sec/SPI)	0.68577	0.31423	CS pos: 28-29. VGS-EH. Pr: 0.6241
lcl_ORF136_Solyc00g500335-Solyc00g500336_45310_45594	SP(Sec/SPI)	0.80631	0.19369	CS pos: 29-30. AHN-RK. Pr: 0.3509
lcl_ORF223_Solyc00g500335-Solyc00g500336_46709_46554	SP(Sec/SPI)	0.752746	0.247254	CS pos: 21-22. FTS-ED. Pr: 0.3618
lcl_ORF45_Solyc00g500336-Solyc00g500337_5407_5324	SP(Sec/SPI)	0.635069	0.364931	CS pos: 19-20. FQC-EY. Pr: 0.2333
lcl_ORF47_Solyc00g500336-Solyc00g500337_9627_9061	SP(Sec/SPI)	0.523117	0.476883	CS pos: 18-19. IGT-LF. Pr: 0.2054
lcl_ORF65_Solyc00g500337-Solyc00g500338_9997_9431	SP(Sec/SPI)	0.523117	0.476883	CS pos: 18-19. IGT-LF. Pr: 0.2054
lcl_ORF70_Solyc00g500337-Solyc00g500338_5776_5693	SP(Sec/SPI)	0.635069	0.364931	CS pos: 19-20. FQC-EY. Pr: 0.2333
lcl_ORF64_Solyc00g500338-Solyc00g500339_33988_34185	SP(Sec/SPI)	0.711586	0.288414	CS pos: 23-24. ALG-VS. Pr: 0.5417
lcl_ORF67_Solyc00g500338-Solyc00g500339_42247_42354	SP(Sec/SPI)	0.565779	0.434221	CS pos: 29-30. IHA-NI. Pr: 0.3638
lcl_ORF97_Solyc00g500338-Solyc00g500339_34955_35131	SP(Sec/SPI)	0.806799	0.193201	CS pos: 18-19. VLS-YQ. Pr: 0.7431
lcl_ORF125_Solyc00g500338-Solyc00g500339_13719_13456	SP(Sec/SPI)	0.593368	0.406632	CS pos: 18-19. AYT-AL. Pr: 0.4121
lcl_ORF141_Solyc00g500338-Solyc00g500339_35531_35385	SP(Sec/SPI)	0.815158	0.184842	CS pos: 25-26. VEC-SK. Pr: 0.3710
lcl_ORF150_Solyc00g500338-Solyc00g500339_29777_29652	SP(Sec/SPI)	0.692576	0.307424	CS pos: 21-22. CNA-SY. Pr: 0.6496
lcl_ORF154_Solyc00g500338-Solyc00g500339_25610_25512	SP(Sec/SPI)	0.926496	0.073504	CS pos: 21-22. SRC-RS. Pr: 0.4260
lcl_ORF157_Solyc00g500338-Solyc00g500339_23996_23748	SP(Sec/SPI)	0.891499	0.108501	CS pos: 19-20. VFG-SF. Pr: 0.6249
lcl_ORF25_Solyc00g500343-Solyc00g500344_3915_3835	SP(Sec/SPI)	0.557953	0.442047	CS pos: 23-24. ARS-KP. Pr: 0.2655
lcl_ORF9_Solyc00g500345-Solyc00g500346_16311_16445	SP(Sec/SPI)	0.635648	0.364352	CS pos: 18-19. IYQ-YP. Pr: 0.2071
lcl_ORF37_Solyc00g500345-Solyc00g500346_12020_12118	SP(Sec/SPI)	0.599491	0.400509	CS pos: 25-26. VSS-LS. Pr: 0.1931
lcl_ORF38_Solyc00g500345-Solyc00g500346_12191_12298	SP(Sec/SPI)	0.587399	0.412601	CS pos: 19-20. MIS-HQ. Pr: 0.2244
lcl_ORF181_Solyc00g500346-Solyc00g500347_58445_58341	SP(Sec/SPI)	0.686891	0.313109	CS pos: 19-20. TSA-FS. Pr: 0.5500
lcl_ORF249_Solyc00g500346-Solyc00g500347_57937_57821	SP(Sec/SPI)	0.603386	0.396614	CS pos: 22-23. IWC-IK. Pr: 0.3482
lcl_ORF62_Solyc00g500347-Solyc00g500348_34840_34995	SP(Sec/SPI)	0.538993	0.461007	CS pos: 26-27. IFG-CR. Pr: 0.2307
lcl_ORF81_Solyc00g500347-Solyc00g500348_33827_33958	SP(Sec/SPI)	0.698117	0.301883	CS pos: 20-21. ALT-LK. Pr: 0.4299
lcl_ORF87_Solyc00g500347-Solyc00g500348_32487_31786	SP(Sec/SPI)	0.872677	0.127323	CS pos: 18-19. SLA-LP. Pr: 0.4897
lcl_ORF99_Solyc00g500347-Solyc00g500348_18234_18079	SP(Sec/SPI)	0.798349	0.201651	CS pos: 25-26. AGG-LV. Pr: 0.3952
lcl_ORF3_Solyc00g500348-Solyc00g500349_16_255	SP(Sec/SPI)	0.921565	0.078435	CS pos: 27-28. VTP-GP. Pr: 0.4313
lcl_ORF72_Solyc00g500349-Solyc00g500350_6443_6321	SP(Sec/SPI)	0.508726	0.491274	CS pos: 17-18. LQC-FR. Pr: 0.2206
lcl_ORF37_Solyc00g500351-Solyc00g500352_12239_12625	SP(Sec/SPI)	0.542422	0.457578	CS pos: 18-19. GET-FI. Pr: 0.4943
lcl_ORF43_Solyc00g500351-Solyc00g500352_4649_4572	SP(Sec/SPI)	0.763797	0.236203	CS pos: 18-19. MTS-LE. Pr: 0.4435
lcl_ORF58_Solyc00g500351-Solyc00g500352_967_872	SP(Sec/SPI)	0.643586	0.356414	CS pos: 24-25. SYG-RS. Pr: 0.5405
lcl_ORF175_Solyc00g500352-Solyc00g032030_9920_10018	SP(Sec/SPI)	0.545591	0.454409	CS pos: 23-24. ILP-LH. Pr: 0.1255
lcl_ORF180_Solyc00g500352-Solyc00g032030_24632_24775	SP(Sec/SPI)	0.932564	0.067436	CS pos: 23-24. TIS-NN. Pr: 0.6089
lcl_ORF245_Solyc00g500352-Solyc00g032030_75596_75688	SP(Sec/SPI)	0.567252	0.432748	CS pos: 22-23. VGG-YN. Pr: 0.4749
lcl_ORF246_Solyc00g500352-Solyc00g032030_77093_77221	SP(Sec/SPI)	0.676767	0.323233	CS pos: 24-25. TYC-LL. Pr: 0.5392
lcl_ORF376_Solyc00g500352-Solyc00g032030_56868_56653	SP(Sec/SPI)	0.965572	0.034428	CS pos: 26-27. STA-SV. Pr: 0.6831
lcl_ORF410_Solyc00g500352-Solyc00g032030_29181_28948	SP(Sec/SPI)	0.602015	0.397985	CS pos: 25-26. VEC-SK. Pr: 0.3203
lcl_ORF435_Solyc00g500352-Solyc00g032030_1068_967	SP(Sec/SPI)	0.766454	0.233546	CS pos: 16-17. SYS-IK. Pr: 0.4463
lcl_ORF485_Solyc00g500352-Solyc00g032030_47171_46956	SP(Sec/SPI)	0.964537	0.035463	CS pos: 26-27. STA-SV. Pr: 0.6801
lcl_ORF521_Solyc00g500352-Solyc00g032030_4847_4701	SP(Sec/SPI)	0.512808	0.487192	CS pos: 25-26. VEC-SK. Pr: 0.3308
lcl_ORF2_Solyc00g076250-Solyc00g500354_2673_2813	SP(Sec/SPI)	0.849872	0.150128	CS pos: 20-21. SMC-LC. Pr: 0.5394
lcl_ORF202_Solyc00g500354-Solyc00g500355_23302_23469	SP(Sec/SPI)	0.655808	0.344192	CS pos: 28-29. VGS-EH. Pr: 0.5965
lcl_ORF392_Solyc00g500354-Solyc00g500355_22700_22804	SP(Sec/SPI)	0.544484	0.455516	CS pos: 28-29. LDG-KY. Pr: 0.4258
lcl_ORF1083_Solyc00g500354-Solyc00g500355_59573_59424	SP(Sec/SPI)	0.851389	0.148611	CS pos: 20-21. CRS-WQ. Pr: 0.5141
lcl_ORF1152_Solyc00g500354-Solyc00g500355_1469_1374	SP(Sec/SPI)	0.876448	0.123552	CS pos: 17-18. SLS-KY. Pr: 0.6219
lcl_ORF41_Solyc00g500357-Solyc00g500358_239_105	SP(Sec/SPI)	0.635648	0.364352	CS pos: 18-19. IYQ-YP. Pr: 0.2071
lcl_ORF69_Solyc00g500357-Solyc00g500358_4530_4432	SP(Sec/SPI)	0.599491	0.400509	CS pos: 25-26. VSS-LS. Pr: 0.1931
lcl_ORF70_Solyc00g500357-Solyc00g500358_4359_4252	SP(Sec/SPI)	0.587399	0.412601	CS pos: 19-20. MIS-HQ. Pr: 0.2244
lcl_ORF77_Solyc00g500360-Solyc00g500361_14337_14176	SP(Sec/SPI)	0.569471	0.430529	CS pos: 22-23. CMQ-KD. Pr: 0.2468
lcl_ORF92_Solyc00g500360-Solyc00g500361_21917_21798	SP(Sec/SPI)	0.824847	0.175153	CS pos: 18-19. SLA-DD. Pr: 0.6380
lcl_ORF30_Solyc00g500361-Solyc00g500362_8654_8869	SP(Sec/SPI)	0.939079	0.060921	CS pos: 18-19. SLG-YV. Pr: 0.7977
lcl_ORF21_Solyc00g500364-Solyc00g308530_20325_20546	SP(Sec/SPI)	0.651818	0.348182	CS pos: 18-19. LFA-SK. Pr: 0.2420
lcl_ORF335_Solyc00g500364-Solyc00g308530_128176_128307	SP(Sec/SPI)	0.653054	0.346946	CS pos: 20-21. CHC-DP. Pr: 0.5321
lcl_ORF389_Solyc00g500364-Solyc00g308530_174643_175107	SP(Sec/SPI)	0.561802	0.438198	CS pos: 19-20. CHA-LR. Pr: 0.5087
lcl_ORF482_Solyc00g500364-Solyc00g308530_28766_28870	SP(Sec/SPI)	0.655809	0.344191	CS pos: 18-19. IMA-LD. Pr: 0.5227
lcl_ORF512_Solyc00g500364-Solyc00g308530_76451_76585	SP(Sec/SPI)	0.703708	0.296292	CS pos: 20-21. CYC-KD. Pr: 0.6673
lcl_ORF520_Solyc00g500364-Solyc00g308530_82892_83002	SP(Sec/SPI)	0.610116	0.389884	CS pos: 17-18. CFN-GR. Pr: 0.1461
lcl_ORF659_Solyc00g500364-Solyc00g308530_202019_202153	SP(Sec/SPI)	0.820906	0.179094	CS pos: 26-27. TRG-VP. Pr: 0.6243
lcl_ORF936_Solyc00g500364-Solyc00g308530_212153_212019	SP(Sec/SPI)	0.60542	0.39458	CS pos: 15-16. ARA-MM. Pr: 0.2778
lcl_ORF1185_Solyc00g500364-Solyc00g308530_210295_210194	SP(Sec/SPI)	0.627731	0.372269	CS pos: 21-22. CQA-QP. Pr: 0.5386
lcl_ORF1246_Solyc00g500364-Solyc00g308530_181297_181064	SP(Sec/SPI)	0.783601	0.216399	CS pos: 18-19. MMA-YH. Pr: 0.4223
lcl_ORF19_Solyc00g284510-Solyc00g500365_15972_16091	SP(Sec/SPI)	0.922834	0.077166	CS pos: 25-26. AEA-IA. Pr: 0.7980
lcl_ORF52_Solyc00g284510-Solyc00g500365_40383_40496	SP(Sec/SPI)	0.522513	0.477487	CS pos: 16-17. IDS-MP. Pr: 0.4058
lcl_ORF201_Solyc00g284510-Solyc00g500365_19526_19609	SP(Sec/SPI)	0.53293	0.46707	CS pos: 15-16. SIG-LD. Pr: 0.2184
lcl_ORF262_Solyc00g284510-Solyc00g500365_57188_57313	SP(Sec/SPI)	0.759633	0.240367	CS pos: 24-25. CQA-QN. Pr: 0.7330
lcl_ORF432_Solyc00g284510-Solyc00g500365_54931_54629	SP(Sec/SPI)	0.58835	0.41165	CS pos: 22-23. GHA-TS. Pr: 0.4661
lcl_ORF20_Solyc00g500365-Solyc00g500366_16167_16253	SP(Sec/SPI)	0.617625	0.382375	CS pos: 22-23. CSI-IQ. Pr: 0.1301
lcl_ORF99_Solyc00g500365-Solyc00g500366_50443_50532	SP(Sec/SPI)	0.813182	0.186818	CS pos: 19-20. SKR-FL. Pr: 0.2841
lcl_ORF217_Solyc00g500365-Solyc00g500366_40373_40275	SP(Sec/SPI)	0.722652	0.277348	CS pos: 27-28. GWA-HG. Pr: 0.2701
lcl_ORF268_Solyc00g500365-Solyc00g500366_31579_31502	SP(Sec/SPI)	0.528254	0.471746	CS pos: 17-18. TNQ-DF. Pr: 0.1772
lcl_ORF43_Solyc00g500367-Solyc00g500368_2034_1828	SP(Sec/SPI)	0.873421	0.126579	CS pos: 22-23. CHA-RL. Pr: 0.6900
lcl_ORF27_Solyc00g500370-Solyc00g500371_874_674	SP(Sec/SPI)	0.59256	0.40744	CS pos: 22-23. CHA-RP. Pr: 0.5018
lcl_ORF39_Solyc00g500370-Solyc00g500371_3308_3102	SP(Sec/SPI)	0.853006	0.146994	CS pos: 22-23. CHA-RV. Pr: 0.7052
lcl_ORF134_Solyc00g500371-Solyc00g500372_507_376	SP(Sec/SPI)	0.679283	0.320717	CS pos: 20-21. IDC-SM. Pr: 0.3975
lcl_ORF221_Solyc00g500372-Solyc00g500373_53264_53437	SP(Sec/SPI)	0.640926	0.359074	CS pos: 19-20. TIC-DQ. Pr: 0.4914
lcl_ORF236_Solyc00g500372-Solyc00g500373_65177_65329	SP(Sec/SPI)	0.688173	0.311827	CS pos: 17-18. ILS-LF. Pr: 0.1339
lcl_ORF240_Solyc00g500372-Solyc00g500373_70631_70741	SP(Sec/SPI)	0.662331	0.337669	CS pos: 28-29. GKA-FD. Pr: 0.5198
lcl_ORF296_Solyc00g500372-Solyc00g500373_62249_62046	SP(Sec/SPI)	0.650945	0.349055	CS pos: 24-25. ILK-DP. Pr: 0.1431
lcl_ORF355_Solyc00g500372-Solyc00g500373_91840_91682	SP(Sec/SPI)	0.755129	0.244871	CS pos: 18-19. LSS-EK. Pr: 0.2548
lcl_ORF98_Solyc00g500373-Solyc00g500374_12101_12235	SP(Sec/SPI)	0.696133	0.303867	CS pos: 22-23. CEE-WP. Pr: 0.2063
lcl_ORF50_Solyc00g006650-Solyc00g500376_8803_8928	SP(Sec/SPI)	0.58965	0.41035	CS pos: 15-16. VAT-DT. Pr: 0.3748
lcl_ORF15_Solyc00g500377-Solyc00g500378_37980_38162	SP(Sec/SPI)	0.684473	0.315527	CS pos: 29-30. LDG-VH. Pr: 0.4717
lcl_ORF190_Solyc00g500377-Solyc00g500378_8234_8067	SP(Sec/SPI)	0.694974	0.305026	CS pos: 24-25. TWC-DG. Pr: 0.1528
lcl_ORF151_Solyc00g500378-Solyc00g500379_18308_18553	SP(Sec/SPI)	0.844112	0.155888	CS pos: 16-17. AHN-RN. Pr: 0.5868
lcl_ORF234_Solyc00g500378-Solyc00g500379_18754_18626	SP(Sec/SPI)	0.632677	0.367323	CS pos: 23-24. CMC-DI. Pr: 0.3924
lcl_ORF243_Solyc00g500378-Solyc00g500379_5602_5405	SP(Sec/SPI)	0.887457	0.112543	CS pos: 15-16. VLS-QK. Pr: 0.3473
lcl_ORF248_Solyc00g500378-Solyc00g500379_45702_45457	SP(Sec/SPI)	0.668329	0.331671	CS pos: 27-28. GST-HD. Pr: 0.5532
lcl_ORF7_Solyc00g500379-Solyc00g500380_4239_4319	SP(Sec/SPI)	0.665362	0.334638	CS pos: 22-23. MLT-QE. Pr: 0.3474
lcl_ORF17_Solyc00g500381-Solyc00g500382_36138_36380	SP(Sec/SPI)	0.7653	0.2347	CS pos: 25-26. VEC-SK. Pr: 0.3974
lcl_ORF19_Solyc00g500381-Solyc00g500382_43368_43610	SP(Sec/SPI)	0.567243	0.432757	CS pos: 25-26. VEC-SK. Pr: 0.3244
lcl_ORF41_Solyc00g500381-Solyc00g500382_72573_72782	SP(Sec/SPI)	0.820253	0.179747	CS pos: 28-29. KFA-EN. Pr: 0.3908
lcl_ORF49_Solyc00g500381-Solyc00g500382_83568_83783	SP(Sec/SPI)	0.964991	0.035009	CS pos: 26-27. STA-SV. Pr: 0.6815
lcl_ORF88_Solyc00g500381-Solyc00g500382_58660_58737	SP(Sec/SPI)	0.569483	0.430517	CS pos: 23-24. VYS-TN. Pr: 0.4649
lcl_ORF90_Solyc00g500381-Solyc00g500382_59836_59985	SP(Sec/SPI)	0.886545	0.113455	CS pos: 26-27. SDA-MT. Pr: 0.6432
lcl_ORF171_Solyc00g500381-Solyc00g500382_74099_74314	SP(Sec/SPI)	0.97397	0.02603	CS pos: 26-27. STA-SV. Pr: 0.7068
lcl_ORF205_Solyc00g500381-Solyc00g500382_56343_56143	SP(Sec/SPI)	0.741542	0.258458	CS pos: 20-21. SNC-SH. Pr: 0.4159
lcl_ORF302_Solyc00g500381-Solyc00g500382_64108_64001	SP(Sec/SPI)	0.68558	0.31442	CS pos: 21-22. CRC-YF. Pr: 0.6182
lcl_ORF60_Solyc00g500383-Solyc00g500384_9897_9760	SP(Sec/SPI)	0.858517	0.141483	CS pos: 21-22. DMA-YH. Pr: 0.3288
lcl_ORF154_Solyc00g500384-Solyc00g500385_10797_10546	SP(Sec/SPI)	0.528223	0.471777	CS pos: 23-24. FLG-DP. Pr: 0.4006
lcl_ORF12_Solyc00g500385-Solyc00g500386_6048_6299	SP(Sec/SPI)	0.528223	0.471777	CS pos: 23-24. FLG-DP. Pr: 0.4006
lcl_ORF62_Solyc00g500388-Solyc00g500389_5629_5871	SP(Sec/SPI)	0.812513	0.187487	CS pos: 19-20. CHA-TP. Pr: 0.7509
lcl_ORF71_Solyc00g500393-Solyc00g500394_1892_1776	SP(Sec/SPI)	0.729312	0.270688	CS pos: 20-21. TQS-DD. Pr: 0.5164
lcl_ORF11_Solyc00g500395-Solyc00g500396_1813_2013	SP(Sec/SPI)	0.609711	0.390289	CS pos: 31-32. TLS-DD. Pr: 0.3576
lcl_ORF84_Solyc00g007930-Solyc00g500404_61185_61400	SP(Sec/SPI)	0.569884	0.430116	CS pos: 22-23. WHA-TP. Pr: 0.1988
lcl_ORF217_Solyc00g007930-Solyc00g500404_61669_61764	SP(Sec/SPI)	0.901266	0.098734	CS pos: 20-21. CHA-RR. Pr: 0.8000
lcl_ORF65_Solyc00g500404-Solyc00g500405_3930_3715	SP(Sec/SPI)	0.97448	0.02552	CS pos: 26-27. STA-SV. Pr: 0.6968
lcl_ORF74_Solyc00g500407-Solyc00g500408_74220_74429	SP(Sec/SPI)	0.811687	0.188313	CS pos: 22-23. VSC-IT. Pr: 0.3930
lcl_ORF465_Solyc00g500407-Solyc00g500408_94463_94254	SP(Sec/SPI)	0.811687	0.188313	CS pos: 22-23. VSC-IT. Pr: 0.3930
lcl_ORF591_Solyc00g500407-Solyc00g500408_83395_83120	SP(Sec/SPI)	0.763673	0.236327	CS pos: 47-48. VTA-AP. Pr: 0.5178
lcl_ORF696_Solyc00g500407-Solyc00g500408_129507_129244	SP(Sec/SPI)	0.517446	0.482554	CS pos: 18-19. VEC-IS. Pr: 0.3701
lcl_ORF55_Solyc00g500408-Solyc00g500409_1499_1675	SP(Sec/SPI)	0.535631	0.464369	CS pos: 28-29. VRS-CV. Pr: 0.4341
lcl_ORF39_Solyc01g004002.1-Solyc01g004004.1_6794_6669	SP(Sec/SPI)	0.560199	0.439801	CS pos: 29-30. FEG-QT. Pr: 0.2159
lcl_ORF5_Solyc01g004008.1-Solyc01g005000_5877_6026	SP(Sec/SPI)	0.875575	0.124425	CS pos: 28-29. SRA-EP. Pr: 0.7903
lcl_ORF16_Solyc01g004008.1-Solyc01g005000_6319_6420	SP(Sec/SPI)	0.58317	0.41683	CS pos: 16-17. VDL-LR. Pr: 0.2291
lcl_ORF36_Solyc01g004008.1-Solyc01g005000_4131_4039	SP(Sec/SPI)	0.629425	0.370575	CS pos: 22-23. RNS-LE. Pr: 0.1943
lcl_ORF41_Solyc01g004008.1-Solyc01g005000_4025_3927	SP(Sec/SPI)	0.97181	0.02819	CS pos: 20-21. INS-DI. Pr: 0.9459
lcl_ORF15_Solyc01g005000-Solyc01g005010_4650_4561	SP(Sec/SPI)	0.556709	0.443291	CS pos: 20-21. CLA-GP. Pr: 0.4637
lcl_ORF26_Solyc01g005000-Solyc01g005010_3484_3308	SP(Sec/SPI)	0.621002	0.378998	CS pos: 26-27. TSC-SI. Pr: 0.4672
lcl_ORF11_Solyc01g005010-Solyc01g005020_741_523	SP(Sec/SPI)	0.821507	0.178493	CS pos: 18-19. IST-YY. Pr: 0.3613
lcl_ORF11_Solyc01g005060-Solyc01g005070_1994_2173	SP(Sec/SPI)	0.984679	0.015321	CS pos: 26-27. CQS-FP. Pr: 0.9429
lcl_ORF9_Solyc01g005080-Solyc01g005090_8427_8552	SP(Sec/SPI)	0.556175	0.443825	CS pos: 18-19. ICL-KN. Pr: 0.1466
lcl_ORF7_Solyc01g005140-Solyc01g005150_2500_2414	SP(Sec/SPI)	0.737698	0.262302	CS pos: 21-22. TES-YD. Pr: 0.6843
lcl_ORF57_Solyc01g005210-Solyc01g005180.1_1547_1350	SP(Sec/SPI)	0.734916	0.265084	CS pos: 21-22. CMS-DP. Pr: 0.6673
lcl_ORF59_Solyc01g005210-Solyc01g005180.1_19081_18887	SP(Sec/SPI)	0.502466	0.497534	CS pos: 21-22. IQG-KQ. Pr: 0.4627
lcl_ORF68_Solyc01g005210-Solyc01g005180.1_19440_19129	SP(Sec/SPI)	0.635678	0.364322	CS pos: 21-22. IQG-KQ. Pr: 0.5848
lcl_ORF72_Solyc01g005210-Solyc01g005180.1_13728_13342	SP(Sec/SPI)	0.514702	0.485298	CS pos: 17-18. CFC-IH. Pr: 0.3981
lcl_ORF79_Solyc01g005210-Solyc01g005180.1_1638_1498	SP(Sec/SPI)	0.945334	0.054666	CS pos: 16-17. GIC-SP. Pr: 0.4686
lcl_ORF3_Solyc01g005180.1-Solyc01g005220_2007_2318	SP(Sec/SPI)	0.635678	0.364322	CS pos: 21-22. IQG-KQ. Pr: 0.5848
lcl_ORF7_Solyc01g005180.1-Solyc01g005220_7719_8105	SP(Sec/SPI)	0.514702	0.485298	CS pos: 17-18. CFC-IH. Pr: 0.3981
lcl_ORF14_Solyc01g005180.1-Solyc01g005220_19809_19949	SP(Sec/SPI)	0.945334	0.054666	CS pos: 16-17. GIC-SP. Pr: 0.4686
lcl_ORF33_Solyc01g005180.1-Solyc01g005220_19900_20097	SP(Sec/SPI)	0.734916	0.265084	CS pos: 21-22. CMS-DP. Pr: 0.6673
lcl_ORF38_Solyc01g005180.1-Solyc01g005220_2366_2560	SP(Sec/SPI)	0.502466	0.497534	CS pos: 21-22. IQG-KQ. Pr: 0.4627
lcl_ORF5_Solyc01g005257.1-Solyc01g005280_399_289	SP(Sec/SPI)	0.711804	0.288196	CS pos: 19-20. SCA-ND. Pr: 0.3962
lcl_ORF21_Solyc01g005290-Solyc01g005300_890_786	SP(Sec/SPI)	0.562529	0.437471	CS pos: 24-25. FSS-RD. Pr: 0.1602
lcl_ORF1_Solyc01g005340-Solyc01g005350_1395_1499	SP(Sec/SPI)	0.631453	0.368547	CS pos: 23-24. VNG-KI. Pr: 0.5203
lcl_ORF3_Solyc01g005360-Solyc01g005370_745_629	SP(Sec/SPI)	0.763192	0.236808	CS pos: 17-18. SNC-FH. Pr: 0.4425
lcl_ORF3_Solyc01g005380-Solyc01g005390_4083_4193	SP(Sec/SPI)	0.763726	0.236274	CS pos: 16-17. SYS-VE. Pr: 0.2702
lcl_ORF1_Solyc01g005390-Solyc01g005400_373_462	SP(Sec/SPI)	0.752867	0.247133	CS pos: 20-21. SFS-EN. Pr: 0.4733
lcl_ORF15_Solyc01g005470-Solyc01g005480_6131_6310	SP(Sec/SPI)	0.770241	0.229759	CS pos: 24-25. VEM-SP. Pr: 0.5219
lcl_ORF3_Solyc01g005540-Solyc01g005550_1851_2384	SP(Sec/SPI)	0.664491	0.335509	CS pos: 23-24. TLS-LV. Pr: 0.1901
lcl_ORF46_Solyc01g005540-Solyc01g005550_7484_7362	SP(Sec/SPI)	0.509324	0.490676	CS pos: 27-28. SNG-KY. Pr: 0.1716
lcl_ORF5_Solyc01g005590.2-Solyc01g005600_1834_1989	SP(Sec/SPI)	0.82984	0.17016	CS pos: 20-21. FEC-SL. Pr: 0.2237
lcl_ORF25_Solyc01g005670-Solyc01g005680_790_710	SP(Sec/SPI)	0.524009	0.475991	CS pos: 22-23. SCS-HS. Pr: 0.1528
lcl_ORF43_Solyc01g005820-Solyc01g005830_21382_21465	SP(Sec/SPI)	0.828255	0.171745	CS pos: 20-21. GHA-LF. Pr: 0.5757
lcl_ORF89_Solyc01g005820-Solyc01g005830_4097_4002	SP(Sec/SPI)	0.5794	0.4206	CS pos: 25-26. ENA-SF. Pr: 0.1932
lcl_ORF3_Solyc01g005960-Solyc01g005970_1518_1595	SP(Sec/SPI)	0.638293	0.361707	CS pos: 20-21. LDS-AR. Pr: 0.1895
lcl_ORF51_Solyc01g006020-Solyc01g006040_8878_8958	SP(Sec/SPI)	0.63712	0.36288	CS pos: 18-19. IMA-KS. Pr: 0.4653
lcl_ORF111_Solyc01g006020-Solyc01g006040_29210_29515	SP(Sec/SPI)	0.715501	0.284499	CS pos: 22-23. IFP-AG. Pr: 0.2909
lcl_ORF146_Solyc01g006020-Solyc01g006040_28699_28529	SP(Sec/SPI)	0.577677	0.422323	CS pos: 16-17. TFC-YL. Pr: 0.4900
lcl_ORF184_Solyc01g006020-Solyc01g006040_25524_25441	SP(Sec/SPI)	0.555809	0.444191	CS pos: 16-17. SLN-LK. Pr: 0.1026
lcl_ORF204_Solyc01g006020-Solyc01g006040_5838_5758	SP(Sec/SPI)	0.791362	0.208638	CS pos: 19-20. IEN-AS. Pr: 0.2476
lcl_ORF208_Solyc01g006020-Solyc01g006040_3759_3640	SP(Sec/SPI)	0.858004	0.141996	CS pos: 22-23. ASF-FP. Pr: 0.2653
lcl_ORF4_Solyc01g006050.2-Solyc01g006055.1_4921_5010	SP(Sec/SPI)	0.752538	0.247462	CS pos: 20-21. CSG-RI. Pr: 0.5973
lcl_ORF4_Solyc01g006080-Solyc01g006090_274_405	SP(Sec/SPI)	0.53158	0.46842	CS pos: 31-32. SLA-CS. Pr: 0.2925
lcl_ORF17_Solyc01g006150-Solyc01g006160.3_3300_3151	SP(Sec/SPI)	0.739045	0.260955	CS pos: 23-24. SLS-YC. Pr: 0.2321
lcl_ORF26_Solyc01g006190-Solyc01g006200_1697_1554	SP(Sec/SPI)	0.783319	0.216681	CS pos: 16-17. GSS-YE. Pr: 0.5664
lcl_ORF12_Solyc01g006250-Solyc01g006260_3950_4045	SP(Sec/SPI)	0.517667	0.482333	CS pos: 23-24. SFG-NN. Pr: 0.3581
lcl_ORF25_Solyc01g006300-Solyc01g006310_1537_1436	SP(Sec/SPI)	0.943659	0.056341	CS pos: 21-22. TRA-YI. Pr: 0.4913
lcl_ORF17_Solyc01g006320-Solyc01g006330_1451_1308	SP(Sec/SPI)	0.671788	0.328212	CS pos: 18-19. ISS-ER. Pr: 0.4870
lcl_ORF89_Solyc01g006340-Solyc01g006350_12841_12488	SP(Sec/SPI)	0.689774	0.310226	CS pos: 32-33. ASP-DH. Pr: 0.3395
lcl_ORF19_Solyc01g006350-Solyc01g006360_1171_971	SP(Sec/SPI)	0.826302	0.173698	CS pos: 24-25. IIA-NL. Pr: 0.5748
lcl_ORF10_Solyc01g006370-Solyc01g006380.2_6922_7014	SP(Sec/SPI)	0.659387	0.340613	CS pos: 21-22. GGA-DI. Pr: 0.3960
lcl_ORF2_Solyc01g006450-Solyc01g006460_645_773	SP(Sec/SPI)	0.501107	0.498893	CS pos: 35-36. CEA-ST. Pr: 0.3443
lcl_ORF18_Solyc01g006460-Solyc01g006480_3948_3703	SP(Sec/SPI)	0.86482	0.13518	CS pos: 18-19. TLC-NL. Pr: 0.7395
lcl_ORF5_Solyc01g006490-Solyc01g006500_1939_2043	SP(Sec/SPI)	0.608946	0.391054	CS pos: 22-23. CSS-TF. Pr: 0.3933
lcl_ORF14_Solyc01g006530.1-Solyc01g006540_6180_6103	SP(Sec/SPI)	0.681573	0.318427	CS pos: 16-17. SHS-LN. Pr: 0.5475
lcl_ORF4_Solyc01g006550-Solyc01g006555.1_1028_1141	SP(Sec/SPI)	0.582662	0.417338	CS pos: 19-20. VWS-NN. Pr: 0.3090
lcl_ORF5_Solyc01g006590-Solyc01g006600_102_19	SP(Sec/SPI)	0.513957	0.486043	CS pos: 20-21. VYK-KN. Pr: 0.3213
lcl_ORF4_Solyc01g006600-Solyc01g006610_1748_1846	SP(Sec/SPI)	0.614139	0.385861	CS pos: 19-20. VIC-KG. Pr: 0.3616
lcl_ORF2_Solyc01g006640.1-Solyc01g006650_348_449	SP(Sec/SPI)	0.736002	0.263998	CS pos: 19-20. GKV-GR. Pr: 0.3394
lcl_ORF16_Solyc01g006690-Solyc01g006700_787_695	SP(Sec/SPI)	0.581398	0.418602	CS pos: 21-22. ILS-SN. Pr: 0.3775
lcl_ORF85_Solyc01g006720-Solyc01g006730_810_733	SP(Sec/SPI)	0.584169	0.415831	CS pos: 18-19. GGG-NW. Pr: 0.1973
lcl_ORF8_Solyc01g006730-Solyc01g006740_2443_2997	SP(Sec/SPI)	0.984021	0.015979	CS pos: 24-25. SNA-FD. Pr: 0.9642
lcl_ORF17_Solyc01g006810-Solyc01g006820.2_9577_9756	SP(Sec/SPI)	0.721019	0.278981	CS pos: 18-19. IEG-IR. Pr: 0.5750
lcl_ORF3_Solyc01g006820.2-Solyc01g006830_1419_1502	SP(Sec/SPI)	0.820208	0.179792	CS pos: 17-18. ANS-FC. Pr: 0.2813
lcl_ORF7_Solyc01g006870-Solyc01g006880_1136_1237	SP(Sec/SPI)	0.606327	0.393673	CS pos: 20-21. IKS-PK. Pr: 0.2529
lcl_ORF11_Solyc01g006880-Solyc01g006890_6835_6915	SP(Sec/SPI)	0.716437	0.283563	CS pos: 17-18. ALA-DH. Pr: 0.5733
lcl_ORF27_Solyc01g006880-Solyc01g006890_1230_1135	SP(Sec/SPI)	0.682733	0.317267	CS pos: 28-29. VFG-KC. Pr: 0.4939
lcl_ORF4_Solyc01g006890-Solyc01g006900_1034_1117	SP(Sec/SPI)	0.653408	0.346592	CS pos: 13-14. VYA-KN. Pr: 0.4419
lcl_ORF2_Solyc01g006920-Solyc01g006930_3006_3110	SP(Sec/SPI)	0.96635	0.03365	CS pos: 21-22. LRG-AY. Pr: 0.6298
lcl_ORF18_Solyc01g006920-Solyc01g006930_11893_12081	SP(Sec/SPI)	0.561101	0.438899	CS pos: 21-22. CYG-TF. Pr: 0.3434
lcl_ORF30_Solyc01g006920-Solyc01g006930_12083_12181	SP(Sec/SPI)	0.663543	0.336457	CS pos: 19-20. IQT-QM. Pr: 0.3776
lcl_ORF42_Solyc01g006920-Solyc01g006930_13740_13633	SP(Sec/SPI)	0.851189	0.148811	CS pos: 21-22. TLP-AR. Pr: 0.2470
lcl_ORF46_Solyc01g006920-Solyc01g006930_3462_3376	SP(Sec/SPI)	0.771885	0.228115	CS pos: 15-16. TFG-TR. Pr: 0.2627
lcl_ORF33_Solyc01g006990-Solyc01g007000_721_566	SP(Sec/SPI)	0.585262	0.414738	CS pos: 21-22. THT-IA. Pr: 0.2127
lcl_ORF35_Solyc01g006990-Solyc01g007000_4830_4690	SP(Sec/SPI)	0.50844	0.49156	CS pos: 24-25. TNG-SN. Pr: 0.4766
lcl_ORF4_Solyc01g007020-Solyc01g007030_1932_2033	SP(Sec/SPI)	0.577517	0.422483	CS pos: 23-24. SNC-FN. Pr: 0.4898
lcl_ORF61_Solyc01g007070-Solyc01g007080_4314_4201	SP(Sec/SPI)	0.610218	0.389782	CS pos: 26-27. SAA-NI. Pr: 0.3715
lcl_ORF44_Solyc01g007080-Solyc01g007090.1_14692_14576	SP(Sec/SPI)	0.510136	0.489864	CS pos: 22-23. GRS-YN. Pr: 0.3153
lcl_ORF67_Solyc01g007080-Solyc01g007090.1_762_616	SP(Sec/SPI)	0.858139	0.141861	CS pos: 25-26. VEC-SK. Pr: 0.4012
lcl_ORF6_Solyc01g007120-Solyc01g007130_3204_3323	SP(Sec/SPI)	0.879693	0.120307	CS pos: 18-19. SIS-RE. Pr: 0.3119
lcl_ORF9_Solyc01g007130-Solyc01g007140_1083_1003	SP(Sec/SPI)	0.517389	0.482611	CS pos: 18-19. CQS-SN. Pr: 0.3603
lcl_ORF10_Solyc01g007150-Solyc01g007160_2036_2125	SP(Sec/SPI)	0.656793	0.343207	CS pos: 20-21. VFG-KR. Pr: 0.5168
lcl_ORF2_Solyc01g007170-Solyc01g007180_3597_3746	SP(Sec/SPI)	0.984804	0.015196	CS pos: 20-21. CNS-VP. Pr: 0.8900
lcl_ORF18_Solyc01g007170-Solyc01g007180_796_716	SP(Sec/SPI)	0.616091	0.383909	CS pos: 18-19. THS-II. Pr: 0.4426
lcl_ORF19_Solyc01g007180-Solyc01g007190_18117_18293	SP(Sec/SPI)	0.680952	0.319048	CS pos: 22-23. VST-DE. Pr: 0.3235
lcl_ORF43_Solyc01g007180-Solyc01g007190_2615_2755	SP(Sec/SPI)	0.501634	0.498366	CS pos: 19-20. KDA-FV. Pr: 0.2345
lcl_ORF46_Solyc01g007180-Solyc01g007190_9422_9616	SP(Sec/SPI)	0.659147	0.340853	CS pos: 30-31. TNS-TM. Pr: 0.4579
lcl_ORF50_Solyc01g007180-Solyc01g007190_15581_15778	SP(Sec/SPI)	0.701876	0.298124	CS pos: 30-31. TNS-TM. Pr: 0.4777
lcl_ORF73_Solyc01g007180-Solyc01g007190_18744_18577	SP(Sec/SPI)	0.593435	0.406565	CS pos: 18-19. VEL-VE. Pr: 0.2246
lcl_ORF76_Solyc01g007180-Solyc01g007190_16578_16471	SP(Sec/SPI)	0.634311	0.365689	CS pos: 20-21. IDS-IN. Pr: 0.4876
lcl_ORF77_Solyc01g007180-Solyc01g007190_12414_12298	SP(Sec/SPI)	0.936973	0.063027	CS pos: 25-26. SDS-AI. Pr: 0.6260
lcl_ORF92_Solyc01g007180-Solyc01g007190_19487_19371	SP(Sec/SPI)	0.928277	0.071723	CS pos: 25-26. SDS-AI. Pr: 0.3204
lcl_ORF3_Solyc01g007250-Solyc01g007260_4119_4208	SP(Sec/SPI)	0.545518	0.454482	CS pos: 20-21. LLS-EK. Pr: 0.0918
lcl_ORF8_Solyc01g007260-Solyc01g007263.1_5575_5667	SP(Sec/SPI)	0.588601	0.411399	CS pos: 17-18. SNA-GP. Pr: 0.5423
lcl_ORF14_Solyc01g007780-Solyc01g007790_2288_2193	SP(Sec/SPI)	0.701127	0.298873	CS pos: 18-19. IMS-HE. Pr: 0.4419
lcl_ORF15_Solyc01g007790-Solyc01g007800_220_113	SP(Sec/SPI)	0.778351	0.221649	CS pos: 21-22. TSA-DE. Pr: 0.7294
lcl_ORF4_Solyc01g007800-Solyc01g007810.1_11193_11369	SP(Sec/SPI)	0.877517	0.122483	CS pos: 32-33. VDS-CN. Pr: 0.7587
lcl_ORF104_Solyc01g007810.1-Solyc01g007830_10837_10748	SP(Sec/SPI)	0.557489	0.442511	CS pos: 20-21. VIF-SP. Pr: 0.1317
lcl_ORF154_Solyc01g007810.1-Solyc01g007830_18287_18084	SP(Sec/SPI)	0.845354	0.154646	CS pos: 22-23. LEG-LV. Pr: 0.5333
lcl_ORF9_Solyc01g007830-Solyc01g007840_3724_3963	SP(Sec/SPI)	0.820055	0.179945	CS pos: 24-25. VCA-SL. Pr: 0.4219
lcl_ORF24_Solyc01g007830-Solyc01g007840_801_622	SP(Sec/SPI)	0.814182	0.185818	CS pos: 22-23. EFA-SL. Pr: 0.1959
lcl_ORF25_Solyc01g007860-Solyc01g007870_997_902	SP(Sec/SPI)	0.718775	0.281225	CS pos: 22-23. SIS-HV. Pr: 0.1964
lcl_ORF11_Solyc01g007890-Solyc01g150101_14718_15029	SP(Sec/SPI)	0.778408	0.221592	CS pos: 18-19. IFA-SC. Pr: 0.4084
lcl_ORF13_Solyc01g007890-Solyc01g150101_82_336	SP(Sec/SPI)	0.540343	0.459657	CS pos: 23-24. TKG-SM. Pr: 0.2369
lcl_ORF47_Solyc01g007890-Solyc01g150101_5056_4955	SP(Sec/SPI)	0.512691	0.487309	CS pos: 21-22. TRA-YI. Pr: 0.4134
lcl_ORF7_Solyc01g150101-Solyc01g007900_5517_5627	SP(Sec/SPI)	0.582863	0.417137	CS pos: 18-19. IER-RK. Pr: 0.2826
lcl_ORF32_Solyc01g150101-Solyc01g007900_2671_2588	SP(Sec/SPI)	0.695835	0.304165	CS pos: 21-22. VQS-LK. Pr: 0.5856
lcl_ORF40_Solyc01g150101-Solyc01g007900_2280_2191	SP(Sec/SPI)	0.681507	0.318493	CS pos: 16-17. IFC-DP. Pr: 0.5134
lcl_ORF5_Solyc01g007950-Solyc01g007960_1051_1158	SP(Sec/SPI)	0.53209	0.46791	CS pos: 21-22. VNG-GV. Pr: 0.4389
lcl_ORF4_Solyc01g007960-Solyc01g007970_1045_866	SP(Sec/SPI)	0.884589	0.115411	CS pos: 16-17. VEC-PI. Pr: 0.6767
lcl_ORF26_Solyc01g007980-Solyc01g007990_5883_5782	SP(Sec/SPI)	0.617033	0.382967	CS pos: 21-22. SQP-HN. Pr: 0.3210
lcl_ORF5_Solyc01g007990-Solyc01g008000_566_658	SP(Sec/SPI)	0.542242	0.457758	CS pos: 22-23. VEG-HK. Pr: 0.4845
lcl_ORF14_Solyc01g008020-Solyc01g008040.1_805_719	SP(Sec/SPI)	0.592274	0.407726	CS pos: 22-23. LSL-FN. Pr: 0.2181
lcl_ORF9_Solyc01g008090-Solyc01g008100_1598_1675	SP(Sec/SPI)	0.596158	0.403842	CS pos: 21-22. INS-FS. Pr: 0.3525
lcl_ORF6_Solyc01g008120-Solyc01g008130_4308_4541	SP(Sec/SPI)	0.522003	0.477997	CS pos: 25-26. VEC-NK. Pr: 0.3649
lcl_ORF2_Solyc01g008130-Solyc01g008140_1_99	SP(Sec/SPI)	0.525693	0.474307	CS pos: 26-27. VQA-LQ. Pr: 0.3161
lcl_ORF13_Solyc01g008130-Solyc01g008140_3171_2908	SP(Sec/SPI)	0.767097	0.232903	CS pos: 19-20. CSA-RS. Pr: 0.6278
lcl_ORF8_Solyc01g008150.1-Solyc01g008160_1627_1532	SP(Sec/SPI)	0.91367	0.08633	CS pos: 18-19. ISC-ES. Pr: 0.5517
lcl_ORF10_Solyc01g008150.1-Solyc01g008160_1383_1126	SP(Sec/SPI)	0.786362	0.213638	CS pos: 21-22. TEE-KV. Pr: 0.2413
lcl_ORF13_Solyc01g008180-Solyc01g008190_753_640	SP(Sec/SPI)	0.66435	0.33565	CS pos: 26-27. SAA-NV. Pr: 0.3971
lcl_ORF10_Solyc01g008220-Solyc01g008230_542_619	SP(Sec/SPI)	0.859458	0.140542	CS pos: 23-24. TLA-FL. Pr: 0.6023
lcl_ORF16_Solyc01g008220-Solyc01g008230_3374_3294	SP(Sec/SPI)	0.540154	0.459846	CS pos: 20-21. LFA-EN. Pr: 0.3949
lcl_ORF25_Solyc01g008230-Solyc01g008240_7181_7068	SP(Sec/SPI)	0.529861	0.470139	CS pos: 29-30. SNS-FS. Pr: 0.3586
lcl_ORF14_Solyc01g008250-Solyc01g008260_275_168	SP(Sec/SPI)	0.933913	0.066087	CS pos: 23-24. NCP-QP. Pr: 0.3119
lcl_ORF5_Solyc01g008280-Solyc01g008290_428_514	SP(Sec/SPI)	0.667033	0.332967	CS pos: 16-17. TYA-HP. Pr: 0.5096
lcl_ORF15_Solyc01g008310-Solyc01g008320_3745_3650	SP(Sec/SPI)	0.614056	0.385944	CS pos: 21-22. VIA-YK. Pr: 0.5621
lcl_ORF6_Solyc01g008370-Solyc01g008400_2077_2169	SP(Sec/SPI)	0.850486	0.149514	CS pos: 18-19. MSA-WH. Pr: 0.3078
lcl_ORF11_Solyc01g008400-Solyc01g008390_2720_3220	SP(Sec/SPI)	0.957602	0.042398	CS pos: 23-24. SSS-SP. Pr: 0.3782
lcl_ORF23_Solyc01g008400-Solyc01g008390_1201_1043	SP(Sec/SPI)	0.62821	0.37179	CS pos: 22-23. SSC-AY. Pr: 0.2627
lcl_ORF8_Solyc01g008390-Solyc01g008410_1519_1677	SP(Sec/SPI)	0.62821	0.37179	CS pos: 22-23. SSC-AY. Pr: 0.2627
lcl_ORF16_Solyc01g008410-Solyc01g008420_5624_5743	SP(Sec/SPI)	0.637036	0.362964	CS pos: 25-26. SMG-KY. Pr: 0.4659
lcl_ORF20_Solyc01g008410-Solyc01g008420_8591_8728	SP(Sec/SPI)	0.794927	0.205073	CS pos: 19-20. CQF-LE. Pr: 0.5062
lcl_ORF39_Solyc01g008410-Solyc01g008420_79_2	SP(Sec/SPI)	0.522151	0.477849	CS pos: 19-20. SSS-CS. Pr: 0.2531
lcl_ORF31_Solyc01g150103-Solyc01g150104_8139_8002	SP(Sec/SPI)	0.750543	0.249457	CS pos: 21-22. LEG-QT. Pr: 0.4810
lcl_ORF12_Solyc01g008479.1-Solyc01g008480_2087_2209	SP(Sec/SPI)	0.641521	0.358479	CS pos: 15-16. VYA-YG. Pr: 0.4626
lcl_ORF28_Solyc01g008490-Solyc01g008500_8338_8526	SP(Sec/SPI)	0.537078	0.462922	CS pos: 17-18. NHS-KD. Pr: 0.2028
lcl_ORF6_Solyc01g008530.3-Solyc01g008540_605_390	SP(Sec/SPI)	0.579138	0.420862	CS pos: 23-24. PFA-NP. Pr: 0.2494
lcl_ORF21_Solyc01g008560-Solyc01g008570.1_5270_5112	SP(Sec/SPI)	0.602958	0.397042	CS pos: 26-27. TWA-RR. Pr: 0.5290
lcl_ORF24_Solyc01g008560-Solyc01g008570.1_2897_2796	SP(Sec/SPI)	0.776613	0.223387	CS pos: 20-21. LNC-GK. Pr: 0.3840
lcl_ORF25_Solyc01g008560-Solyc01g008570.1_1973_1842	SP(Sec/SPI)	0.587837	0.412163	CS pos: 18-19. ITN-HE. Pr: 0.2814
lcl_ORF11_Solyc01g008610-Solyc01g008620_347_0	SP(Sec/SPI)	0.908647	0.091353	CS pos: 18-19. SCC-DD. Pr: 0.4382
lcl_ORF9_Solyc01g008650-Solyc01g008660_6801_6878	SP(Sec/SPI)	0.738301	0.261699	CS pos: 23-24. ILA-KE. Pr: 0.5903
lcl_ORF28_Solyc01g008650-Solyc01g008660_7116_6982	SP(Sec/SPI)	0.58086	0.41914	CS pos: 19-20. VTS-KS. Pr: 0.3636
lcl_ORF14_Solyc01g008660-Solyc01g008670_3989_4210	SP(Sec/SPI)	0.785925	0.214075	CS pos: 27-28. GSC-SD. Pr: 0.4992
lcl_ORF19_Solyc01g008660-Solyc01g008670_7303_7199	SP(Sec/SPI)	0.583002	0.416998	CS pos: 23-24. IYC-PC. Pr: 0.2669
lcl_ORF33_Solyc01g008660-Solyc01g008670_5270_5163	SP(Sec/SPI)	0.814937	0.185063	CS pos: 17-18. CTS-TP. Pr: 0.7024
lcl_ORF6_Solyc01g008740-Solyc01g008760_6735_6857	SP(Sec/SPI)	0.706544	0.293456	CS pos: 18-19. SLA-KS. Pr: 0.3687
lcl_ORF25_Solyc01g008740-Solyc01g008760_6462_6322	SP(Sec/SPI)	0.608914	0.391086	CS pos: 30-31. SLT-KN. Pr: 0.3124
lcl_ORF2_Solyc01g008850-Solyc01g008860.1_1701_1790	SP(Sec/SPI)	0.89028	0.10972	CS pos: 22-23. SYG-RK. Pr: 0.8062
lcl_ORF38_Solyc01g008890-Solyc01g008900_4825_4670	SP(Sec/SPI)	0.536907	0.463093	CS pos: 24-25. VQS-SL. Pr: 0.4337
lcl_ORF1_Solyc01g008940.2-Solyc01g008950_378_488	SP(Sec/SPI)	0.511784	0.488216	CS pos: 24-25. LYS-CL. Pr: 0.1504
lcl_ORF8_Solyc01g009100-Solyc01g009120_6168_6302	SP(Sec/SPI)	0.63055	0.36945	CS pos: 22-23. IIS-DV. Pr: 0.2523
lcl_ORF41_Solyc01g009120-Solyc01g009140.1_10874_10960	SP(Sec/SPI)	0.57589	0.42411	CS pos: 25-26. CYE-LS. Pr: 0.2277
lcl_ORF55_Solyc01g009120-Solyc01g009140.1_11846_11736	SP(Sec/SPI)	0.897185	0.102815	CS pos: 22-23. VQA-KC. Pr: 0.8612
lcl_ORF43_Solyc01g009160.2-Solyc01g009165.1_9748_9566	SP(Sec/SPI)	0.63494	0.36506	CS pos: 21-22. CDS-HV. Pr: 0.3434
lcl_ORF58_Solyc01g009160.2-Solyc01g009165.1_2673_2590	SP(Sec/SPI)	0.646723	0.353277	CS pos: 24-25. THL-EE. Pr: 0.2333
lcl_ORF8_Solyc01g009165.1-Solyc01g009170_10503_10604	SP(Sec/SPI)	0.503823	0.496177	CS pos: 18-19. LFS-SN. Pr: 0.2403
lcl_ORF9_Solyc01g009165.1-Solyc01g009170_11127_11213	SP(Sec/SPI)	0.504423	0.495577	CS pos: 25-26. AYA-TP. Pr: 0.4256
lcl_ORF58_Solyc01g009170-Solyc01g009180_13984_13907	SP(Sec/SPI)	0.726246	0.273754	CS pos: 18-19. CNF-FF. Pr: 0.2425
lcl_ORF73_Solyc01g009170-Solyc01g009180_20235_20044	SP(Sec/SPI)	0.787494	0.212506	CS pos: 18-19. LTT-SP. Pr: 0.2844
lcl_ORF82_Solyc01g009170-Solyc01g009180_1206_1090	SP(Sec/SPI)	0.541758	0.458242	CS pos: 20-21. GIA-FS. Pr: 0.1478
lcl_ORF3_Solyc01g009190-Solyc01g009200_184_327	SP(Sec/SPI)	0.731858	0.268142	CS pos: 23-24. VSA-GL. Pr: 0.4169
lcl_ORF10_Solyc01g009200-Solyc01g009210_1116_970	SP(Sec/SPI)	0.697749	0.302251	CS pos: 26-27. VLS-HP. Pr: 0.3671
lcl_ORF24_Solyc01g009230-Solyc01g009240_3406_3281	SP(Sec/SPI)	0.983336	0.016664	CS pos: 19-20. AVA-QS. Pr: 0.5422
lcl_ORF174_Solyc01g009300-Solyc01g009305.1_64020_63877	SP(Sec/SPI)	0.760228	0.239772	CS pos: 29-30. FEG-QT. Pr: 0.4188
lcl_ORF184_Solyc01g009300-Solyc01g009305.1_58779_57985	SP(Sec/SPI)	0.805752	0.194248	CS pos: 28-29. FEG-QT. Pr: 0.2723
lcl_ORF199_Solyc01g009300-Solyc01g009305.1_44169_44080	SP(Sec/SPI)	0.869157	0.130843	CS pos: 22-23. VGP-HS. Pr: 0.5670
lcl_ORF363_Solyc01g009300-Solyc01g009305.1_40819_40652	SP(Sec/SPI)	0.748293	0.251707	CS pos: 20-21. PHG-KF. Pr: 0.3594
lcl_ORF195_Solyc01g009305.1-Solyc01g009310_54656_54772	SP(Sec/SPI)	0.774591	0.225409	CS pos: 21-22. CKS-LT. Pr: 0.4130
lcl_ORF283_Solyc01g009305.1-Solyc01g009310_50089_49973	SP(Sec/SPI)	0.985506	0.014494	CS pos: 17-18. SHS-VG. Pr: 0.4664
lcl_ORF308_Solyc01g009305.1-Solyc01g009310_15595_15506	SP(Sec/SPI)	0.78889	0.21111	CS pos: 22-23. VGP-YG. Pr: 0.4879
lcl_ORF339_Solyc01g009305.1-Solyc01g009310_61212_61129	SP(Sec/SPI)	0.539822	0.460178	CS pos: 22-23. VYS-PG. Pr: 0.1755
lcl_ORF368_Solyc01g009305.1-Solyc01g009310_23904_23818	SP(Sec/SPI)	0.598395	0.401605	CS pos: 17-18. VIS-HS. Pr: 0.2824
lcl_ORF19_Solyc01g009320-Solyc01g009330.1_10441_10530	SP(Sec/SPI)	0.566779	0.433221	CS pos: 22-23. IYA-NC. Pr: 0.4032
lcl_ORF21_Solyc01g009320-Solyc01g009330.1_1829_1927	SP(Sec/SPI)	0.690849	0.309151	CS pos: 20-21. SGC-FK. Pr: 0.2896
lcl_ORF16_Solyc01g009350.2-Solyc01g009360.1_1599_1516	SP(Sec/SPI)	0.741895	0.258105	CS pos: 20-21. VLS-GL. Pr: 0.4533
lcl_ORF3_Solyc01g009420-Solyc01g009430_4581_4733	SP(Sec/SPI)	0.960287	0.039713	CS pos: 21-22. TRA-NI. Pr: 0.9296
lcl_ORF17_Solyc01g009430-Solyc01g009440_4618_4821	SP(Sec/SPI)	0.689184	0.310816	CS pos: 18-19. CDS-YH. Pr: 0.5569
lcl_ORF52_Solyc01g009430-Solyc01g009440_21998_21900	SP(Sec/SPI)	0.655594	0.344406	CS pos: 22-23. IEC-RD. Pr: 0.3871
lcl_ORF10_Solyc01g009470-Solyc01g009480_3455_3330	SP(Sec/SPI)	0.538464	0.461536	CS pos: 24-25. TST-LK. Pr: 0.2884
lcl_ORF20_Solyc01g009470-Solyc01g009480_852_703	SP(Sec/SPI)	0.532251	0.467749	CS pos: 24-25. RFS-NI. Pr: 0.1443
lcl_ORF11_Solyc01g009490.1-Solyc01g009500_2275_2358	SP(Sec/SPI)	0.628954	0.371046	CS pos: 19-20. VQP-KI. Pr: 0.4567
lcl_ORF58_Solyc01g009490.1-Solyc01g009500_4001_3924	SP(Sec/SPI)	0.700687	0.299313	CS pos: 18-19. CIC-NI. Pr: 0.3594
lcl_ORF9_Solyc01g009505.1-Solyc01g009510.2_21003_21101	SP(Sec/SPI)	0.588291	0.411709	CS pos: 17-18. LHA-QY. Pr: 0.3652
lcl_ORF20_Solyc01g009505.1-Solyc01g009510.2_13069_13164	SP(Sec/SPI)	0.60247	0.39753	CS pos: 18-19. TIP-CF. Pr: 0.1851
lcl_ORF41_Solyc01g009505.1-Solyc01g009510.2_20786_20944	SP(Sec/SPI)	0.568654	0.431346	CS pos: 24-25. SHS-SV. Pr: 0.2962
lcl_ORF34_Solyc01g009540.1-Solyc01g009550.1_2605_2703	SP(Sec/SPI)	0.559386	0.440614	CS pos: 25-26. VRP-FL. Pr: 0.1808
lcl_ORF69_Solyc01g009540.1-Solyc01g009550.1_37804_38058	SP(Sec/SPI)	0.667055	0.332945	CS pos: 23-24. AQA-LL. Pr: 0.5761
lcl_ORF74_Solyc01g009540.1-Solyc01g009550.1_40609_40707	SP(Sec/SPI)	0.617555	0.382445	CS pos: 17-18. IEG-GP. Pr: 0.5811
lcl_ORF21_Solyc01g009565.1-Solyc01g009580_4783_4589	SP(Sec/SPI)	0.714877	0.285123	CS pos: 15-16. LSA-IQ. Pr: 0.4987
lcl_ORF11_Solyc01g009650.1-Solyc01g009660_2917_3021	SP(Sec/SPI)	0.820319	0.179681	CS pos: 21-22. TSG-ET. Pr: 0.6973
lcl_ORF17_Solyc01g009650.1-Solyc01g009660_3611_3784	SP(Sec/SPI)	0.553938	0.446062	CS pos: 22-23. ISS-NI. Pr: 0.3782
lcl_ORF35_Solyc01g009660-Solyc01g009670_4812_4684	SP(Sec/SPI)	0.966295	0.033705	CS pos: 22-23. AQS-FP. Pr: 0.8577
lcl_ORF6_Solyc01g009670-Solyc01g009690_6348_6437	SP(Sec/SPI)	0.844167	0.155833	CS pos: 20-21. CEC-CV. Pr: 0.7436
lcl_ORF30_Solyc01g009670-Solyc01g009690_25494_25652	SP(Sec/SPI)	0.52657	0.47343	CS pos: 25-26. SHL-LN. Pr: 0.1921
lcl_ORF56_Solyc01g009670-Solyc01g009690_54102_54248	SP(Sec/SPI)	0.660932	0.339068	CS pos: 17-18. VVS-VS. Pr: 0.3115
lcl_ORF154_Solyc01g009670-Solyc01g009690_42032_42112	SP(Sec/SPI)	0.756595	0.243405	CS pos: 20-21. VDC-SS. Pr: 0.4304
lcl_ORF179_Solyc01g009670-Solyc01g009690_43129_43040	SP(Sec/SPI)	0.657491	0.342509	CS pos: 23-24. SWS-FN. Pr: 0.6099
lcl_ORF180_Solyc01g009670-Solyc01g009690_42784_42689	SP(Sec/SPI)	0.547367	0.452633	CS pos: 19-20. VIT-TY. Pr: 0.1053
lcl_ORF184_Solyc01g009670-Solyc01g009690_35224_35144	SP(Sec/SPI)	0.772158	0.227842	CS pos: 18-19. LNS-NL. Pr: 0.2152
lcl_ORF196_Solyc01g009670-Solyc01g009690_23848_23717	SP(Sec/SPI)	0.644725	0.355275	CS pos: 17-18. VQC-LY. Pr: 0.5064
lcl_ORF268_Solyc01g009670-Solyc01g009690_5406_5302	SP(Sec/SPI)	0.706766	0.293234	CS pos: 19-20. CFN-DI. Pr: 0.3643
lcl_ORF278_Solyc01g009670-Solyc01g009690_45437_45342	SP(Sec/SPI)	0.55734	0.44266	CS pos: 18-19. SYA-IH. Pr: 0.3842
lcl_ORF325_Solyc01g009670-Solyc01g009690_1772_1683	SP(Sec/SPI)	0.584211	0.415789	CS pos: 21-22. LES-EK. Pr: 0.3704
lcl_ORF12_Solyc01g009690-Solyc01g009700_1841_1921	SP(Sec/SPI)	0.772605	0.227395	CS pos: 19-20. INA-AC. Pr: 0.6188
lcl_ORF37_Solyc01g009710.1-Solyc01g009720_4707_4555	SP(Sec/SPI)	0.671093	0.328907	CS pos: 18-19. ASC-FH. Pr: 0.5036
lcl_ORF67_Solyc01g009720-Solyc01g009730_20009_20110	SP(Sec/SPI)	0.823651	0.176349	CS pos: 19-20. SNR-EQ. Pr: 0.2533
lcl_ORF70_Solyc01g009720-Solyc01g009730_23147_23233	SP(Sec/SPI)	0.557392	0.442608	CS pos: 20-21. IRA-FH. Pr: 0.5000
lcl_ORF139_Solyc01g009720-Solyc01g009730_12539_12429	SP(Sec/SPI)	0.597234	0.402766	CS pos: 23-24. MSS-QS. Pr: 0.2240
lcl_ORF4_Solyc01g009735.1-Solyc01g009740_5076_5165	SP(Sec/SPI)	0.668612	0.331388	CS pos: 18-19. SFG-RG. Pr: 0.4265
lcl_ORF64_Solyc01g009735.1-Solyc01g009740_32170_32268	SP(Sec/SPI)	0.621138	0.378862	CS pos: 26-27. VRA-CV. Pr: 0.3192
lcl_ORF94_Solyc01g009735.1-Solyc01g009740_30149_30259	SP(Sec/SPI)	0.767994	0.232006	CS pos: 21-22. IIC-LN. Pr: 0.4767
lcl_ORF224_Solyc01g009735.1-Solyc01g009740_40675_40592	SP(Sec/SPI)	0.630739	0.369261	CS pos: 24-25. SNG-TC. Pr: 0.4673
lcl_ORF235_Solyc01g009735.1-Solyc01g009740_36232_36155	SP(Sec/SPI)	0.537024	0.462976	CS pos: 15-16. VNA-YF. Pr: 0.4988
lcl_ORF10_Solyc01g009740-Solyc01g009750_15015_15140	SP(Sec/SPI)	0.822917	0.177083	CS pos: 21-22. VAP-FI. Pr: 0.7282
lcl_ORF50_Solyc01g009740-Solyc01g009750_3994_3788	SP(Sec/SPI)	0.674325	0.325675	CS pos: 29-30. CRP-ND. Pr: 0.5377
lcl_ORF13_Solyc01g009750-Solyc01g009760_10530_10658	SP(Sec/SPI)	0.596417	0.403583	CS pos: 24-25. CDT-DI. Pr: 0.2197
lcl_ORF43_Solyc01g009760-Solyc01g009770_1956_1837	SP(Sec/SPI)	0.772584	0.227416	CS pos: 19-20. IES-LN. Pr: 0.6432
lcl_ORF179_Solyc01g009770-Solyc01g009780_4702_4604	SP(Sec/SPI)	0.563135	0.436865	CS pos: 24-25. SCA-NL. Pr: 0.2938
lcl_ORF207_Solyc01g009770-Solyc01g009780_14178_13984	SP(Sec/SPI)	0.720613	0.279387	CS pos: 18-19. CDC-TI. Pr: 0.4072
lcl_ORF89_Solyc01g009780-Solyc01g009790.1_10082_10360	SP(Sec/SPI)	0.819032	0.180968	CS pos: 17-18. VAC-EN. Pr: 0.5734
lcl_ORF138_Solyc01g009780-Solyc01g009790.1_31030_30848	SP(Sec/SPI)	0.545226	0.454774	CS pos: 25-26. LQT-YQ. Pr: 0.3318
lcl_ORF175_Solyc01g009780-Solyc01g009790.1_22602_22507	SP(Sec/SPI)	0.659514	0.340486	CS pos: 19-20. IPA-MH. Pr: 0.1814
lcl_ORF214_Solyc01g009780-Solyc01g009790.1_1106_1026	SP(Sec/SPI)	0.611812	0.388188	CS pos: 22-23. SLS-CS. Pr: 0.3790
lcl_ORF16_Solyc01g009795.1-Solyc01g009810_125_0	SP(Sec/SPI)	0.625114	0.374886	CS pos: 15-16. CHT-SQ. Pr: 0.2354
lcl_ORF169_Solyc01g009820-Solyc01g009830_30595_30479	SP(Sec/SPI)	0.668068	0.331932	CS pos: 28-29. VEQ-SS. Pr: 0.4441
lcl_ORF188_Solyc01g009820-Solyc01g009830_56904_56725	SP(Sec/SPI)	0.709262	0.290738	CS pos: 21-22. CFC-QR. Pr: 0.2927
lcl_ORF1_Solyc01g009840-Solyc01g009850_816_920	SP(Sec/SPI)	0.974671	0.025329	CS pos: 22-23. ANA-EF. Pr: 0.8776
lcl_ORF197_Solyc01g009840-Solyc01g009850_34724_34449	SP(Sec/SPI)	0.775536	0.224464	CS pos: 24-25. SSS-VG. Pr: 0.3594
lcl_ORF11_Solyc01g009850-Solyc01g009860_266_409	SP(Sec/SPI)	0.582528	0.417472	CS pos: 23-24. TFS-YL. Pr: 0.4375
lcl_ORF22_Solyc01g009850-Solyc01g009860_267_154	SP(Sec/SPI)	0.68206	0.31794	CS pos: 30-31. TRA-KD. Pr: 0.4990
lcl_ORF39_Solyc01g009860-Solyc01g009870_15840_15733	SP(Sec/SPI)	0.87798	0.12202	CS pos: 22-23. GFS-CP. Pr: 0.4272
lcl_ORF32_Solyc01g009890.1-Solyc01g009900_21136_21270	SP(Sec/SPI)	0.588177	0.411823	CS pos: 26-27. VVA-SQ. Pr: 0.4619
lcl_ORF131_Solyc01g009890.1-Solyc01g009900_2137_2003	SP(Sec/SPI)	0.638457	0.361543	CS pos: 24-25. IKC-AR. Pr: 0.4502
lcl_ORF55_Solyc01g009900-Solyc01g009910.1_3235_3119	SP(Sec/SPI)	0.656439	0.343561	CS pos: 22-23. VHV-DK. Pr: 0.2015
lcl_ORF69_Solyc01g009900-Solyc01g009910.1_5607_5512	SP(Sec/SPI)	0.741104	0.258896	CS pos: 17-18. CRS-AW. Pr: 0.2628
lcl_ORF90_Solyc01g009920-Solyc01g009930_13973_13896	SP(Sec/SPI)	0.744143	0.255857	CS pos: 22-23. TQD-LL. Pr: 0.2250
lcl_ORF69_Solyc01g009930-Solyc01g009940.1_112_32	SP(Sec/SPI)	0.840567	0.159433	CS pos: 21-22. VFS-SF. Pr: 0.7110
lcl_ORF54_Solyc01g010000-Solyc01g010020_20764_20898	SP(Sec/SPI)	0.513712	0.486288	CS pos: 22-23. ILG-DF. Pr: 0.3575
lcl_ORF81_Solyc01g010000-Solyc01g010020_20924_21028	SP(Sec/SPI)	0.502567	0.497433	CS pos: 25-26. VYS-VY. Pr: 0.4016
lcl_ORF109_Solyc01g010000-Solyc01g010020_40418_40332	SP(Sec/SPI)	0.819912	0.180088	CS pos: 19-20. SYT-SV. Pr: 0.3929
lcl_ORF135_Solyc01g010060.2-Solyc01g010063.1_5191_5108	SP(Sec/SPI)	0.533036	0.466964	CS pos: 21-22. SYQ-EN. Pr: 0.2262
lcl_ORF156_Solyc01g010060.2-Solyc01g010063.1_9546_9376	SP(Sec/SPI)	0.516796	0.483204	CS pos: 29-30. ANS-GE. Pr: 0.3660
lcl_ORF162_Solyc01g010060.2-Solyc01g010063.1_3138_3046	SP(Sec/SPI)	0.589212	0.410788	CS pos: 19-20. TST-FH. Pr: 0.1818
lcl_ORF194_Solyc01g010060.2-Solyc01g010063.1_1991_1908	SP(Sec/SPI)	0.529038	0.470962	CS pos: 19-20. VCC-LP. Pr: 0.2052
lcl_ORF40_Solyc01g010063.1-Solyc01g010065.1_14461_14369	SP(Sec/SPI)	0.589212	0.410788	CS pos: 19-20. TST-FH. Pr: 0.1818
lcl_ORF22_Solyc01g010067.1-Solyc01g010080_25515_25688	SP(Sec/SPI)	0.626956	0.373044	CS pos: 27-28. VYA-EC. Pr: 0.3342
lcl_ORF76_Solyc01g010067.1-Solyc01g010080_12671_12976	SP(Sec/SPI)	0.839851	0.160149	CS pos: 25-26. SKG-DF. Pr: 0.7595
lcl_ORF117_Solyc01g010067.1-Solyc01g010080_28414_28328	SP(Sec/SPI)	0.746872	0.253128	CS pos: 23-24. SFG-EC. Pr: 0.6189
lcl_ORF133_Solyc01g010067.1-Solyc01g010080_14554_14423	SP(Sec/SPI)	0.638282	0.361718	CS pos: 27-28. SSS-WH. Pr: 0.3351
lcl_ORF152_Solyc01g010067.1-Solyc01g010080_33135_32911	SP(Sec/SPI)	0.885652	0.114348	CS pos: 22-23. VDA-CL. Pr: 0.8409
lcl_ORF189_Solyc01g010067.1-Solyc01g010080_12401_12225	SP(Sec/SPI)	0.573801	0.426199	CS pos: 26-27. TSC-SI. Pr: 0.4365
lcl_ORF21_Solyc01g010080-Solyc01g150108_11656_11856	SP(Sec/SPI)	0.611889	0.388111	CS pos: 14-15. CLC-TP. Pr: 0.4502
lcl_ORF52_Solyc01g010080-Solyc01g150108_23496_23383	SP(Sec/SPI)	0.567001	0.432999	CS pos: 21-22. IFP-YN. Pr: 0.2086
lcl_ORF69_Solyc01g010080-Solyc01g150108_1935_1801	SP(Sec/SPI)	0.813674	0.186326	CS pos: 28-29. SHT-RS. Pr: 0.2621
lcl_ORF113_Solyc01g150110-Solyc01g010130_16739_16629	SP(Sec/SPI)	0.644884	0.355116	CS pos: 18-19. CVG-TL. Pr: 0.3514
lcl_ORF124_Solyc01g150110-Solyc01g010130_5948_5844	SP(Sec/SPI)	0.696393	0.303607	CS pos: 30-31. CQS-KS. Pr: 0.5517
lcl_ORF45_Solyc01g010140.1-Solyc01g010150_19744_19902	SP(Sec/SPI)	0.531571	0.468429	CS pos: 24-25. SHS-SV. Pr: 0.2711
lcl_ORF77_Solyc01g010140.1-Solyc01g010150_13814_13942	SP(Sec/SPI)	0.685701	0.314299	CS pos: 18-19. TYC-IQ. Pr: 0.5238
lcl_ORF86_Solyc01g010140.1-Solyc01g010150_23570_23707	SP(Sec/SPI)	0.516178	0.483822	CS pos: 26-27. SDG-LF. Pr: 0.4628
lcl_ORF155_Solyc01g010140.1-Solyc01g010150_40446_40300	SP(Sec/SPI)	0.710077	0.289923	CS pos: 22-23. VDS-LE. Pr: 0.6675
lcl_ORF10_Solyc01g010180-Solyc01g010185.1_9669_9791	SP(Sec/SPI)	0.851435	0.148565	CS pos: 19-20. IHC-SP. Pr: 0.6921
lcl_ORF13_Solyc01g010215.1-Solyc01g010220_313_194	SP(Sec/SPI)	0.683456	0.316544	CS pos: 28-29. VNA-CN. Pr: 0.6161
lcl_ORF13_Solyc01g010220-Solyc01g010230.2_3072_2947	SP(Sec/SPI)	0.797738	0.202262	CS pos: 16-17. IQS-NL. Pr: 0.6023
lcl_ORF8_Solyc01g010230.2-Solyc01g010240_5817_5900	SP(Sec/SPI)	0.532147	0.467853	CS pos: 20-21. TLA-FS. Pr: 0.2347
lcl_ORF103_Solyc01g010290-Solyc01g010310_42395_42309	SP(Sec/SPI)	0.530798	0.469202	CS pos: 17-18. VIS-HS. Pr: 0.3007
lcl_ORF124_Solyc01g010290-Solyc01g010310_9440_9345	SP(Sec/SPI)	0.582532	0.417468	CS pos: 20-21. TLS-IT. Pr: 0.3957
lcl_ORF175_Solyc01g010290-Solyc01g010310_31788_31642	SP(Sec/SPI)	0.575436	0.424564	CS pos: 20-21. VES-SL. Pr: 0.5253
lcl_ORF79_Solyc01g010310-Solyc01g010350_10285_10193	SP(Sec/SPI)	0.56837	0.43163	CS pos: 27-28. VHG-VL. Pr: 0.2065
lcl_ORF3_Solyc01g010365.1-Solyc01g010370_3882_3989	SP(Sec/SPI)	0.517645	0.482355	CS pos: 32-33. VQS-IC. Pr: 0.4711
lcl_ORF66_Solyc01g010370-Solyc01g010390_43672_43761	SP(Sec/SPI)	0.573307	0.426693	CS pos: 21-22. AYG-SH. Pr: 0.3708
lcl_ORF93_Solyc01g010370-Solyc01g010390_31184_31282	SP(Sec/SPI)	0.713322	0.286678	CS pos: 19-20. IHA-MI. Pr: 0.6763
lcl_ORF97_Solyc01g010370-Solyc01g010390_34466_34672	SP(Sec/SPI)	0.974073	0.025927	CS pos: 26-27. TTS-MT. Pr: 0.5909
lcl_ORF112_Solyc01g010370-Solyc01g010390_52184_52390	SP(Sec/SPI)	0.942248	0.057752	CS pos: 28-29. VAS-FP. Pr: 0.5999
lcl_ORF123_Solyc01g010370-Solyc01g010390_57987_57751	SP(Sec/SPI)	0.715728	0.284272	CS pos: 23-24. SEA-FV. Pr: 0.4585
lcl_ORF164_Solyc01g010370-Solyc01g010390_58334_58242	SP(Sec/SPI)	0.603371	0.396629	CS pos: 17-18. GWG-GG. Pr: 0.2700
lcl_ORF213_Solyc01g010370-Solyc01g010390_46870_46763	SP(Sec/SPI)	0.709053	0.290947	CS pos: 28-29. VTA-MM. Pr: 0.4613
lcl_ORF2_Solyc01g010390-Solyc01g010400.1_3666_3863	SP(Sec/SPI)	0.590586	0.409414	CS pos: 18-19. TSC-YQ. Pr: 0.4681
lcl_ORF8_Solyc01g010390-Solyc01g010400.1_9453_9539	SP(Sec/SPI)	0.766039	0.233961	CS pos: 18-19. VSS-FE. Pr: 0.5844
lcl_ORF132_Solyc01g010390-Solyc01g010400.1_12490_12395	SP(Sec/SPI)	0.553968	0.446032	CS pos: 25-26. CVG-SE. Pr: 0.1818
lcl_ORF14_Solyc01g010400.1-Solyc01g010405.1_173_0	SP(Sec/SPI)	0.979934	0.020066	CS pos: 21-22. TYC-LD. Pr: 0.4811
lcl_ORF9_Solyc01g010405.1-Solyc01g010410_2573_2665	SP(Sec/SPI)	0.716332	0.283668	CS pos: 22-23. VKG-HS. Pr: 0.4314
lcl_ORF14_Solyc01g010410-Solyc01g010415.1_5230_5409	SP(Sec/SPI)	0.739403	0.260597	CS pos: 16-17. SFS-KL. Pr: 0.1882
lcl_ORF21_Solyc01g010415.1-Solyc01g010420_6854_6612	SP(Sec/SPI)	0.774908	0.225092	CS pos: 25-26. VEC-SK. Pr: 0.5295
lcl_ORF29_Solyc01g010440-Solyc01g010460_4026_3787	SP(Sec/SPI)	0.700605	0.299395	CS pos: 21-22. ATS-IV. Pr: 0.2621
lcl_ORF3_Solyc01g010460-Solyc01g010470.2_2832_2951	SP(Sec/SPI)	0.770038	0.229962	CS pos: 26-27. SHT-HL. Pr: 0.5497
lcl_ORF7_Solyc01g010460-Solyc01g010470.2_1181_1345	SP(Sec/SPI)	0.702844	0.297156	CS pos: 24-25. SRA-YL. Pr: 0.6509
lcl_ORF11_Solyc01g010480-Solyc01g010490_548_459	SP(Sec/SPI)	0.673179	0.326821	CS pos: 22-23. SFS-SH. Pr: 0.3884
lcl_ORF33_Solyc01g150112-Solyc01g010500_10744_10863	SP(Sec/SPI)	0.784227	0.215773	CS pos: 23-24. CFA-CL. Pr: 0.6994
lcl_ORF60_Solyc01g150112-Solyc01g010500_21029_21253	SP(Sec/SPI)	0.882963	0.117037	CS pos: 21-22. SKT-QL. Pr: 0.7139
lcl_ORF15_Solyc01g010500-Solyc01g010510_12870_12980	SP(Sec/SPI)	0.922681	0.077319	CS pos: 23-24. INA-FD. Pr: 0.8763
lcl_ORF79_Solyc01g010500-Solyc01g010510_28603_28737	SP(Sec/SPI)	0.547651	0.452349	CS pos: 20-21. SKS-QH. Pr: 0.3053
lcl_ORF106_Solyc01g010500-Solyc01g010510_57490_57630	SP(Sec/SPI)	0.788119	0.211881	CS pos: 21-22. CLC-QN. Pr: 0.6970
lcl_ORF107_Solyc01g010500-Solyc01g010510_428_541	SP(Sec/SPI)	0.517745	0.482255	CS pos: 21-22. IVP-LP. Pr: 0.1490
lcl_ORF139_Solyc01g010500-Solyc01g010510_37433_37552	SP(Sec/SPI)	0.548987	0.451013	CS pos: 35-36. AFS-SP. Pr: 0.4818
lcl_ORF206_Solyc01g010500-Solyc01g010510_57222_57103	SP(Sec/SPI)	0.537824	0.462176	CS pos: 24-25. CYS-FS. Pr: 0.4460
lcl_ORF258_Solyc01g010500-Solyc01g010510_54263_54117	SP(Sec/SPI)	0.86935	0.13065	CS pos: 23-24. TST-ID. Pr: 0.5071
lcl_ORF84_Solyc01g010510-Solyc01g010520_19450_19325	SP(Sec/SPI)	0.633801	0.366199	CS pos: 21-22. TKA-KT. Pr: 0.5024
lcl_ORF9_Solyc01g010550.1-Solyc01g010570_9525_9773	SP(Sec/SPI)	0.881462	0.118538	CS pos: 24-25. VQS-SC. Pr: 0.8033
lcl_ORF50_Solyc01g010550.1-Solyc01g010570_3794_3994	SP(Sec/SPI)	0.757699	0.242301	CS pos: 22-23. IWS-TH. Pr: 0.2388
lcl_ORF78_Solyc01g010550.1-Solyc01g010570_14710_14615	SP(Sec/SPI)	0.687407	0.312593	CS pos: 23-24. TQP-MT. Pr: 0.2529
lcl_ORF95_Solyc01g010550.1-Solyc01g010570_22233_22108	SP(Sec/SPI)	0.627656	0.372344	CS pos: 22-23. VCC-IQ. Pr: 0.3880
lcl_ORF116_Solyc01g010550.1-Solyc01g010570_19304_19221	SP(Sec/SPI)	0.539782	0.460218	CS pos: 21-22. TKC-LI. Pr: 0.2193
lcl_ORF3_Solyc01g010580-Solyc01g010590.2_1524_1363	SP(Sec/SPI)	0.757271	0.242729	CS pos: 25-26. TLC-FE. Pr: 0.6636
lcl_ORF17_Solyc01g010600-Solyc01g010640_22536_22643	SP(Sec/SPI)	0.696442	0.303558	CS pos: 23-24. THC-LS. Pr: 0.3751
lcl_ORF39_Solyc01g010600-Solyc01g010640_20440_21054	SP(Sec/SPI)	0.810639	0.189361	CS pos: 16-17. VCS-YV. Pr: 0.4879
lcl_ORF113_Solyc01g010600-Solyc01g010640_14111_14022	SP(Sec/SPI)	0.753036	0.246964	CS pos: 22-23. TQS-FY. Pr: 0.5607
lcl_ORF10_Solyc01g010640-Solyc01g010650_262_384	SP(Sec/SPI)	0.954457	0.045543	CS pos: 14-15. SCS-KQ. Pr: 0.3263
lcl_ORF11_Solyc01g010640-Solyc01g010650_559_666	SP(Sec/SPI)	0.826	0.174	CS pos: 17-18. MLS-MI. Pr: 0.3629
lcl_ORF56_Solyc01g010670-Solyc01g010690.1_8379_8188	SP(Sec/SPI)	0.966171	0.033829	CS pos: 21-22. LNA-SF. Pr: 0.4477
lcl_ORF61_Solyc01g010670-Solyc01g010690.1_6171_5989	SP(Sec/SPI)	0.561563	0.438437	CS pos: 26-27. TRA-SK. Pr: 0.5237
lcl_ORF66_Solyc01g010670-Solyc01g010690.1_267_178	SP(Sec/SPI)	0.824011	0.175989	CS pos: 22-23. SNS-SN. Pr: 0.7099
lcl_ORF33_Solyc01g010690.1-Solyc01g010700_13424_13519	SP(Sec/SPI)	0.694684	0.305316	CS pos: 19-20. CPK-VI. Pr: 0.1198
lcl_ORF35_Solyc01g010690.1-Solyc01g010700_15776_16057	SP(Sec/SPI)	0.970665	0.029335	CS pos: 25-26. AGG-LV. Pr: 0.4754
lcl_ORF60_Solyc01g010690.1-Solyc01g010700_2543_2403	SP(Sec/SPI)	0.75397	0.24603	CS pos: 21-22. TFG-DM. Pr: 0.4391
lcl_ORF13_Solyc01g010720-Solyc01g010740_4138_4284	SP(Sec/SPI)	0.671875	0.328125	CS pos: 17-18. VRE-SD. Pr: 0.2407
lcl_ORF63_Solyc01g010720-Solyc01g010740_17099_16893	SP(Sec/SPI)	0.763315	0.236685	CS pos: 24-25. KLA-EN. Pr: 0.4083
lcl_ORF5_Solyc01g010750-Solyc01g010755.1_5517_5723	SP(Sec/SPI)	0.888079	0.111921	CS pos: 20-21. THQ-MD. Pr: 0.2904
lcl_ORF38_Solyc01g010750-Solyc01g010755.1_9908_10051	SP(Sec/SPI)	0.817724	0.182276	CS pos: 25-26. CQA-YK. Pr: 0.7770
lcl_ORF51_Solyc01g010750-Solyc01g010755.1_6789_6709	SP(Sec/SPI)	0.673264	0.326736	CS pos: 19-20. SLS-TQ. Pr: 0.1977
lcl_ORF40_Solyc01g010755.1-Solyc01g010760_6425_6261	SP(Sec/SPI)	0.625515	0.374485	CS pos: 25-26. VSS-DY. Pr: 0.5408
lcl_ORF22_Solyc01g010760-Solyc01g010780_941_729	SP(Sec/SPI)	0.962828	0.037172	CS pos: 21-22. LNG-SK. Pr: 0.7147
lcl_ORF9_Solyc01g010780-Solyc01g010785.1_8112_8246	SP(Sec/SPI)	0.739142	0.260858	CS pos: 16-17. CTA-TV. Pr: 0.4237
lcl_ORF131_Solyc01g010780-Solyc01g010785.1_40748_40828	SP(Sec/SPI)	0.604104	0.395896	CS pos: 15-16. VVC-GW. Pr: 0.2534
lcl_ORF182_Solyc01g010780-Solyc01g010785.1_24843_24733	SP(Sec/SPI)	0.509342	0.490658	CS pos: 26-27. TSC-SI. Pr: 0.3501
lcl_ORF241_Solyc01g010780-Solyc01g010785.1_24974_24840	SP(Sec/SPI)	0.569062	0.430938	CS pos: 20-21. CNS-YC. Pr: 0.3788
lcl_ORF247_Solyc01g010780-Solyc01g010785.1_14762_14637	SP(Sec/SPI)	0.818959	0.181041	CS pos: 24-25. LSS-QE. Pr: 0.6497
lcl_ORF279_Solyc01g010780-Solyc01g010785.1_37639_37529	SP(Sec/SPI)	0.864047	0.135953	CS pos: 22-23. VGG-GR. Pr: 0.4967
lcl_ORF66_Solyc01g010785.1-Solyc01g010810_99921_100040	SP(Sec/SPI)	0.620029	0.379971	CS pos: 18-19. TYT-CN. Pr: 0.4350
lcl_ORF122_Solyc01g010785.1-Solyc01g010810_188163_188246	SP(Sec/SPI)	0.666589	0.333411	CS pos: 21-22. LTS-KQ. Pr: 0.1782
lcl_ORF160_Solyc01g010785.1-Solyc01g010810_229218_229505	SP(Sec/SPI)	0.891821	0.108179	CS pos: 22-23. THS-SY. Pr: 0.6850
lcl_ORF245_Solyc01g010785.1-Solyc01g010810_22186_22401	SP(Sec/SPI)	0.889836	0.110164	CS pos: 22-23. SHS-SY. Pr: 0.5974
lcl_ORF265_Solyc01g010785.1-Solyc01g010810_56764_56847	SP(Sec/SPI)	0.641353	0.358647	CS pos: 21-22. TQS-FF. Pr: 0.3971
lcl_ORF330_Solyc01g010785.1-Solyc01g010810_151471_151551	SP(Sec/SPI)	0.783152	0.216848	CS pos: 22-23. MLA-QE. Pr: 0.5612
lcl_ORF352_Solyc01g010785.1-Solyc01g010810_173581_173703	SP(Sec/SPI)	0.528681	0.471319	CS pos: 21-22. TQS-FF. Pr: 0.3590
lcl_ORF366_Solyc01g010785.1-Solyc01g010810_189952_190032	SP(Sec/SPI)	0.863004	0.136996	CS pos: 22-23. TES-GK. Pr: 0.5758
lcl_ORF442_Solyc01g010785.1-Solyc01g010810_282658_282738	SP(Sec/SPI)	0.80836	0.19164	CS pos: 22-23. TDS-SK. Pr: 0.4120
lcl_ORF456_Solyc01g010785.1-Solyc01g010810_7721_7834	SP(Sec/SPI)	0.579656	0.420344	CS pos: 19-20. LHS-SL. Pr: 0.2888
lcl_ORF483_Solyc01g010785.1-Solyc01g010810_34235_34312	SP(Sec/SPI)	0.519246	0.480754	CS pos: 21-22. ILA-NL. Pr: 0.4069
lcl_ORF520_Solyc01g010785.1-Solyc01g010810_83222_83374	SP(Sec/SPI)	0.839115	0.160885	CS pos: 22-23. IDS-VG. Pr: 0.5482
lcl_ORF550_Solyc01g010785.1-Solyc01g010810_115685_115939	SP(Sec/SPI)	0.884583	0.115417	CS pos: 19-20. GGC-IV. Pr: 0.4003
lcl_ORF818_Solyc01g010785.1-Solyc01g010810_159982_159758	SP(Sec/SPI)	0.769183	0.230817	CS pos: 17-18. VLC-HI. Pr: 0.6991
lcl_ORF828_Solyc01g010785.1-Solyc01g010810_151249_151166	SP(Sec/SPI)	0.71181	0.28819	CS pos: 15-16. SMG-LD. Pr: 0.4444
lcl_ORF965_Solyc01g010785.1-Solyc01g010810_253488_253267	SP(Sec/SPI)	0.517443	0.482557	CS pos: 18-19. FHC-HP. Pr: 0.2504
lcl_ORF977_Solyc01g010785.1-Solyc01g010810_237282_237175	SP(Sec/SPI)	0.759336	0.240664	CS pos: 26-27. TLC-TK. Pr: 0.2894
lcl_ORF1120_Solyc01g010785.1-Solyc01g010810_38247_38092	SP(Sec/SPI)	0.600433	0.399567	CS pos: 24-25. IAA-QL. Pr: 0.4808
lcl_ORF1169_Solyc01g010785.1-Solyc01g010810_266870_266769	SP(Sec/SPI)	0.81809	0.18191	CS pos: 16-17. ANG-IY. Pr: 0.7469
lcl_ORF1175_Solyc01g010785.1-Solyc01g010810_260318_260199	SP(Sec/SPI)	0.639207	0.360793	CS pos: 21-22. VLT-RH. Pr: 0.4824
lcl_ORF1201_Solyc01g010785.1-Solyc01g010810_222533_222429	SP(Sec/SPI)	0.569072	0.430928	CS pos: 22-23. NHT-NF. Pr: 0.1849
lcl_ORF1219_Solyc01g010785.1-Solyc01g010810_192026_191892	SP(Sec/SPI)	0.609731	0.390269	CS pos: 21-22. CTA-QV. Pr: 0.5492
lcl_ORF1239_Solyc01g010785.1-Solyc01g010810_171047_170859	SP(Sec/SPI)	0.638547	0.361453	CS pos: 18-19. SYT-TQ. Pr: 0.3545
lcl_ORF1253_Solyc01g010785.1-Solyc01g010810_153953_153846	SP(Sec/SPI)	0.501534	0.498466	CS pos: 21-22. IWC-IK. Pr: 0.1949
lcl_ORF4_Solyc01g010810-Solyc01g010820_3684_3794	SP(Sec/SPI)	0.655905	0.344095	CS pos: 17-18. VST-KI. Pr: 0.5197
lcl_ORF47_Solyc01g010830-Solyc01g010840.1_6895_7053	SP(Sec/SPI)	0.59628	0.40372	CS pos: 23-24. IKS-QQ. Pr: 0.4782
lcl_ORF50_Solyc01g010830-Solyc01g010840.1_14611_14703	SP(Sec/SPI)	0.85382	0.14618	CS pos: 21-22. VHS-RS. Pr: 0.6952
lcl_ORF98_Solyc01g010830-Solyc01g010840.1_41060_41170	SP(Sec/SPI)	0.620721	0.379279	CS pos: 24-25. CYS-YV. Pr: 0.4436
lcl_ORF99_Solyc01g010830-Solyc01g010840.1_40311_40231	SP(Sec/SPI)	0.64794	0.35206	CS pos: 18-19. SYV-VK. Pr: 0.3278
lcl_ORF129_Solyc01g010830-Solyc01g010840.1_38978_38802	SP(Sec/SPI)	0.680069	0.319931	CS pos: 24-25. RIC-QP. Pr: 0.1831
lcl_ORF187_Solyc01g010830-Solyc01g010840.1_32908_32825	SP(Sec/SPI)	0.603764	0.396236	CS pos: 17-18. PSS-YN. Pr: 0.1148
lcl_ORF211_Solyc01g010830-Solyc01g010840.1_9151_9071	SP(Sec/SPI)	0.72192	0.27808	CS pos: 18-19. CSK-GP. Pr: 0.2187
lcl_ORF48_Solyc01g010840.1-Solyc01g010860_17763_17647	SP(Sec/SPI)	0.784785	0.215215	CS pos: 18-19. LTS-EI. Pr: 0.3141
lcl_ORF52_Solyc01g010840.1-Solyc01g010860_16365_16279	SP(Sec/SPI)	0.671001	0.328999	CS pos: 20-21. IRS-RK. Pr: 0.2590
lcl_ORF75_Solyc01g010840.1-Solyc01g010860_4469_4341	SP(Sec/SPI)	0.738222	0.261778	CS pos: 22-23. VKS-HF. Pr: 0.5681
lcl_ORF3_Solyc01g010860-Solyc01g010870_328_420	SP(Sec/SPI)	0.799232	0.200768	CS pos: 23-24. SEA-IK. Pr: 0.5170
lcl_ORF10_Solyc01g010860-Solyc01g010870_157_23	SP(Sec/SPI)	0.746849	0.253151	CS pos: 22-23. TSC-PK. Pr: 0.4710
lcl_ORF76_Solyc01g010900-Solyc01g010910_31993_32109	SP(Sec/SPI)	0.553112	0.446888	CS pos: 21-22. IEG-FT. Pr: 0.5140
lcl_ORF154_Solyc01g010900-Solyc01g010910_55416_55333	SP(Sec/SPI)	0.564244	0.435756	CS pos: 18-19. SSN-QK. Pr: 0.2388
lcl_ORF181_Solyc01g010900-Solyc01g010910_8670_8227	SP(Sec/SPI)	0.611052	0.388948	CS pos: 22-23. VQG-VA. Pr: 0.4162
lcl_ORF196_Solyc01g010900-Solyc01g010910_70700_70551	SP(Sec/SPI)	0.755057	0.244943	CS pos: 19-20. CWG-LD. Pr: 0.5680
lcl_ORF201_Solyc01g010900-Solyc01g010910_64166_64017	SP(Sec/SPI)	0.755057	0.244943	CS pos: 19-20. CWG-LD. Pr: 0.5680
lcl_ORF205_Solyc01g010900-Solyc01g010910_61685_61536	SP(Sec/SPI)	0.755057	0.244943	CS pos: 19-20. CWG-LD. Pr: 0.5680
lcl_ORF228_Solyc01g010900-Solyc01g010910_31316_31173	SP(Sec/SPI)	0.750583	0.249417	CS pos: 22-23. VHC-GV. Pr: 0.3843
lcl_ORF250_Solyc01g010900-Solyc01g010910_74203_74117	SP(Sec/SPI)	0.536697	0.463303	CS pos: 16-17. EKR-FQ. Pr: 0.0932
lcl_ORF259_Solyc01g010900-Solyc01g010910_59203_59072	SP(Sec/SPI)	0.737816	0.262184	CS pos: 19-20. CWG-LD. Pr: 0.5453
lcl_ORF269_Solyc01g010900-Solyc01g010910_47578_47459	SP(Sec/SPI)	0.737786	0.262214	CS pos: 22-23. LHA-QP. Pr: 0.4089
lcl_ORF285_Solyc01g010900-Solyc01g010910_16330_16226	SP(Sec/SPI)	0.756478	0.243522	CS pos: 23-24. SNA-VE. Pr: 0.5219
lcl_ORF15_Solyc01g010910-Solyc01g010920_1548_1435	SP(Sec/SPI)	0.697613	0.302387	CS pos: 30-31. CHT-TA. Pr: 0.3407
lcl_ORF16_Solyc01g010930-Solyc01g010940_28800_28913	SP(Sec/SPI)	0.52834	0.47166	CS pos: 26-27. SAA-SV. Pr: 0.1462
lcl_ORF20_Solyc01g010930-Solyc01g010940_3304_3420	SP(Sec/SPI)	0.578604	0.421396	CS pos: 29-30. SRT-HI. Pr: 0.2109
lcl_ORF86_Solyc01g010930-Solyc01g010940_19987_19910	SP(Sec/SPI)	0.532377	0.467623	CS pos: 21-22. GNC-DL. Pr: 0.4356
lcl_ORF1_Solyc01g010950-Solyc01g010960_1554_1787	SP(Sec/SPI)	0.51558	0.48442	CS pos: 22-23. VKG-TY. Pr: 0.3425
lcl_ORF108_Solyc01g010950-Solyc01g010960_15389_15472	SP(Sec/SPI)	0.688841	0.311159	CS pos: 25-26. VEA-DG. Pr: 0.5891
lcl_ORF122_Solyc01g010950-Solyc01g010960_33137_33220	SP(Sec/SPI)	0.688841	0.311159	CS pos: 25-26. VEA-DG. Pr: 0.5891
lcl_ORF134_Solyc01g010950-Solyc01g010960_56438_56596	SP(Sec/SPI)	0.549583	0.450417	CS pos: 15-16. SLS-SI. Pr: 0.2432
lcl_ORF170_Solyc01g010950-Solyc01g010960_63324_63229	SP(Sec/SPI)	0.516921	0.483079	CS pos: 24-25. VGS-RW. Pr: 0.2126
lcl_ORF295_Solyc01g010950-Solyc01g010960_5387_5157	SP(Sec/SPI)	0.894473	0.105527	CS pos: 24-25. VEC-SK. Pr: 0.6147
lcl_ORF331_Solyc01g010950-Solyc01g010960_42178_41948	SP(Sec/SPI)	0.828845	0.171155	CS pos: 24-25. VEC-SK. Pr: 0.4211
lcl_ORF349_Solyc01g010950-Solyc01g010960_25204_25019	SP(Sec/SPI)	0.621634	0.378366	CS pos: 23-24. VGS-LP. Pr: 0.4432
lcl_ORF14_Solyc01g010960-Solyc01g010970_469_579	SP(Sec/SPI)	0.665649	0.334351	CS pos: 19-20. VEA-PD. Pr: 0.6152
lcl_ORF29_Solyc01g010960-Solyc01g010970_20566_20676	SP(Sec/SPI)	0.977187	0.022813	CS pos: 17-18. VQR-GP. Pr: 0.4446
lcl_ORF86_Solyc01g010960-Solyc01g010970_10144_10064	SP(Sec/SPI)	0.791316	0.208684	CS pos: 21-22. LKA-QY. Pr: 0.6322
lcl_ORF25_Solyc01g010970-Solyc01g010990.2_27861_27944	SP(Sec/SPI)	0.534764	0.465236	CS pos: 18-19. MRC-TI. Pr: 0.2210
lcl_ORF39_Solyc01g010970-Solyc01g010990.2_45621_45773	SP(Sec/SPI)	0.744073	0.255927	CS pos: 21-22. TLS-IL. Pr: 0.4352
lcl_ORF61_Solyc01g010970-Solyc01g010990.2_62967_63050	SP(Sec/SPI)	0.755711	0.244289	CS pos: 18-19. IEC-TT. Pr: 0.4845
lcl_ORF65_Solyc01g010970-Solyc01g010990.2_67302_67385	SP(Sec/SPI)	0.531378	0.468622	CS pos: 18-19. VRC-TI. Pr: 0.4304
lcl_ORF82_Solyc01g010970-Solyc01g010990.2_80493_80579	SP(Sec/SPI)	0.934465	0.065535	CS pos: 20-21. AWA-CP. Pr: 0.8504
lcl_ORF103_Solyc01g010970-Solyc01g010990.2_94431_94514	SP(Sec/SPI)	0.598823	0.401177	CS pos: 18-19. VRC-TI. Pr: 0.4953
lcl_ORF122_Solyc01g010970-Solyc01g010990.2_115761_115847	SP(Sec/SPI)	0.561785	0.438215	CS pos: 24-25. VFT-EI. Pr: 0.4306
lcl_ORF123_Solyc01g010970-Solyc01g010990.2_116244_116402	SP(Sec/SPI)	0.556902	0.443098	CS pos: 19-20. VLA-HT. Pr: 0.3664
lcl_ORF127_Solyc01g010970-Solyc01g010990.2_119157_119240	SP(Sec/SPI)	0.543141	0.456859	CS pos: 20-21. VHA-SS. Pr: 0.4564
lcl_ORF145_Solyc01g010970-Solyc01g010990.2_135903_135989	SP(Sec/SPI)	0.93163	0.06837	CS pos: 20-21. AGA-CP. Pr: 0.8033
lcl_ORF148_Solyc01g010970-Solyc01g010990.2_137913_137993	SP(Sec/SPI)	0.566604	0.433396	CS pos: 19-20. AKG-YE. Pr: 0.3458
lcl_ORF187_Solyc01g010970-Solyc01g010990.2_185328_185444	SP(Sec/SPI)	0.612277	0.387723	CS pos: 23-24. LHA-QY. Pr: 0.4400
lcl_ORF188_Solyc01g010970-Solyc01g010990.2_185517_185681	SP(Sec/SPI)	0.518507	0.481493	CS pos: 33-34. SSG-HE. Pr: 0.2412
lcl_ORF211_Solyc01g010970-Solyc01g010990.2_206436_206555	SP(Sec/SPI)	0.659619	0.340381	CS pos: 23-24. TCA-KS. Pr: 0.4043
lcl_ORF256_Solyc01g010970-Solyc01g010990.2_53125_53244	SP(Sec/SPI)	0.534173	0.465827	CS pos: 19-20. VLT-HT. Pr: 0.2587
lcl_ORF283_Solyc01g010970-Solyc01g010990.2_83701_83817	SP(Sec/SPI)	0.99278	0.00722	CS pos: 20-21. ISG-RS. Pr: 0.7918
lcl_ORF292_Solyc01g010970-Solyc01g010990.2_92620_92703	SP(Sec/SPI)	0.828746	0.171254	CS pos: 20-21. VQA-LS. Pr: 0.7252
lcl_ORF305_Solyc01g010970-Solyc01g010990.2_110257_110355	SP(Sec/SPI)	0.867931	0.132069	CS pos: 20-21. AGA-CP. Pr: 0.7193
lcl_ORF374_Solyc01g010970-Solyc01g010990.2_187291_187371	SP(Sec/SPI)	0.581852	0.418148	CS pos: 19-20. AKG-SE. Pr: 0.3032
lcl_ORF382_Solyc01g010970-Solyc01g010990.2_198529_198618	SP(Sec/SPI)	0.609921	0.390079	CS pos: 21-22. IVG-LE. Pr: 0.2510
lcl_ORF385_Solyc01g010970-Solyc01g010990.2_202621_202899	SP(Sec/SPI)	0.543623	0.456377	CS pos: 27-28. GLC-AE. Pr: 0.2939
lcl_ORF390_Solyc01g010970-Solyc01g010990.2_212548_212667	SP(Sec/SPI)	0.563501	0.436499	CS pos: 19-20. VLT-HM. Pr: 0.1733
lcl_ORF447_Solyc01g010970-Solyc01g010990.2_58727_58834	SP(Sec/SPI)	0.921907	0.078093	CS pos: 18-19. TNA-RL. Pr: 0.7809
lcl_ORF448_Solyc01g010970-Solyc01g010990.2_59066_59224	SP(Sec/SPI)	0.504618	0.495382	CS pos: 30-31. LSA-LI. Pr: 0.1141
lcl_ORF517_Solyc01g010970-Solyc01g010990.2_133241_133324	SP(Sec/SPI)	0.723157	0.276843	CS pos: 21-22. CHD-VL. Pr: 0.2338
lcl_ORF526_Solyc01g010970-Solyc01g010990.2_147932_148033	SP(Sec/SPI)	0.617853	0.382147	CS pos: 26-27. VHA-LS. Pr: 0.3052
lcl_ORF555_Solyc01g010970-Solyc01g010990.2_182330_182464	SP(Sec/SPI)	0.713667	0.286333	CS pos: 17-18. CDS-YE. Pr: 0.3838
lcl_ORF577_Solyc01g010970-Solyc01g010990.2_196835_196984	SP(Sec/SPI)	0.658023	0.341977	CS pos: 22-23. TYK-SS. Pr: 0.2707
lcl_ORF665_Solyc01g010970-Solyc01g010990.2_152756_152640	SP(Sec/SPI)	0.543127	0.456873	CS pos: 19-20. CLA-KY. Pr: 0.4561
lcl_ORF964_Solyc01g010970-Solyc01g010990.2_183267_183172	SP(Sec/SPI)	0.596279	0.403721	CS pos: 17-18. CNL-DH. Pr: 0.1905
lcl_ORF1011_Solyc01g010970-Solyc01g010990.2_121818_121696	SP(Sec/SPI)	0.555475	0.444525	CS pos: 22-23. IQS-RL. Pr: 0.4646
lcl_ORF1098_Solyc01g010970-Solyc01g010990.2_3510_3400	SP(Sec/SPI)	0.943902	0.056098	CS pos: 21-22. SNS-FC. Pr: 0.5440
lcl_ORF2_Solyc01g010990.2-Solyc01g011000_756_836	SP(Sec/SPI)	0.540486	0.459514	CS pos: 23-24. VSA-FG. Pr: 0.2889
lcl_ORF16_Solyc01g011000-Solyc01g011005.1_21426_21539	SP(Sec/SPI)	0.849011	0.150989	CS pos: 25-26. CTS-FT. Pr: 0.3298
lcl_ORF78_Solyc01g011000-Solyc01g011005.1_26331_26179	SP(Sec/SPI)	0.633799	0.366201	CS pos: 24-25. SQA-LS. Pr: 0.3078
lcl_ORF124_Solyc01g011000-Solyc01g011005.1_10979_10902	SP(Sec/SPI)	0.927248	0.072752	CS pos: 18-19. SQA-RL. Pr: 0.8342
lcl_ORF128_Solyc01g011000-Solyc01g011005.1_6233_6141	SP(Sec/SPI)	0.51603	0.48397	CS pos: 18-19. ICC-DD. Pr: 0.2136
lcl_ORF41_Solyc01g011005.1-Solyc01g011020_51768_51848	SP(Sec/SPI)	0.563666	0.436334	CS pos: 16-17. CFA-DL. Pr: 0.4878
lcl_ORF50_Solyc01g011005.1-Solyc01g011020_63345_63428	SP(Sec/SPI)	0.844548	0.155452	CS pos: 24-25. VVA-IR. Pr: 0.5873
lcl_ORF146_Solyc01g011005.1-Solyc01g011020_60461_60619	SP(Sec/SPI)	0.881737	0.118263	CS pos: 19-20. LYA-HV. Pr: 0.5659
lcl_ORF183_Solyc01g011005.1-Solyc01g011020_15218_15072	SP(Sec/SPI)	0.639826	0.360174	CS pos: 29-30. KRA-VI. Pr: 0.1918
lcl_ORF219_Solyc01g011005.1-Solyc01g011020_29341_29252	SP(Sec/SPI)	0.500834	0.499166	CS pos: 21-22. GHT-LR. Pr: 0.2063
lcl_ORF220_Solyc01g011005.1-Solyc01g011020_29245_29108	SP(Sec/SPI)	0.53714	0.46286	CS pos: 20-21. LKA-SL. Pr: 0.3027
lcl_ORF234_Solyc01g011005.1-Solyc01g011020_8011_7865	SP(Sec/SPI)	0.767911	0.232089	CS pos: 25-26. VEC-SK. Pr: 0.3903
lcl_ORF22_Solyc01g011020-Solyc01g011030_36732_36974	SP(Sec/SPI)	0.949001	0.050999	CS pos: 24-25. VVA-IR. Pr: 0.8122
lcl_ORF53_Solyc01g011020-Solyc01g011030_29872_29997	SP(Sec/SPI)	0.908814	0.091186	CS pos: 24-25. VVA-IR. Pr: 0.7259
lcl_ORF76_Solyc01g011020-Solyc01g011030_14420_14662	SP(Sec/SPI)	0.938474	0.061526	CS pos: 24-25. VVA-IR. Pr: 0.8185
lcl_ORF39_Solyc01g011050-Solyc01g011060.1_10826_10909	SP(Sec/SPI)	0.646776	0.353224	CS pos: 19-20. NWG-RP. Pr: 0.4318
lcl_ORF164_Solyc01g011060.1-Solyc01g011070.1_109216_109308	SP(Sec/SPI)	0.509856	0.490144	CS pos: 18-19. LSL-QT. Pr: 0.1223
lcl_ORF201_Solyc01g011060.1-Solyc01g011070.1_29813_29890	SP(Sec/SPI)	0.598894	0.401106	CS pos: 15-16. AHA-SL. Pr: 0.4360
lcl_ORF222_Solyc01g011060.1-Solyc01g011070.1_60749_60868	SP(Sec/SPI)	0.675097	0.324903	CS pos: 19-20. GHG-LL. Pr: 0.4866
lcl_ORF382_Solyc01g011060.1-Solyc01g011070.1_100997_100890	SP(Sec/SPI)	0.500392	0.499608	CS pos: 25-26. IHC-RY. Pr: 0.3726
lcl_ORF554_Solyc01g011060.1-Solyc01g011070.1_13771_13673	SP(Sec/SPI)	0.63352	0.36648	CS pos: 20-21. LKA-SL. Pr: 0.3515
lcl_ORF162_Solyc01g011070.1-Solyc01g011080_182856_182945	SP(Sec/SPI)	0.674571	0.325429	CS pos: 21-22. VNC-LC. Pr: 0.4473
lcl_ORF184_Solyc01g011070.1-Solyc01g011080_213660_213773	SP(Sec/SPI)	0.948875	0.051125	CS pos: 20-21. CTC-LC. Pr: 0.4544
lcl_ORF193_Solyc01g011070.1-Solyc01g011080_223770_224066	SP(Sec/SPI)	0.597565	0.402435	CS pos: 25-26. VEC-NK. Pr: 0.4942
lcl_ORF272_Solyc01g011070.1-Solyc01g011080_323076_323171	SP(Sec/SPI)	0.550254	0.449746	CS pos: 23-24. TYG-KA. Pr: 0.3496
lcl_ORF333_Solyc01g011070.1-Solyc01g011080_397848_397949	SP(Sec/SPI)	0.975901	0.024099	CS pos: 17-18. SRS-LP. Pr: 0.5907
lcl_ORF406_Solyc01g011070.1-Solyc01g011080_51703_51846	SP(Sec/SPI)	0.519624	0.480376	CS pos: 28-29. AHG-LI. Pr: 0.5011
lcl_ORF417_Solyc01g011070.1-Solyc01g011080_63670_63819	SP(Sec/SPI)	0.683164	0.316836	CS pos: 19-20. SFG-RG. Pr: 0.4434
lcl_ORF476_Solyc01g011070.1-Solyc01g011080_134419_134598	SP(Sec/SPI)	0.950816	0.049184	CS pos: 18-19. CVS-EN. Pr: 0.7302
lcl_ORF506_Solyc01g011070.1-Solyc01g011080_170692_170820	SP(Sec/SPI)	0.845468	0.154532	CS pos: 19-20. CVL-ET. Pr: 0.1978
lcl_ORF507_Solyc01g011070.1-Solyc01g011080_173278_173400	SP(Sec/SPI)	0.762838	0.237162	CS pos: 25-26. VHS-MK. Pr: 0.3941
lcl_ORF514_Solyc01g011070.1-Solyc01g011080_182908_183042	SP(Sec/SPI)	0.740774	0.259226	CS pos: 17-18. LQC-FR. Pr: 0.3573
lcl_ORF556_Solyc01g011070.1-Solyc01g011080_222424_222609	SP(Sec/SPI)	0.533575	0.466425	CS pos: 29-30. VDG-SH. Pr: 0.1902
lcl_ORF600_Solyc01g011070.1-Solyc01g011080_268408_268587	SP(Sec/SPI)	0.956892	0.043108	CS pos: 18-19. CVS-EN. Pr: 0.7269
lcl_ORF606_Solyc01g011070.1-Solyc01g011080_277207_277398	SP(Sec/SPI)	0.918871	0.081129	CS pos: 20-21. NRC-DD. Pr: 0.6747
lcl_ORF629_Solyc01g011070.1-Solyc01g011080_306565_306648	SP(Sec/SPI)	0.538583	0.461417	CS pos: 18-19. LFS-KL. Pr: 0.2602
lcl_ORF661_Solyc01g011070.1-Solyc01g011080_330595_330678	SP(Sec/SPI)	0.539625	0.460375	CS pos: 22-23. FFG-EN. Pr: 0.2047
lcl_ORF671_Solyc01g011070.1-Solyc01g011080_349708_349830	SP(Sec/SPI)	0.697305	0.302695	CS pos: 17-18. SRS-LP. Pr: 0.4248
lcl_ORF681_Solyc01g011070.1-Solyc01g011080_358468_358554	SP(Sec/SPI)	0.706546	0.293454	CS pos: 19-20. TVS-RT. Pr: 0.4235
lcl_ORF725_Solyc01g011070.1-Solyc01g011080_410965_411156	SP(Sec/SPI)	0.787861	0.212139	CS pos: 22-23. VSG-NR. Pr: 0.7629
lcl_ORF764_Solyc01g011070.1-Solyc01g011080_30401_30487	SP(Sec/SPI)	0.649267	0.350733	CS pos: 19-20. TIS-RT. Pr: 0.4360
lcl_ORF829_Solyc01g011070.1-Solyc01g011080_113288_113395	SP(Sec/SPI)	0.576869	0.423131	CS pos: 14-15. LHC-RY. Pr: 0.2725
lcl_ORF837_Solyc01g011070.1-Solyc01g011080_121955_122071	SP(Sec/SPI)	0.754262	0.245738	CS pos: 21-22. TMG-KL. Pr: 0.3029
lcl_ORF865_Solyc01g011070.1-Solyc01g011080_169811_169909	SP(Sec/SPI)	0.557964	0.442036	CS pos: 18-19. ASG-LF. Pr: 0.3352
lcl_ORF904_Solyc01g011070.1-Solyc01g011080_216707_217027	SP(Sec/SPI)	0.788915	0.211085	CS pos: 25-26. VEC-SK. Pr: 0.5165
lcl_ORF940_Solyc01g011070.1-Solyc01g011080_269153_269248	SP(Sec/SPI)	0.584025	0.415975	CS pos: 19-20. SCG-KV. Pr: 0.2731
lcl_ORF957_Solyc01g011070.1-Solyc01g011080_290732_290884	SP(Sec/SPI)	0.509423	0.490577	CS pos: 24-25. IER-QN. Pr: 0.3158
lcl_ORF1009_Solyc01g011070.1-Solyc01g011080_353084_353182	SP(Sec/SPI)	0.629125	0.370875	CS pos: 18-19. ASG-LF. Pr: 0.3853
lcl_ORF1010_Solyc01g011070.1-Solyc01g011080_353294_353401	SP(Sec/SPI)	0.754449	0.245551	CS pos: 16-17. VDA-SE. Pr: 0.6601
lcl_ORF1076_Solyc01g011070.1-Solyc01g011080_425849_425977	SP(Sec/SPI)	0.702345	0.297655	CS pos: 21-22. SHV-CI. Pr: 0.2729
lcl_ORF1103_Solyc01g011070.1-Solyc01g011080_399462_399331	SP(Sec/SPI)	0.603283	0.396717	CS pos: 21-22. LTP-FF. Pr: 0.2116
lcl_ORF1185_Solyc01g011070.1-Solyc01g011080_297399_297295	SP(Sec/SPI)	0.667072	0.332928	CS pos: 18-19. SSP-SI. Pr: 0.2554
lcl_ORF1257_Solyc01g011070.1-Solyc01g011080_207402_207019	SP(Sec/SPI)	0.711933	0.288067	CS pos: 15-16. VQS-VQ. Pr: 0.2714
lcl_ORF1285_Solyc01g011070.1-Solyc01g011080_180582_180346	SP(Sec/SPI)	0.668742	0.331258	CS pos: 28-29. GEA-FL. Pr: 0.6293
lcl_ORF1351_Solyc01g011070.1-Solyc01g011080_90825_90646	SP(Sec/SPI)	0.718429	0.281571	CS pos: 17-18. SHS-NF. Pr: 0.4928
lcl_ORF1439_Solyc01g011070.1-Solyc01g011080_401798_401700	SP(Sec/SPI)	0.712444	0.287556	CS pos: 17-18. SIG-DD. Pr: 0.6019
lcl_ORF1491_Solyc01g011070.1-Solyc01g011080_337823_337713	SP(Sec/SPI)	0.962755	0.037245	CS pos: 23-24. ARS-ID. Pr: 0.3359
lcl_ORF1554_Solyc01g011070.1-Solyc01g011080_253340_253239	SP(Sec/SPI)	0.511686	0.488314	CS pos: 22-23. IRG-QM. Pr: 0.2390
lcl_ORF1564_Solyc01g011070.1-Solyc01g011080_240578_240450	SP(Sec/SPI)	0.683225	0.316775	CS pos: 22-23. ASS-WF. Pr: 0.2828
lcl_ORF1598_Solyc01g011070.1-Solyc01g011080_197576_197472	SP(Sec/SPI)	0.603164	0.396836	CS pos: 24-25. VSC-IN. Pr: 0.4080
lcl_ORF1679_Solyc01g011070.1-Solyc01g011080_94787_94599	SP(Sec/SPI)	0.562405	0.437595	CS pos: 19-20. TLC-YD. Pr: 0.4336
lcl_ORF1682_Solyc01g011070.1-Solyc01g011080_89966_89760	SP(Sec/SPI)	0.523022	0.476978	CS pos: 14-15. ALA-CP. Pr: 0.3702
lcl_ORF1756_Solyc01g011070.1-Solyc01g011080_10256_10071	SP(Sec/SPI)	0.983471	0.016529	CS pos: 20-21. VLS-RD. Pr: 0.9062
lcl_ORF1793_Solyc01g011070.1-Solyc01g011080_384886_384725	SP(Sec/SPI)	0.87547	0.12453	CS pos: 18-19. AHN-KI. Pr: 0.5682
lcl_ORF1938_Solyc01g011070.1-Solyc01g011080_184339_184250	SP(Sec/SPI)	0.783236	0.216764	CS pos: 19-20. SYT-KR. Pr: 0.5459
lcl_ORF1978_Solyc01g011070.1-Solyc01g011080_117892_117785	SP(Sec/SPI)	0.754356	0.245644	CS pos: 24-25. SDC-NC. Pr: 0.5558
lcl_ORF1993_Solyc01g011070.1-Solyc01g011080_108535_108428	SP(Sec/SPI)	0.746971	0.253029	CS pos: 24-25. CVC-NY. Pr: 0.5792
lcl_ORF2049_Solyc01g011070.1-Solyc01g011080_61438_61277	SP(Sec/SPI)	0.665011	0.334989	CS pos: 15-16. VQS-VQ. Pr: 0.3223
lcl_ORF2080_Solyc01g011070.1-Solyc01g011080_21538_21371	SP(Sec/SPI)	0.810743	0.189257	CS pos: 27-28. AHN-EI. Pr: 0.4278
lcl_ORF30_Solyc01g011080-Solyc01g011090_1247_1372	SP(Sec/SPI)	0.659798	0.340202	CS pos: 30-31. SNS-CF. Pr: 0.3189
lcl_ORF37_Solyc01g011080-Solyc01g011090_12692_12865	SP(Sec/SPI)	0.920128	0.079872	CS pos: 20-21. SDA-FL. Pr: 0.7200
lcl_ORF21_Solyc01g011110.1-Solyc01g011113.1_1163_1291	SP(Sec/SPI)	0.921662	0.078338	CS pos: 24-25. ASA-SA. Pr: 0.5866
lcl_ORF49_Solyc01g011110.1-Solyc01g011113.1_3002_2784	SP(Sec/SPI)	0.812666	0.187334	CS pos: 23-24. VIG-DV. Pr: 0.5961
lcl_ORF34_Solyc01g011113.1-Solyc01g011115.1_47076_47156	SP(Sec/SPI)	0.825477	0.174523	CS pos: 19-20. VKG-SE. Pr: 0.6552
lcl_ORF110_Solyc01g011113.1-Solyc01g011115.1_140361_140471	SP(Sec/SPI)	0.786132	0.213868	CS pos: 18-19. VAT-RR. Pr: 0.4421
lcl_ORF172_Solyc01g011113.1-Solyc01g011115.1_46156_46266	SP(Sec/SPI)	0.528996	0.471004	CS pos: 18-19. CYA-SV. Pr: 0.4765
lcl_ORF266_Solyc01g011113.1-Solyc01g011115.1_165163_165255	SP(Sec/SPI)	0.801225	0.198775	CS pos: 14-15. ANA-ST. Pr: 0.5072
lcl_ORF309_Solyc01g011113.1-Solyc01g011115.1_47681_48187	SP(Sec/SPI)	0.536798	0.463202	CS pos: 28-29. SHA-EE. Pr: 0.4899
lcl_ORF310_Solyc01g011113.1-Solyc01g011115.1_48491_48580	SP(Sec/SPI)	0.887933	0.112067	CS pos: 19-20. CTA-IC. Pr: 0.5006
lcl_ORF321_Solyc01g011113.1-Solyc01g011115.1_66299_66442	SP(Sec/SPI)	0.567226	0.432774	CS pos: 20-21. RLG-QH. Pr: 0.1978
lcl_ORF387_Solyc01g011113.1-Solyc01g011115.1_145166_145297	SP(Sec/SPI)	0.896549	0.103451	CS pos: 23-24. SHI-FV. Pr: 0.2773
lcl_ORF429_Solyc01g011113.1-Solyc01g011115.1_139569_139429	SP(Sec/SPI)	0.735335	0.264665	CS pos: 19-20. SLT-TL. Pr: 0.2166
lcl_ORF490_Solyc01g011113.1-Solyc01g011115.1_49929_49729	SP(Sec/SPI)	0.728431	0.271569	CS pos: 26-27. VRA-CI. Pr: 0.3712
lcl_ORF521_Solyc01g011113.1-Solyc01g011115.1_9039_8962	SP(Sec/SPI)	0.545428	0.454572	CS pos: 17-18. IGC-IH. Pr: 0.1713
lcl_ORF523_Solyc01g011113.1-Solyc01g011115.1_7407_7297	SP(Sec/SPI)	0.665575	0.334425	CS pos: 26-27. VLA-DT. Pr: 0.4821
lcl_ORF537_Solyc01g011113.1-Solyc01g011115.1_164729_164598	SP(Sec/SPI)	0.586376	0.413624	CS pos: 25-26. VEL-AL. Pr: 0.2333
lcl_ORF594_Solyc01g011113.1-Solyc01g011115.1_92075_91923	SP(Sec/SPI)	0.590805	0.409195	CS pos: 25-26. CQS-SF. Pr: 0.3735
lcl_ORF613_Solyc01g011113.1-Solyc01g011115.1_58121_57984	SP(Sec/SPI)	0.569237	0.430763	CS pos: 20-21. CQS-SL. Pr: 0.3661
lcl_ORF629_Solyc01g011113.1-Solyc01g011115.1_38111_37908	SP(Sec/SPI)	0.897707	0.102293	CS pos: 24-25. SWG-KI. Pr: 0.8586
lcl_ORF720_Solyc01g011113.1-Solyc01g011115.1_95671_95450	SP(Sec/SPI)	0.660725	0.339275	CS pos: 24-25. LGG-RC. Pr: 0.2219
lcl_ORF768_Solyc01g011113.1-Solyc01g011115.1_36946_36860	SP(Sec/SPI)	0.500593	0.499407	CS pos: 23-24. SRA-KL. Pr: 0.3869
lcl_ORF6_Solyc01g011115.1-Solyc01g011117.1_7536_7733	SP(Sec/SPI)	0.577909	0.422091	CS pos: 23-24. CFT-KP. Pr: 0.3564
lcl_ORF8_Solyc01g011115.1-Solyc01g011117.1_12357_12437	SP(Sec/SPI)	0.756732	0.243268	CS pos: 19-20. TSS-SS. Pr: 0.4518
lcl_ORF30_Solyc01g011115.1-Solyc01g011117.1_36642_36770	SP(Sec/SPI)	0.700792	0.299208	CS pos: 20-21. CKS-YF. Pr: 0.4638
lcl_ORF70_Solyc01g011115.1-Solyc01g011117.1_84186_84290	SP(Sec/SPI)	0.631698	0.368302	CS pos: 26-27. SLA-MC. Pr: 0.4418
lcl_ORF101_Solyc01g011115.1-Solyc01g011117.1_119052_119267	SP(Sec/SPI)	0.699845	0.300155	CS pos: 25-26. VEC-SK. Pr: 0.4835
lcl_ORF109_Solyc01g011115.1-Solyc01g011117.1_126108_126347	SP(Sec/SPI)	0.748317	0.251683	CS pos: 25-26. VEC-SK. Pr: 0.5592
lcl_ORF129_Solyc01g011115.1-Solyc01g011117.1_25036_25146	SP(Sec/SPI)	0.591724	0.408276	CS pos: 21-22. LHA-YY. Pr: 0.2910
lcl_ORF234_Solyc01g011115.1-Solyc01g011117.1_25076_25183	SP(Sec/SPI)	0.569683	0.430317	CS pos: 19-20. TCA-TS. Pr: 0.2222
lcl_ORF248_Solyc01g011115.1-Solyc01g011117.1_46109_46249	SP(Sec/SPI)	0.66783	0.33217	CS pos: 15-16. SFA-QI. Pr: 0.2485
lcl_ORF284_Solyc01g011115.1-Solyc01g011117.1_83864_83956	SP(Sec/SPI)	0.638634	0.361366	CS pos: 21-22. SYG-WY. Pr: 0.5873
lcl_ORF505_Solyc01g011115.1-Solyc01g011117.1_3165_3073	SP(Sec/SPI)	0.756773	0.243227	CS pos: 26-27. VQS-DS. Pr: 0.6025
lcl_ORF583_Solyc01g011115.1-Solyc01g011117.1_14423_14337	SP(Sec/SPI)	0.593921	0.406079	CS pos: 20-21. FYG-SY. Pr: 0.2219
lcl_ORF60_Solyc01g011170.1-Solyc01g150113_36634_36795	SP(Sec/SPI)	0.882368	0.117632	CS pos: 25-26. SDG-LN. Pr: 0.8384
lcl_ORF63_Solyc01g011170.1-Solyc01g150113_44155_44322	SP(Sec/SPI)	0.698133	0.301867	CS pos: 20-21. TEI-RT. Pr: 0.1629
lcl_ORF120_Solyc01g011170.1-Solyc01g150113_36033_35929	SP(Sec/SPI)	0.690909	0.309091	CS pos: 21-22. SLS-TF. Pr: 0.2891
lcl_ORF138_Solyc01g011170.1-Solyc01g150113_9126_8746	SP(Sec/SPI)	0.581166	0.418834	CS pos: 25-26. CYS-QP. Pr: 0.2073
lcl_ORF222_Solyc01g011170.1-Solyc01g150113_646_494	SP(Sec/SPI)	0.56073	0.43927	CS pos: 27-28. CIG-SE. Pr: 0.4197
lcl_ORF23_Solyc01g011180.1-Solyc01g011190.1_858_643	SP(Sec/SPI)	0.933804	0.066196	CS pos: 28-29. STA-SM. Pr: 0.5754
lcl_ORF129_Solyc01g011190.1-Solyc01g011200_47318_47401	SP(Sec/SPI)	0.550648	0.449352	CS pos: 20-21. VEL-EY. Pr: 0.1441
lcl_ORF241_Solyc01g011190.1-Solyc01g011200_859_644	SP(Sec/SPI)	0.923316	0.076684	CS pos: 28-29. STA-SM. Pr: 0.6359
lcl_ORF291_Solyc01g011190.1-Solyc01g011200_9411_9316	SP(Sec/SPI)	0.710841	0.289159	CS pos: 21-22. LLC-IP. Pr: 0.3182
lcl_ORF8_Solyc01g011200-Solyc01g011220_1271_1567	SP(Sec/SPI)	0.845631	0.154369	CS pos: 24-25. VFA-KI. Pr: 0.7570
lcl_ORF21_Solyc01g011200-Solyc01g011220_1082_915	SP(Sec/SPI)	0.89246	0.10754	CS pos: 16-17. LHA-VT. Pr: 0.4066
lcl_ORF21_Solyc01g011220-Solyc01g011230_5591_5689	SP(Sec/SPI)	0.732242	0.267758	CS pos: 26-27. ANG-SF. Pr: 0.5505
lcl_ORF34_Solyc01g011230-Solyc01g011260.1_40245_40340	SP(Sec/SPI)	0.52421	0.47579	CS pos: 18-19. SQG-QT. Pr: 0.3750
lcl_ORF36_Solyc01g011230-Solyc01g011260.1_40755_40958	SP(Sec/SPI)	0.551975	0.448025	CS pos: 20-21. VMC-CV. Pr: 0.3793
lcl_ORF68_Solyc01g011230-Solyc01g011260.1_2071_2247	SP(Sec/SPI)	0.624224	0.375776	CS pos: 16-17. VHS-HL. Pr: 0.2201
lcl_ORF95_Solyc01g011230-Solyc01g011260.1_33922_34038	SP(Sec/SPI)	0.763181	0.236819	CS pos: 16-17. SLS-SQ. Pr: 0.4475
lcl_ORF145_Solyc01g011230-Solyc01g011260.1_37238_37393	SP(Sec/SPI)	0.683192	0.316808	CS pos: 28-29. CNL-CL. Pr: 0.2060
lcl_ORF169_Solyc01g011230-Solyc01g011260.1_57029_57109	SP(Sec/SPI)	0.527777	0.472223	CS pos: 24-25. VFA-RS. Pr: 0.4173
lcl_ORF202_Solyc01g011230-Solyc01g011260.1_52280_52200	SP(Sec/SPI)	0.580457	0.419543	CS pos: 21-22. ISS-NF. Pr: 0.3664
lcl_ORF247_Solyc01g011230-Solyc01g011260.1_1034_945	SP(Sec/SPI)	0.678787	0.321213	CS pos: 22-23. VNG-SS. Pr: 0.4506
lcl_ORF248_Solyc01g011230-Solyc01g011260.1_422_321	SP(Sec/SPI)	0.747513	0.252487	CS pos: 24-25. SGP-FS. Pr: 0.3066
lcl_ORF310_Solyc01g011230-Solyc01g011260.1_5395_5273	SP(Sec/SPI)	0.699219	0.300781	CS pos: 22-23. TYA-DH. Pr: 0.5979
lcl_ORF380_Solyc01g011230-Solyc01g011260.1_5334_5245	SP(Sec/SPI)	0.711279	0.288721	CS pos: 22-23. VNG-SS. Pr: 0.4790
lcl_ORF14_Solyc01g011260.1-Solyc01g011270_1593_1432	SP(Sec/SPI)	0.942822	0.057178	CS pos: 19-20. VTS-DR. Pr: 0.7043
lcl_ORF66_Solyc01g011270-Solyc01g011273.1_22651_22806	SP(Sec/SPI)	0.61511	0.38489	CS pos: 22-23. GSS-TT. Pr: 0.3782
lcl_ORF71_Solyc01g011270-Solyc01g011273.1_31009_31101	SP(Sec/SPI)	0.730419	0.269581	CS pos: 16-17. SRA-KS. Pr: 0.4155
lcl_ORF131_Solyc01g011270-Solyc01g011273.1_27369_27286	SP(Sec/SPI)	0.911754	0.088246	CS pos: 20-21. TMS-LD. Pr: 0.3851
lcl_ORF148_Solyc01g011270-Solyc01g011273.1_5982_5848	SP(Sec/SPI)	0.890901	0.109099	CS pos: 23-24. SHS-HF. Pr: 0.3010
lcl_ORF150_Solyc01g011270-Solyc01g011273.1_1731_1486	SP(Sec/SPI)	0.756356	0.243644	CS pos: 20-21. SQS-SF. Pr: 0.4512
lcl_ORF48_Solyc01g011273.1-Solyc01g011277.1_808_954	SP(Sec/SPI)	0.808301	0.191699	CS pos: 25-26. CCC-EC. Pr: 0.2760
lcl_ORF162_Solyc01g011273.1-Solyc01g011277.1_31969_31865	SP(Sec/SPI)	0.598572	0.401428	CS pos: 22-23. LRA-GK. Pr: 0.4737
lcl_ORF165_Solyc01g011273.1-Solyc01g011277.1_27664_27458	SP(Sec/SPI)	0.539883	0.460117	CS pos: 20-21. LRG-RC. Pr: 0.2282
lcl_ORF215_Solyc01g011273.1-Solyc01g011277.1_40614_40426	SP(Sec/SPI)	0.590173	0.409827	CS pos: 28-29. LNG-LE. Pr: 0.4890
lcl_ORF294_Solyc01g011273.1-Solyc01g011277.1_25859_25731	SP(Sec/SPI)	0.513493	0.486507	CS pos: 18-19. ISA-ER. Pr: 0.3427
lcl_ORF87_Solyc01g011277.1-Solyc01g011300.1_105249_105326	SP(Sec/SPI)	0.845596	0.154404	CS pos: 17-18. SQS-YL. Pr: 0.6752
lcl_ORF218_Solyc01g011277.1-Solyc01g011300.1_16859_17029	SP(Sec/SPI)	0.743641	0.256359	CS pos: 28-29. CDL-CL. Pr: 0.2368
lcl_ORF263_Solyc01g011277.1-Solyc01g011300.1_54644_54751	SP(Sec/SPI)	0.503033	0.496967	CS pos: 24-25. LWS-AE. Pr: 0.1683
lcl_ORF299_Solyc01g011277.1-Solyc01g011300.1_92693_92770	SP(Sec/SPI)	0.577902	0.422098	CS pos: 23-24. QHG-IS. Pr: 0.2971
lcl_ORF380_Solyc01g011277.1-Solyc01g011300.1_31450_31367	SP(Sec/SPI)	0.60883	0.39117	CS pos: 19-20. VFS-KS. Pr: 0.4829
lcl_ORF384_Solyc01g011277.1-Solyc01g011300.1_22339_22142	SP(Sec/SPI)	0.511858	0.488142	CS pos: 25-26. VEC-SK. Pr: 0.3558
lcl_ORF389_Solyc01g011277.1-Solyc01g011300.1_18403_18296	SP(Sec/SPI)	0.768404	0.231596	CS pos: 22-23. ILC-EC. Pr: 0.3944
lcl_ORF429_Solyc01g011277.1-Solyc01g011300.1_76350_76258	SP(Sec/SPI)	0.514285	0.485715	CS pos: 18-19. VRC-YN. Pr: 0.4216
lcl_ORF444_Solyc01g011277.1-Solyc01g011300.1_47226_47140	SP(Sec/SPI)	0.784948	0.215052	CS pos: 21-22. IQG-WG. Pr: 0.4421
lcl_ORF448_Solyc01g011277.1-Solyc01g011300.1_41991_41905	SP(Sec/SPI)	0.783552	0.216448	CS pos: 21-22. IQG-WG. Pr: 0.4414
lcl_ORF461_Solyc01g011277.1-Solyc01g011300.1_29235_29002	SP(Sec/SPI)	0.502785	0.497215	CS pos: 25-26. VEC-SK. Pr: 0.3167
lcl_ORF497_Solyc01g011277.1-Solyc01g011300.1_114935_114837	SP(Sec/SPI)	0.823997	0.176003	CS pos: 19-20. VTS-DK. Pr: 0.7221
lcl_ORF514_Solyc01g011277.1-Solyc01g011300.1_93041_92886	SP(Sec/SPI)	0.671305	0.328695	CS pos: 21-22. GGG-EV. Pr: 0.4383
lcl_ORF556_Solyc01g011277.1-Solyc01g011300.1_40376_40263	SP(Sec/SPI)	0.644412	0.355588	CS pos: 17-18. CIC-FL. Pr: 0.3993
lcl_ORF570_Solyc01g011277.1-Solyc01g011300.1_23615_23358	SP(Sec/SPI)	0.928784	0.071216	CS pos: 21-22. VYS-GN. Pr: 0.8396
lcl_ORF585_Solyc01g011277.1-Solyc01g011300.1_1721_1620	SP(Sec/SPI)	0.539151	0.460849	CS pos: 19-20. CVS-DS. Pr: 0.2272
lcl_ORF67_Solyc01g011300.1-Solyc01g011310_83367_83537	SP(Sec/SPI)	0.627388	0.372612	CS pos: 28-29. CDL-CL. Pr: 0.1834
lcl_ORF94_Solyc01g011300.1-Solyc01g011310_20872_20991	SP(Sec/SPI)	0.783669	0.216331	CS pos: 16-17. SFS-SE. Pr: 0.5735
lcl_ORF102_Solyc01g011300.1-Solyc01g011310_32308_32475	SP(Sec/SPI)	0.585845	0.414155	CS pos: 20-21. TEK-RT. Pr: 0.3068
lcl_ORF111_Solyc01g011300.1-Solyc01g011310_45673_45786	SP(Sec/SPI)	0.664213	0.335787	CS pos: 23-24. TCA-TS. Pr: 0.3368
lcl_ORF113_Solyc01g011300.1-Solyc01g011310_48079_48159	SP(Sec/SPI)	0.64982	0.35018	CS pos: 15-16. SFA-QI. Pr: 0.1659
lcl_ORF117_Solyc01g011300.1-Solyc01g011310_50983_51261	SP(Sec/SPI)	0.944004	0.055996	CS pos: 20-21. SKS-YF. Pr: 0.6165
lcl_ORF131_Solyc01g011300.1-Solyc01g011310_70159_70317	SP(Sec/SPI)	0.759446	0.240554	CS pos: 24-25. SVA-YL. Pr: 0.5953
lcl_ORF153_Solyc01g011300.1-Solyc01g011310_96160_96276	SP(Sec/SPI)	0.57394	0.42606	CS pos: 17-18. ASS-KD. Pr: 0.3947
lcl_ORF179_Solyc01g011300.1-Solyc01g011310_39515_39613	SP(Sec/SPI)	0.561421	0.438579	CS pos: 18-19. AYT-TD. Pr: 0.3024
lcl_ORF187_Solyc01g011300.1-Solyc01g011310_45194_45271	SP(Sec/SPI)	0.711225	0.288775	CS pos: 18-19. SLS-YP. Pr: 0.3115
lcl_ORF195_Solyc01g011300.1-Solyc01g011310_53819_53917	SP(Sec/SPI)	0.591345	0.408655	CS pos: 20-21. VEL-KE. Pr: 0.2460
lcl_ORF303_Solyc01g011300.1-Solyc01g011310_1685_1569	SP(Sec/SPI)	0.599755	0.400245	CS pos: 20-21. SQS-YF. Pr: 0.2845
lcl_ORF319_Solyc01g011300.1-Solyc01g011310_86044_85877	SP(Sec/SPI)	0.633187	0.366813	CS pos: 17-18. THN-IL. Pr: 0.4247
lcl_ORF338_Solyc01g011300.1-Solyc01g011310_61702_61217	SP(Sec/SPI)	0.625745	0.374255	CS pos: 21-22. CLS-VR. Pr: 0.2782
lcl_ORF376_Solyc01g011300.1-Solyc01g011310_19201_19121	SP(Sec/SPI)	0.524153	0.475847	CS pos: 18-19. GFA-QF. Pr: 0.4285
lcl_ORF15_Solyc01g011310-Solyc01g011320_14919_15059	SP(Sec/SPI)	0.825294	0.174706	CS pos: 26-27. AKG-SL. Pr: 0.4671
lcl_ORF31_Solyc01g011310-Solyc01g011320_36399_36515	SP(Sec/SPI)	0.670979	0.329021	CS pos: 16-17. TFS-SQ. Pr: 0.4738
lcl_ORF48_Solyc01g011310-Solyc01g011320_54024_54239	SP(Sec/SPI)	0.897781	0.102219	CS pos: 18-19. SQS-YL. Pr: 0.7896
lcl_ORF138_Solyc01g011310-Solyc01g011320_51563_51775	SP(Sec/SPI)	0.951668	0.048332	CS pos: 19-20. SES-YF. Pr: 0.8277
lcl_ORF246_Solyc01g011310-Solyc01g011320_21861_21607	SP(Sec/SPI)	0.653109	0.346891	CS pos: 25-26. ASS-LN. Pr: 0.3661
lcl_ORF252_Solyc01g011310-Solyc01g011320_11868_11773	SP(Sec/SPI)	0.537783	0.462217	CS pos: 21-22. TWS-HK. Pr: 0.3782
lcl_ORF256_Solyc01g011310-Solyc01g011320_3423_3331	SP(Sec/SPI)	0.673381	0.326619	CS pos: 25-26. SHF-AK. Pr: 0.1717
lcl_ORF297_Solyc01g011310-Solyc01g011320_21536_21426	SP(Sec/SPI)	0.601678	0.398322	CS pos: 28-29. ILA-TK. Pr: 0.4572
lcl_ORF3_Solyc01g150114-Solyc01g150115_2049_2126	SP(Sec/SPI)	0.823037	0.176963	CS pos: 23-24. CFA-LI. Pr: 0.4644
lcl_ORF14_Solyc01g150114-Solyc01g150115_882_787	SP(Sec/SPI)	0.857676	0.142324	CS pos: 20-21. TLA-LR. Pr: 0.7746
lcl_ORF16_Solyc01g150115-Solyc01g011340_6397_6483	SP(Sec/SPI)	0.846596	0.153404	CS pos: 26-27. ASP-QS. Pr: 0.1938
lcl_ORF25_Solyc01g150115-Solyc01g011340_2174_2269	SP(Sec/SPI)	0.857676	0.142324	CS pos: 20-21. TLA-LR. Pr: 0.7746
lcl_ORF53_Solyc01g150115-Solyc01g011340_1007_930	SP(Sec/SPI)	0.823037	0.176963	CS pos: 23-24. CFA-LI. Pr: 0.4644
lcl_ORF54_Solyc01g011350-Solyc01g011352.1_15914_16105	SP(Sec/SPI)	0.623084	0.376916	CS pos: 21-22. IYS-MN. Pr: 0.5918
lcl_ORF113_Solyc01g011350-Solyc01g011352.1_29416_29288	SP(Sec/SPI)	0.665827	0.334173	CS pos: 20-21. SHT-TY. Pr: 0.3726
lcl_ORF62_Solyc01g011358.1-Solyc01g011390.2_11837_11739	SP(Sec/SPI)	0.843679	0.156321	CS pos: 17-18. SIS-NH. Pr: 0.4629
lcl_ORF48_Solyc01g011390.2-Solyc01g011410_52560_52946	SP(Sec/SPI)	0.789545	0.210455	CS pos: 18-19. THL-NP. Pr: 0.2408
lcl_ORF54_Solyc01g011390.2-Solyc01g011410_62712_62840	SP(Sec/SPI)	0.816912	0.183088	CS pos: 22-23. IHS-SI. Pr: 0.5451
lcl_ORF184_Solyc01g011390.2-Solyc01g011410_182535_182663	SP(Sec/SPI)	0.770405	0.229595	CS pos: 19-20. ASS-YP. Pr: 0.3835
lcl_ORF270_Solyc01g011390.2-Solyc01g011410_27157_27318	SP(Sec/SPI)	0.794588	0.205412	CS pos: 24-25. SRN-FI. Pr: 0.3190
lcl_ORF309_Solyc01g011390.2-Solyc01g011410_81307_81426	SP(Sec/SPI)	0.819547	0.180453	CS pos: 19-20. VLT-QT. Pr: 0.5791
lcl_ORF376_Solyc01g011390.2-Solyc01g011410_165118_165246	SP(Sec/SPI)	0.663117	0.336883	CS pos: 24-25. VGS-KN. Pr: 0.4146
lcl_ORF410_Solyc01g011390.2-Solyc01g011410_204640_204828	SP(Sec/SPI)	0.569987	0.430013	CS pos: 20-21. ATS-KR. Pr: 0.3593
lcl_ORF487_Solyc01g011390.2-Solyc01g011410_46808_46891	SP(Sec/SPI)	0.569356	0.430644	CS pos: 23-24. ASS-EN. Pr: 0.3410
lcl_ORF515_Solyc01g011390.2-Solyc01g011410_75473_75559	SP(Sec/SPI)	0.686265	0.313735	CS pos: 22-23. GIA-WD. Pr: 0.5508
lcl_ORF647_Solyc01g011390.2-Solyc01g011410_238739_238864	SP(Sec/SPI)	0.923179	0.076821	CS pos: 25-26. TDA-TK. Pr: 0.3977
lcl_ORF666_Solyc01g011390.2-Solyc01g011410_237813_237673	SP(Sec/SPI)	0.664875	0.335125	CS pos: 21-22. VEN-LK. Pr: 0.4070
lcl_ORF758_Solyc01g011390.2-Solyc01g011410_125148_125029	SP(Sec/SPI)	0.739669	0.260331	CS pos: 23-24. TCA-TS. Pr: 0.2812
lcl_ORF784_Solyc01g011390.2-Solyc01g011410_85113_84841	SP(Sec/SPI)	0.691417	0.308583	CS pos: 25-26. ARA-IV. Pr: 0.4368
lcl_ORF798_Solyc01g011390.2-Solyc01g011410_64875_64714	SP(Sec/SPI)	0.766883	0.233117	CS pos: 19-20. LEC-LK. Pr: 0.5295
lcl_ORF921_Solyc01g011390.2-Solyc01g011410_172277_172137	SP(Sec/SPI)	0.500315	0.499685	CS pos: 19-20. QNA-EN. Pr: 0.2675
lcl_ORF936_Solyc01g011390.2-Solyc01g011410_151799_151569	SP(Sec/SPI)	0.793309	0.206691	CS pos: 18-19. GLC-IS. Pr: 0.2688
lcl_ORF944_Solyc01g011390.2-Solyc01g011410_140414_140283	SP(Sec/SPI)	0.755071	0.244929	CS pos: 20-21. VGA-CP. Pr: 0.6898
lcl_ORF949_Solyc01g011390.2-Solyc01g011410_136616_136518	SP(Sec/SPI)	0.575744	0.424256	CS pos: 21-22. TKS-YS. Pr: 0.2603
lcl_ORF965_Solyc01g011390.2-Solyc01g011410_122024_121914	SP(Sec/SPI)	0.640486	0.359514	CS pos: 21-22. SSA-TE. Pr: 0.5143
lcl_ORF978_Solyc01g011390.2-Solyc01g011410_110939_110847	SP(Sec/SPI)	0.814051	0.185949	CS pos: 27-28. GTC-SS. Pr: 0.5119
lcl_ORF1028_Solyc01g011390.2-Solyc01g011410_59051_58950	SP(Sec/SPI)	0.788107	0.211893	CS pos: 22-23. TFG-YN. Pr: 0.6109
lcl_ORF1031_Solyc01g011390.2-Solyc01g011410_57299_57186	SP(Sec/SPI)	0.596159	0.403841	CS pos: 20-21. MNA-RV. Pr: 0.3079
lcl_ORF1264_Solyc01g011390.2-Solyc01g011410_31393_31283	SP(Sec/SPI)	0.628808	0.371192	CS pos: 16-17. VHS-FP. Pr: 0.2321
lcl_ORF101_Solyc01g011410-Solyc01g011413.1_16984_16865	SP(Sec/SPI)	0.579793	0.420207	CS pos: 23-24. TCA-TS. Pr: 0.2188
lcl_ORF180_Solyc01g011410-Solyc01g011413.1_1184_1053	SP(Sec/SPI)	0.674233	0.325767	CS pos: 24-25. IYP-KY. Pr: 0.2641
lcl_ORF58_Solyc01g011413.1-Solyc01g011417.1_11320_11727	SP(Sec/SPI)	0.858982	0.141018	CS pos: 15-16. VFS-AP. Pr: 0.7378
lcl_ORF15_Solyc01g011417.1-Solyc01g011430_13737_13832	SP(Sec/SPI)	0.591812	0.408188	CS pos: 17-18. CKC-YK. Pr: 0.4200
lcl_ORF144_Solyc01g011417.1-Solyc01g011430_50977_51090	SP(Sec/SPI)	0.817404	0.182596	CS pos: 19-20. VSS-FT. Pr: 0.6680
lcl_ORF226_Solyc01g011417.1-Solyc01g011430_30857_30985	SP(Sec/SPI)	0.577451	0.422549	CS pos: 21-22. VLG-LL. Pr: 0.3316
lcl_ORF305_Solyc01g011417.1-Solyc01g011430_107933_107856	SP(Sec/SPI)	0.739206	0.260794	CS pos: 22-23. LES-EC. Pr: 0.2349
lcl_ORF345_Solyc01g011417.1-Solyc01g011430_69062_68967	SP(Sec/SPI)	0.518357	0.481643	CS pos: 21-22. TRA-IL. Pr: 0.3443
lcl_ORF349_Solyc01g011417.1-Solyc01g011430_62987_62862	SP(Sec/SPI)	0.902169	0.097831	CS pos: 15-16. VQS-DS. Pr: 0.5721
lcl_ORF460_Solyc01g011417.1-Solyc01g011430_62818_62723	SP(Sec/SPI)	0.792948	0.207052	CS pos: 17-18. TCS-VP. Pr: 0.5212
lcl_ORF473_Solyc01g011417.1-Solyc01g011430_44200_44006	SP(Sec/SPI)	0.710304	0.289696	CS pos: 27-28. STS-ST. Pr: 0.4284
lcl_ORF498_Solyc01g011417.1-Solyc01g011430_22327_22178	SP(Sec/SPI)	0.595527	0.404473	CS pos: 22-23. ALG-CV. Pr: 0.4714
lcl_ORF534_Solyc01g011417.1-Solyc01g011430_94995_94852	SP(Sec/SPI)	0.581989	0.418011	CS pos: 27-28. VNS-NR. Pr: 0.4491
lcl_ORF559_Solyc01g011417.1-Solyc01g011430_76647_76513	SP(Sec/SPI)	0.948021	0.051979	CS pos: 20-21. IKA-SS. Pr: 0.5152
lcl_ORF571_Solyc01g011417.1-Solyc01g011430_62619_62512	SP(Sec/SPI)	0.553738	0.446262	CS pos: 20-21. AGG-CP. Pr: 0.4185
lcl_ORF616_Solyc01g011417.1-Solyc01g011430_23532_23386	SP(Sec/SPI)	0.585088	0.414912	CS pos: 18-19. GIS-LK. Pr: 0.1985
lcl_ORF630_Solyc01g011417.1-Solyc01g011430_8670_8578	SP(Sec/SPI)	0.743058	0.256942	CS pos: 21-22. IVG-NE. Pr: 0.4478
lcl_ORF158_Solyc01g011435.1-Solyc01g011460_5874_5788	SP(Sec/SPI)	0.536472	0.463528	CS pos: 19-20. CLS-VP. Pr: 0.2025
lcl_ORF16_Solyc01g011460-Solyc01g011465.1_2734_2817	SP(Sec/SPI)	0.827344	0.172656	CS pos: 20-21. SST-YK. Pr: 0.5133
lcl_ORF72_Solyc01g011465.1-Solyc01g011470.1_27575_27751	SP(Sec/SPI)	0.931754	0.068246	CS pos: 20-21. GLS-KR. Pr: 0.7273
lcl_ORF9_Solyc01g011470.1-Solyc01g011480.1_11262_11405	SP(Sec/SPI)	0.790217	0.209783	CS pos: 24-25. SNG-CQ. Pr: 0.4873
lcl_ORF87_Solyc01g011470.1-Solyc01g011480.1_14534_14662	SP(Sec/SPI)	0.666413	0.333587	CS pos: 17-18. ICC-VD. Pr: 0.1490
lcl_ORF214_Solyc01g011470.1-Solyc01g011480.1_87_1	SP(Sec/SPI)	0.5673	0.4327	CS pos: 24-25. TDG-QE. Pr: 0.4722
lcl_ORF3_Solyc01g011490.1-Solyc01g011495.1_3045_3128	SP(Sec/SPI)	0.520348	0.479652	CS pos: 24-25. SES-LN. Pr: 0.3414
lcl_ORF90_Solyc01g011490.1-Solyc01g011495.1_20348_20247	SP(Sec/SPI)	0.673156	0.326844	CS pos: 20-21. SMS-FF. Pr: 0.1539
lcl_ORF94_Solyc01g011490.1-Solyc01g011495.1_16652_16533	SP(Sec/SPI)	0.636345	0.363655	CS pos: 19-20. TCA-MQ. Pr: 0.3302
lcl_ORF108_Solyc01g011490.1-Solyc01g011495.1_27862_27749	SP(Sec/SPI)	0.628138	0.371862	CS pos: 15-16. LNA-LN. Pr: 0.2122
lcl_ORF44_Solyc01g011495.1-Solyc01g011500.1_8876_8995	SP(Sec/SPI)	0.563269	0.436731	CS pos: 21-22. THT-CT. Pr: 0.1759
lcl_ORF51_Solyc01g011495.1-Solyc01g011500.1_14321_14509	SP(Sec/SPI)	0.54356	0.45644	CS pos: 29-30. VEA-HL. Pr: 0.5218
lcl_ORF72_Solyc01g011495.1-Solyc01g011500.1_2426_2274	SP(Sec/SPI)	0.719785	0.280215	CS pos: 22-23. SIG-SY. Pr: 0.2795
lcl_ORF98_Solyc01g011495.1-Solyc01g011500.1_5529_5440	SP(Sec/SPI)	0.699945	0.300055	CS pos: 22-23. QSA-EK. Pr: 0.2918
lcl_ORF10_Solyc01g011500.1-Solyc01g011510_6507_6584	SP(Sec/SPI)	0.596072	0.403928	CS pos: 21-22. IEC-MI. Pr: 0.4793
lcl_ORF58_Solyc01g011500.1-Solyc01g011510_82584_82685	SP(Sec/SPI)	0.657089	0.342911	CS pos: 18-19. VSA-TQ. Pr: 0.4836
lcl_ORF256_Solyc01g011500.1-Solyc01g011510_57284_57192	SP(Sec/SPI)	0.762738	0.237262	CS pos: 22-23. TSC-NS. Pr: 0.3951
lcl_ORF259_Solyc01g011500.1-Solyc01g011510_52724_52644	SP(Sec/SPI)	0.569447	0.430553	CS pos: 20-21. TSC-DN. Pr: 0.4559
lcl_ORF42_Solyc01g011510-Solyc01g011520_779_591	SP(Sec/SPI)	0.675555	0.324445	CS pos: 21-22. LSP-II. Pr: 0.1137
lcl_ORF48_Solyc01g011510-Solyc01g011520_5269_5051	SP(Sec/SPI)	0.556709	0.443291	CS pos: 35-36. CHS-VT. Pr: 0.4664
lcl_ORF69_Solyc01g011530.1-Solyc01g011540.1_7085_6975	SP(Sec/SPI)	0.68133	0.31867	CS pos: 25-26. TNC-HF. Pr: 0.5476
lcl_ORF13_Solyc01g011540.1-Solyc01g012540.1_11808_12059	SP(Sec/SPI)	0.572145	0.427855	CS pos: 25-26. VEC-SK. Pr: 0.3922
lcl_ORF140_Solyc01g011540.1-Solyc01g012540.1_13921_13814	SP(Sec/SPI)	0.546163	0.453837	CS pos: 29-30. IHA-NI. Pr: 0.3568
lcl_ORF52_Solyc01g012550.1-Solyc01g012560.1_6392_6315	SP(Sec/SPI)	0.63015	0.36985	CS pos: 21-22. ITA-CE. Pr: 0.2643
lcl_ORF74_Solyc01g012550.1-Solyc01g012560.1_11595_11506	SP(Sec/SPI)	0.570226	0.429774	CS pos: 23-24. TYQ-SQ. Pr: 0.2253
lcl_ORF24_Solyc01g012560.1-Solyc01g012570_1555_1647	SP(Sec/SPI)	0.729762	0.270238	CS pos: 19-20. SAA-NI. Pr: 0.4482
lcl_ORF202_Solyc01g012610.1-Solyc01g012650.1_31339_30725	SP(Sec/SPI)	0.775608	0.224392	CS pos: 16-17. VRS-YV. Pr: 0.7360
lcl_ORF225_Solyc01g012610.1-Solyc01g012650.1_57051_56974	SP(Sec/SPI)	0.845338	0.154662	CS pos: 21-22. ITA-CE. Pr: 0.3649
lcl_ORF252_Solyc01g012610.1-Solyc01g012650.1_14217_14119	SP(Sec/SPI)	0.917386	0.082614	CS pos: 20-21. VQT-TY. Pr: 0.7783
lcl_ORF68_Solyc01g012650.1-Solyc01g012670_2722_2642	SP(Sec/SPI)	0.54964	0.45036	CS pos: 24-25. GHT-NW. Pr: 0.4792
lcl_ORF123_Solyc01g012680.1-Solyc01g012690.1_22984_22802	SP(Sec/SPI)	0.799381	0.200619	CS pos: 22-23. VQS-QC. Pr: 0.7436
lcl_ORF3_Solyc01g012690.1-Solyc01g012700_5466_5765	SP(Sec/SPI)	0.968454	0.031546	CS pos: 22-23. ISG-DV. Pr: 0.7914
lcl_ORF35_Solyc01g012690.1-Solyc01g012700_6370_6143	SP(Sec/SPI)	0.759197	0.240803	CS pos: 20-21. SLG-QL. Pr: 0.4846
lcl_ORF24_Solyc01g012700-Solyc01g012720.1_29037_29162	SP(Sec/SPI)	0.668569	0.331431	CS pos: 22-23. GWE-HR. Pr: 0.2460
lcl_ORF139_Solyc01g012700-Solyc01g012720.1_55946_56167	SP(Sec/SPI)	0.53223	0.46777	CS pos: 24-25. SSS-RI. Pr: 0.1829
lcl_ORF188_Solyc01g012700-Solyc01g012720.1_61105_60998	SP(Sec/SPI)	0.753749	0.246251	CS pos: 27-28. AKA-DM. Pr: 0.4476
lcl_ORF187_Solyc01g012730.1-Solyc01g012740.1_8110_7976	SP(Sec/SPI)	0.559614	0.440386	CS pos: 25-26. SVA-TS. Pr: 0.2910
lcl_ORF60_Solyc01g012740.1-Solyc01g012750_24658_24738	SP(Sec/SPI)	0.611175	0.388825	CS pos: 20-21. CSS-LY. Pr: 0.4110
lcl_ORF122_Solyc01g012740.1-Solyc01g012750_41927_42019	SP(Sec/SPI)	0.615638	0.384362	CS pos: 15-16. LSC-NL. Pr: 0.2845
lcl_ORF176_Solyc01g012740.1-Solyc01g012750_28555_28421	SP(Sec/SPI)	0.845211	0.154789	CS pos: 22-23. VQA-KC. Pr: 0.8218
lcl_ORF31_Solyc01g012760.1-Solyc01g013760.1_29286_29375	SP(Sec/SPI)	0.509321	0.490679	CS pos: 16-17. STS-QC. Pr: 0.1981
lcl_ORF102_Solyc01g012760.1-Solyc01g013760.1_24164_24259	SP(Sec/SPI)	0.741104	0.258896	CS pos: 17-18. CRS-AW. Pr: 0.2628
lcl_ORF107_Solyc01g012760.1-Solyc01g013760.1_26432_26578	SP(Sec/SPI)	0.573375	0.426625	CS pos: 25-26. VEC-SK. Pr: 0.3040
lcl_ORF222_Solyc01g012760.1-Solyc01g013760.1_22968_22870	SP(Sec/SPI)	0.933076	0.066924	CS pos: 19-20. TNS-IP. Pr: 0.6120
lcl_ORF278_Solyc01g012760.1-Solyc01g013760.1_6434_6339	SP(Sec/SPI)	0.788479	0.211521	CS pos: 17-18. CRS-AW. Pr: 0.3469
lcl_ORF60_Solyc01g013790.1-Solyc01g013810.1_20924_21007	SP(Sec/SPI)	0.634224	0.365776	CS pos: 18-19. THL-NP. Pr: 0.2067
lcl_ORF15_Solyc01g013810.1-Solyc01g013820.1_19587_19703	SP(Sec/SPI)	0.777269	0.222731	CS pos: 21-22. IIC-DK. Pr: 0.3975
lcl_ORF45_Solyc01g013810.1-Solyc01g013820.1_6146_6448	SP(Sec/SPI)	0.810712	0.189288	CS pos: 21-22. FRG-SL. Pr: 0.2280
lcl_ORF36_Solyc01g013840.1-Solyc01g013850.1_5899_5994	SP(Sec/SPI)	0.654966	0.345034	CS pos: 25-26. SYS-YN. Pr: 0.3579
lcl_ORF160_Solyc01g013840.1-Solyc01g013850.1_7192_7070	SP(Sec/SPI)	0.679435	0.320565	CS pos: 14-15. CHS-YI. Pr: 0.6081
lcl_ORF10_Solyc01g013860.1-Solyc01g013870.1_8313_8423	SP(Sec/SPI)	0.672084	0.327916	CS pos: 20-21. CVS-RP. Pr: 0.3513
lcl_ORF39_Solyc01g013860.1-Solyc01g013870.1_8299_8394	SP(Sec/SPI)	0.722222	0.277778	CS pos: 24-25. CVC-QD. Pr: 0.3431
lcl_ORF127_Solyc01g013860.1-Solyc01g013870.1_8829_8641	SP(Sec/SPI)	0.68897	0.31103	CS pos: 29-30. VEA-HL. Pr: 0.6665
lcl_ORF147_Solyc01g013860.1-Solyc01g013870.1_6026_5577	SP(Sec/SPI)	0.868864	0.131136	CS pos: 18-19. TQS-TN. Pr: 0.6249
lcl_ORF6_Solyc01g013880.1-Solyc01g013883.1_12537_12737	SP(Sec/SPI)	0.632204	0.367796	CS pos: 25-26. VES-IQ. Pr: 0.4831
lcl_ORF10_Solyc01g013880.1-Solyc01g013883.1_16545_16754	SP(Sec/SPI)	0.688306	0.311694	CS pos: 23-24. TGK-NG. Pr: 0.1522
lcl_ORF27_Solyc01g013880.1-Solyc01g013883.1_15394_15486	SP(Sec/SPI)	0.578653	0.421347	CS pos: 20-21. CRS-YR. Pr: 0.4523
lcl_ORF55_Solyc01g013883.1-Solyc01g013887.1_23893_23747	SP(Sec/SPI)	0.843018	0.156982	CS pos: 28-29. SKS-VV. Pr: 0.3472
lcl_ORF59_Solyc01g013883.1-Solyc01g013887.1_16672_16526	SP(Sec/SPI)	0.831604	0.168396	CS pos: 25-26. VEC-SQ. Pr: 0.3023
lcl_ORF78_Solyc01g013883.1-Solyc01g013887.1_14637_14455	SP(Sec/SPI)	0.850237	0.149763	CS pos: 25-26. TLC-NL. Pr: 0.6396
lcl_ORF88_Solyc01g013883.1-Solyc01g013887.1_29576_29394	SP(Sec/SPI)	0.611653	0.388347	CS pos: 25-26. TLC-NL. Pr: 0.4007
lcl_ORF57_Solyc01g013890-Solyc01g013910.1_1511_1368	SP(Sec/SPI)	0.52686	0.47314	CS pos: 22-23. VNC-GV. Pr: 0.2458
lcl_ORF48_Solyc01g013910.1-Solyc01g013920.1_9544_9708	SP(Sec/SPI)	0.504253	0.495747	CS pos: 16-17. VSC-SR. Pr: 0.1468
lcl_ORF59_Solyc01g013910.1-Solyc01g013920.1_27055_27132	SP(Sec/SPI)	0.605173	0.394827	CS pos: 21-22. ILS-DL. Pr: 0.2042
lcl_ORF148_Solyc01g013910.1-Solyc01g013920.1_43159_43055	SP(Sec/SPI)	0.723071	0.276929	CS pos: 15-16. ASS-WE. Pr: 0.3368
lcl_ORF156_Solyc01g013910.1-Solyc01g013920.1_36664_36557	SP(Sec/SPI)	0.776068	0.223932	CS pos: 24-25. ART-AK. Pr: 0.3169
lcl_ORF175_Solyc01g013910.1-Solyc01g013920.1_11608_11450	SP(Sec/SPI)	0.719779	0.280221	CS pos: 26-27. CHS-YI. Pr: 0.3262
lcl_ORF107_Solyc01g013930.1-Solyc01g013950_37591_37680	SP(Sec/SPI)	0.740545	0.259455	CS pos: 21-22. RLG-HV. Pr: 0.2568
lcl_ORF160_Solyc01g013930.1-Solyc01g013950_21518_21634	SP(Sec/SPI)	0.50592	0.49408	CS pos: 23-24. VSV-HQ. Pr: 0.2629
lcl_ORF194_Solyc01g013930.1-Solyc01g013950_64371_64285	SP(Sec/SPI)	0.735678	0.264322	CS pos: 18-19. VSS-FE. Pr: 0.5448
lcl_ORF227_Solyc01g013930.1-Solyc01g013950_23559_23386	SP(Sec/SPI)	0.502254	0.497746	CS pos: 33-34. TST-IH. Pr: 0.3096
lcl_ORF303_Solyc01g013930.1-Solyc01g013950_63082_62954	SP(Sec/SPI)	0.504032	0.495968	CS pos: 23-24. VKT-IN. Pr: 0.1720
lcl_ORF338_Solyc01g013930.1-Solyc01g013950_16774_16667	SP(Sec/SPI)	0.529018	0.470982	CS pos: 24-25. ARS-AK. Pr: 0.2928
lcl_ORF20_Solyc01g013950-Solyc01g013970.1_32778_32945	SP(Sec/SPI)	0.510079	0.489921	CS pos: 31-32. SRG-HR. Pr: 0.2725
lcl_ORF47_Solyc01g013950-Solyc01g013970.1_65346_65555	SP(Sec/SPI)	0.797536	0.202464	CS pos: 28-29. TES-SP. Pr: 0.7056
lcl_ORF100_Solyc01g013950-Solyc01g013970.1_50026_50106	SP(Sec/SPI)	0.607819	0.392181	CS pos: 17-18. CCT-FR. Pr: 0.1973
lcl_ORF166_Solyc01g013950-Solyc01g013970.1_41543_41650	SP(Sec/SPI)	0.852385	0.147615	CS pos: 19-20. FSC-YP. Pr: 0.4396
lcl_ORF176_Solyc01g013950-Solyc01g013970.1_56330_56422	SP(Sec/SPI)	0.606998	0.393002	CS pos: 22-23. TSP-LF. Pr: 0.1908
lcl_ORF296_Solyc01g013950-Solyc01g013970.1_74472_74371	SP(Sec/SPI)	0.897416	0.102584	CS pos: 16-17. SEN-GL. Pr: 0.3361
lcl_ORF43_Solyc01g013970.1-Solyc01g013975.1_11717_11878	SP(Sec/SPI)	0.755799	0.244201	CS pos: 20-21. SHS-HP. Pr: 0.3933
lcl_ORF42_Solyc01g013975.1-Solyc01g013980.1_67035_67214	SP(Sec/SPI)	0.509849	0.490151	CS pos: 15-16. IHG-RL. Pr: 0.3934
lcl_ORF47_Solyc01g013975.1-Solyc01g013980.1_70593_70679	SP(Sec/SPI)	0.505469	0.494531	CS pos: 21-22. VLT-MI. Pr: 0.2757
lcl_ORF50_Solyc01g013975.1-Solyc01g013980.1_74898_74975	SP(Sec/SPI)	0.764182	0.235818	CS pos: 17-18. CYT-IP. Pr: 0.4255
lcl_ORF64_Solyc01g013975.1-Solyc01g013980.1_10780_10971	SP(Sec/SPI)	0.588581	0.411419	CS pos: 25-26. VEC-SK. Pr: 0.3889
lcl_ORF174_Solyc01g013975.1-Solyc01g013980.1_83348_83467	SP(Sec/SPI)	0.952023	0.047977	CS pos: 19-20. SIA-KN. Pr: 0.8130
lcl_ORF248_Solyc01g013975.1-Solyc01g013980.1_5430_5344	SP(Sec/SPI)	0.731389	0.268611	CS pos: 19-20. FSC-YL. Pr: 0.3424
lcl_ORF309_Solyc01g013975.1-Solyc01g013980.1_1886_1809	SP(Sec/SPI)	0.602306	0.397694	CS pos: 21-22. SSG-SN. Pr: 0.2266
lcl_ORF330_Solyc01g013975.1-Solyc01g013980.1_57571_57446	SP(Sec/SPI)	0.799819	0.200181	CS pos: 20-21. CNS-NE. Pr: 0.6486
lcl_ORF90_Solyc01g013980.1-Solyc01g013985.1_35638_35721	SP(Sec/SPI)	0.52403	0.47597	CS pos: 15-16. YLA-YF. Pr: 0.1306
lcl_ORF174_Solyc01g013980.1-Solyc01g013985.1_46841_46764	SP(Sec/SPI)	0.688779	0.311221	CS pos: 16-17. IVA-CP. Pr: 0.2080
lcl_ORF180_Solyc01g013980.1-Solyc01g013985.1_41642_41472	SP(Sec/SPI)	0.506626	0.493374	CS pos: 18-19. ALG-SF. Pr: 0.3239
lcl_ORF192_Solyc01g013980.1-Solyc01g013985.1_27536_27423	SP(Sec/SPI)	0.666697	0.333303	CS pos: 20-21. ILA-HI. Pr: 0.3118
lcl_ORF204_Solyc01g013980.1-Solyc01g013985.1_13751_13668	SP(Sec/SPI)	0.845906	0.154094	CS pos: 20-21. CSS-KY. Pr: 0.6808
lcl_ORF265_Solyc01g013980.1-Solyc01g013985.1_5731_5597	SP(Sec/SPI)	0.9652	0.0348	CS pos: 20-21. VYG-FT. Pr: 0.9412
lcl_ORF15_Solyc01g013990.1-Solyc01g013995_15270_15440	SP(Sec/SPI)	0.602324	0.397676	CS pos: 24-25. VDG-NP. Pr: 0.5907
lcl_ORF44_Solyc01g013990.1-Solyc01g013995_14102_14260	SP(Sec/SPI)	0.64505	0.35495	CS pos: 24-25. SHC-SV. Pr: 0.3508
lcl_ORF138_Solyc01g013995-Solyc01g014000.1_86083_86160	SP(Sec/SPI)	0.502102	0.497898	CS pos: 19-20. FQS-VE. Pr: 0.1526
lcl_ORF329_Solyc01g013995-Solyc01g014000.1_89272_89153	SP(Sec/SPI)	0.856983	0.143017	CS pos: 14-15. SQA-SN. Pr: 0.2594
lcl_ORF377_Solyc01g013995-Solyc01g014000.1_32701_32459	SP(Sec/SPI)	0.579793	0.420207	CS pos: 25-26. VEC-SK. Pr: 0.3847
lcl_ORF381_Solyc01g013995-Solyc01g014000.1_12028_11945	SP(Sec/SPI)	0.537865	0.462135	CS pos: 24-25. SVA-QN. Pr: 0.3990
lcl_ORF443_Solyc01g013995-Solyc01g014000.1_18885_18808	SP(Sec/SPI)	0.500169	0.499831	CS pos: 21-22. SHS-CM. Pr: 0.2292
lcl_ORF18_Solyc01g014000.1-Solyc01g014010.1_18873_18968	SP(Sec/SPI)	0.515104	0.484896	CS pos: 27-28. VGG-FV. Pr: 0.4174
lcl_ORF35_Solyc01g014000.1-Solyc01g014010.1_8146_8268	SP(Sec/SPI)	0.937275	0.062725	CS pos: 21-22. VHS-IL. Pr: 0.6512
lcl_ORF45_Solyc01g014000.1-Solyc01g014010.1_13180_13320	SP(Sec/SPI)	0.548012	0.451988	CS pos: 17-18. VSL-QL. Pr: 0.1735
lcl_ORF83_Solyc01g014000.1-Solyc01g014010.1_27202_26933	SP(Sec/SPI)	0.802142	0.197858	CS pos: 25-26. VEC-SK. Pr: 0.3974
lcl_ORF103_Solyc01g014010.1-Solyc01g014020.1_16036_16311	SP(Sec/SPI)	0.893365	0.106635	CS pos: 16-17. SGC-GP. Pr: 0.3439
lcl_ORF127_Solyc01g014010.1-Solyc01g014020.1_46744_46878	SP(Sec/SPI)	0.794856	0.205144	CS pos: 22-23. VWG-MR. Pr: 0.7287
lcl_ORF139_Solyc01g014010.1-Solyc01g014020.1_61552_61758	SP(Sec/SPI)	0.584769	0.415231	CS pos: 23-24. AIG-KG. Pr: 0.1970
lcl_ORF150_Solyc01g014010.1-Solyc01g014020.1_77845_77952	SP(Sec/SPI)	0.626715	0.373285	CS pos: 28-29. CLA-AF. Pr: 0.4995
lcl_ORF155_Solyc01g014010.1-Solyc01g014020.1_80479_80583	SP(Sec/SPI)	0.720169	0.279831	CS pos: 17-18. LQS-TI. Pr: 0.4875
lcl_ORF339_Solyc01g014010.1-Solyc01g014020.1_38795_38691	SP(Sec/SPI)	0.717755	0.282245	CS pos: 17-18. CTC-VL. Pr: 0.4776
lcl_ORF429_Solyc01g014010.1-Solyc01g014020.1_55798_55706	SP(Sec/SPI)	0.608522	0.391478	CS pos: 19-20. IVC-VD. Pr: 0.3504
lcl_ORF460_Solyc01g014010.1-Solyc01g014020.1_19333_19175	SP(Sec/SPI)	0.642471	0.357529	CS pos: 20-21. VYG-FT. Pr: 0.6121
lcl_ORF491_Solyc01g014010.1-Solyc01g014020.1_96561_96460	SP(Sec/SPI)	0.790312	0.209688	CS pos: 18-19. AYT-LD. Pr: 0.4695
lcl_ORF554_Solyc01g014010.1-Solyc01g014020.1_27285_27202	SP(Sec/SPI)	0.814123	0.185877	CS pos: 20-21. CSS-KY. Pr: 0.6725
lcl_ORF557_Solyc01g014010.1-Solyc01g014020.1_18327_18241	SP(Sec/SPI)	0.618478	0.381522	CS pos: 17-18. LYS-SL. Pr: 0.2560
lcl_ORF138_Solyc01g014020.1-Solyc01g014050.1_32285_32181	SP(Sec/SPI)	0.629866	0.370134	CS pos: 17-18. LQS-TI. Pr: 0.2810
lcl_ORF44_Solyc01g014055.1-Solyc01g014060_14599_14682	SP(Sec/SPI)	0.713863	0.286137	CS pos: 20-21. CSS-KY. Pr: 0.5757
lcl_ORF49_Solyc01g014055.1-Solyc01g014060_19183_19263	SP(Sec/SPI)	0.679493	0.320507	CS pos: 19-20. TLG-KF. Pr: 0.5406
lcl_ORF51_Solyc01g014055.1-Solyc01g014060_22642_22776	SP(Sec/SPI)	0.656616	0.343384	CS pos: 20-21. VYG-FT. Pr: 0.6291
lcl_ORF52_Solyc01g014055.1-Solyc01g014060_23650_23736	SP(Sec/SPI)	0.582664	0.417336	CS pos: 21-22. LDG-YD. Pr: 0.2590
lcl_ORF76_Solyc01g014055.1-Solyc01g014060_10274_10369	SP(Sec/SPI)	0.68622	0.31378	CS pos: 20-21. VEC-YC. Pr: 0.5400
lcl_ORF90_Solyc01g014055.1-Solyc01g014060_21950_22084	SP(Sec/SPI)	0.883309	0.116691	CS pos: 24-25. TSP-IV. Pr: 0.3581
lcl_ORF161_Solyc01g014055.1-Solyc01g014060_34232_34056	SP(Sec/SPI)	0.641703	0.358297	CS pos: 25-26. VDA-LF. Pr: 0.5163
lcl_ORF5_Solyc01g014060-Solyc01g150116_698_877	SP(Sec/SPI)	0.948271	0.051729	CS pos: 23-24. TKA-VV. Pr: 0.7209
lcl_ORF19_Solyc01g014070.1-Solyc01g014090.1_24909_25019	SP(Sec/SPI)	0.681965	0.318035	CS pos: 23-24. SHG-HQ. Pr: 0.6114
lcl_ORF43_Solyc01g014070.1-Solyc01g014090.1_48606_48731	SP(Sec/SPI)	0.635406	0.364594	CS pos: 17-18. VKC-TT. Pr: 0.2144
lcl_ORF189_Solyc01g014070.1-Solyc01g014090.1_89227_89307	SP(Sec/SPI)	0.660441	0.339559	CS pos: 24-25. GSA-LC. Pr: 0.3243
lcl_ORF223_Solyc01g014070.1-Solyc01g014090.1_6437_6622	SP(Sec/SPI)	0.818117	0.181883	CS pos: 20-21. SHV-AL. Pr: 0.3356
lcl_ORF261_Solyc01g014070.1-Solyc01g014090.1_45995_46090	SP(Sec/SPI)	0.621476	0.378524	CS pos: 20-21. VML-ME. Pr: 0.2732
lcl_ORF325_Solyc01g014070.1-Solyc01g014090.1_118949_119110	SP(Sec/SPI)	0.605823	0.394177	CS pos: 15-16. VKC-SY. Pr: 0.2790
lcl_ORF334_Solyc01g014070.1-Solyc01g014090.1_122782_122672	SP(Sec/SPI)	0.585302	0.414698	CS pos: 26-27. TSC-SI. Pr: 0.4128
lcl_ORF596_Solyc01g014070.1-Solyc01g014090.1_91085_90975	SP(Sec/SPI)	0.817702	0.182298	CS pos: 20-21. LFS-SL. Pr: 0.2916
lcl_ORF617_Solyc01g014070.1-Solyc01g014090.1_63569_63273	SP(Sec/SPI)	0.604486	0.395514	CS pos: 15-16. TDG-SI. Pr: 0.5104
lcl_ORF633_Solyc01g014070.1-Solyc01g014090.1_45119_45042	SP(Sec/SPI)	0.605637	0.394363	CS pos: 22-23. TYS-NE. Pr: 0.3105
lcl_ORF32_Solyc01g014090.1-Solyc01g014100_34221_34379	SP(Sec/SPI)	0.631241	0.368759	CS pos: 21-22. LYS-IL. Pr: 0.2800
lcl_ORF59_Solyc01g014090.1-Solyc01g014100_60924_61085	SP(Sec/SPI)	0.944224	0.055776	CS pos: 24-25. SYS-SF. Pr: 0.7537
lcl_ORF85_Solyc01g014090.1-Solyc01g014100_85548_85673	SP(Sec/SPI)	0.605111	0.394889	CS pos: 26-27. GLC-LS. Pr: 0.2323
lcl_ORF358_Solyc01g014090.1-Solyc01g014100_101266_101343	SP(Sec/SPI)	0.820919	0.179081	CS pos: 20-21. IFC-TY. Pr: 0.3384
lcl_ORF371_Solyc01g014090.1-Solyc01g014100_114667_114747	SP(Sec/SPI)	0.556468	0.443532	CS pos: 17-18. SFA-NL. Pr: 0.4096
lcl_ORF509_Solyc01g014090.1-Solyc01g014100_268189_268287	SP(Sec/SPI)	0.695708	0.304292	CS pos: 19-20. VRP-KV. Pr: 0.3496
lcl_ORF619_Solyc01g014090.1-Solyc01g014100_92633_92794	SP(Sec/SPI)	0.664897	0.335103	CS pos: 18-19. AYT-SH. Pr: 0.3653
lcl_ORF657_Solyc01g014090.1-Solyc01g014100_144671_144775	SP(Sec/SPI)	0.627245	0.372755	CS pos: 23-24. ALS-RF. Pr: 0.3168
lcl_ORF663_Solyc01g014090.1-Solyc01g014100_149981_150193	SP(Sec/SPI)	0.944687	0.055313	CS pos: 14-15. SQC-TL. Pr: 0.3285
lcl_ORF664_Solyc01g014090.1-Solyc01g014100_151718_151813	SP(Sec/SPI)	0.553119	0.446881	CS pos: 19-20. MQA-NK. Pr: 0.4292
lcl_ORF706_Solyc01g014090.1-Solyc01g014100_202817_202966	SP(Sec/SPI)	0.851631	0.148369	CS pos: 21-22. SNG-LS. Pr: 0.5238
lcl_ORF823_Solyc01g014090.1-Solyc01g014100_264830_264723	SP(Sec/SPI)	0.86474	0.13526	CS pos: 21-22. SLS-LE. Pr: 0.5570
lcl_ORF886_Solyc01g014090.1-Solyc01g014100_189083_188988	SP(Sec/SPI)	0.569198	0.430802	CS pos: 19-20. CED-GR. Pr: 0.1739
lcl_ORF956_Solyc01g014090.1-Solyc01g014100_118748_118647	SP(Sec/SPI)	0.8135	0.1865	CS pos: 24-25. INA-HK. Pr: 0.6537
lcl_ORF993_Solyc01g014090.1-Solyc01g014100_81026_80937	SP(Sec/SPI)	0.594573	0.405427	CS pos: 23-24. VNS-MI. Pr: 0.4191
lcl_ORF1108_Solyc01g014090.1-Solyc01g014100_246421_246266	SP(Sec/SPI)	0.662591	0.337409	CS pos: 22-23. IHC-NH. Pr: 0.5969
lcl_ORF1220_Solyc01g014090.1-Solyc01g014100_126487_126383	SP(Sec/SPI)	0.835185	0.164815	CS pos: 22-23. THC-SA. Pr: 0.3628
lcl_ORF1222_Solyc01g014090.1-Solyc01g014100_125335_125045	SP(Sec/SPI)	0.790205	0.209795	CS pos: 20-21. SIC-IN. Pr: 0.5718
lcl_ORF1284_Solyc01g014090.1-Solyc01g014100_50812_50588	SP(Sec/SPI)	0.793745	0.206255	CS pos: 23-24. GSS-FS. Pr: 0.3583
lcl_ORF1289_Solyc01g014090.1-Solyc01g014100_48091_47999	SP(Sec/SPI)	0.534505	0.465495	CS pos: 26-27. SYS-GS. Pr: 0.2835
lcl_ORF1303_Solyc01g014090.1-Solyc01g014100_35950_35873	SP(Sec/SPI)	0.633288	0.366712	CS pos: 20-21. ASG-VR. Pr: 0.4069
lcl_ORF1316_Solyc01g014090.1-Solyc01g014100_21334_21149	SP(Sec/SPI)	0.698287	0.301713	CS pos: 22-23. SNA-SP. Pr: 0.6071
lcl_ORF1409_Solyc01g014090.1-Solyc01g014100_214545_214408	SP(Sec/SPI)	0.500169	0.499831	CS pos: 18-19. IKA-LG. Pr: 0.3068
lcl_ORF1436_Solyc01g014090.1-Solyc01g014100_183468_183274	SP(Sec/SPI)	0.67215	0.32785	CS pos: 27-28. TTS-IK. Pr: 0.4869
lcl_ORF1445_Solyc01g014090.1-Solyc01g014100_173016_172915	SP(Sec/SPI)	0.90382	0.09618	CS pos: 24-25. IHA-HK. Pr: 0.8518
lcl_ORF1473_Solyc01g014090.1-Solyc01g014100_136086_135997	SP(Sec/SPI)	0.823554	0.176446	CS pos: 19-20. TLS-EM. Pr: 0.6219
lcl_ORF1480_Solyc01g014090.1-Solyc01g014100_129261_129133	SP(Sec/SPI)	0.792319	0.207681	CS pos: 20-21. IIG-KD. Pr: 0.6812
lcl_ORF50_Solyc01g014100-Solyc01g014105.1_62799_62912	SP(Sec/SPI)	0.751531	0.248469	CS pos: 22-23. SFS-AS. Pr: 0.4032
lcl_ORF87_Solyc01g014100-Solyc01g014105.1_41701_41820	SP(Sec/SPI)	0.715174	0.284826	CS pos: 24-25. CAT-SS. Pr: 0.2006
lcl_ORF135_Solyc01g014100-Solyc01g014105.1_26888_26986	SP(Sec/SPI)	0.81528	0.18472	CS pos: 15-16. CGG-IS. Pr: 0.3839
lcl_ORF138_Solyc01g014100-Solyc01g014105.1_30041_30142	SP(Sec/SPI)	0.75313	0.24687	CS pos: 23-24. TCA-TS. Pr: 0.2960
lcl_ORF162_Solyc01g014100-Solyc01g014105.1_66082_65960	SP(Sec/SPI)	0.791197	0.208803	CS pos: 23-24. KLT-LE. Pr: 0.2066
lcl_ORF240_Solyc01g014100-Solyc01g014105.1_26577_26482	SP(Sec/SPI)	0.620044	0.379956	CS pos: 15-16. VHN-LE. Pr: 0.3080
lcl_ORF257_Solyc01g014100-Solyc01g014105.1_9585_9340	SP(Sec/SPI)	0.892295	0.107705	CS pos: 23-24. SVA-TV. Pr: 0.2855
lcl_ORF259_Solyc01g014100-Solyc01g014105.1_8331_8131	SP(Sec/SPI)	0.60704	0.39296	CS pos: 37-38. TLG-QF. Pr: 0.5589
lcl_ORF283_Solyc01g014100-Solyc01g014105.1_46193_46020	SP(Sec/SPI)	0.602454	0.397546	CS pos: 17-18. IFS-LK. Pr: 0.4781
lcl_ORF77_Solyc01g014105.1-Solyc01g014130_5516_5415	SP(Sec/SPI)	0.673677	0.326323	CS pos: 18-19. SHS-NF. Pr: 0.5162
lcl_ORF44_Solyc01g014130-Solyc01g014140_2801_2890	SP(Sec/SPI)	0.82044	0.17956	CS pos: 18-19. IGA-DL. Pr: 0.5814
lcl_ORF64_Solyc01g014130-Solyc01g014140_4626_4405	SP(Sec/SPI)	0.532228	0.467772	CS pos: 23-24. SHS-HL. Pr: 0.2666
lcl_ORF15_Solyc01g014140-Solyc01g014150.1_15564_15647	SP(Sec/SPI)	0.63316	0.36684	CS pos: 19-20. AQG-SK. Pr: 0.4490
lcl_ORF24_Solyc01g014140-Solyc01g014150.1_2857_2976	SP(Sec/SPI)	0.876416	0.123584	CS pos: 21-22. GHS-DS. Pr: 0.6503
lcl_ORF29_Solyc01g014140-Solyc01g014150.1_13606_13803	SP(Sec/SPI)	0.982883	0.017117	CS pos: 22-23. STA-SM. Pr: 0.4621
lcl_ORF62_Solyc01g014140-Solyc01g014150.1_12265_11849	SP(Sec/SPI)	0.570333	0.429667	CS pos: 27-28. VNT-KR. Pr: 0.4309
lcl_ORF86_Solyc01g014140-Solyc01g014150.1_2637_2545	SP(Sec/SPI)	0.99876	0.00124	CS pos: 20-21. THA-QC. Pr: 0.9217
lcl_ORF95_Solyc01g014140-Solyc01g014150.1_17378_17211	SP(Sec/SPI)	0.59354	0.40646	CS pos: 26-27. SKT-QI. Pr: 0.4682
lcl_ORF9_Solyc01g014150.1-Solyc01g014160.1_9831_9929	SP(Sec/SPI)	0.73332	0.26668	CS pos: 26-27. STA-IV. Pr: 0.5703
lcl_ORF31_Solyc01g014150.1-Solyc01g014160.1_11140_11259	SP(Sec/SPI)	0.675736	0.324264	CS pos: 20-21. VRC-TC. Pr: 0.6011
lcl_ORF35_Solyc01g014150.1-Solyc01g014160.1_15340_15507	SP(Sec/SPI)	0.854561	0.145439	CS pos: 20-21. TEI-RT. Pr: 0.2519
lcl_ORF44_Solyc01g014150.1-Solyc01g014160.1_3806_3883	SP(Sec/SPI)	0.597523	0.402477	CS pos: 20-21. SRA-DT. Pr: 0.4471
lcl_ORF88_Solyc01g014150.1-Solyc01g014160.1_11138_11049	SP(Sec/SPI)	0.70595	0.29405	CS pos: 15-16. THG-FE. Pr: 0.3340
lcl_ORF103_Solyc01g014150.1-Solyc01g014160.1_22798_22634	SP(Sec/SPI)	0.71581	0.28419	CS pos: 24-25. IHS-CR. Pr: 0.3587
lcl_ORF25_Solyc01g014170.1-Solyc01g014180_8552_8692	SP(Sec/SPI)	0.968866	0.031134	CS pos: 17-18. TRA-RV. Pr: 0.7270
lcl_ORF76_Solyc01g014180-Solyc01g014210.1_81225_81305	SP(Sec/SPI)	0.575712	0.424288	CS pos: 19-20. CIG-EN. Pr: 0.2057
lcl_ORF84_Solyc01g014180-Solyc01g014210.1_1264_1407	SP(Sec/SPI)	0.567238	0.432762	CS pos: 22-23. GYV-LI. Pr: 0.2729
lcl_ORF135_Solyc01g014180-Solyc01g014210.1_59545_59637	SP(Sec/SPI)	0.544288	0.455712	CS pos: 22-23. IDS-MI. Pr: 0.4022
lcl_ORF252_Solyc01g014180-Solyc01g014210.1_66541_66458	SP(Sec/SPI)	0.903728	0.096272	CS pos: 20-21. SLG-IT. Pr: 0.7840
lcl_ORF302_Solyc01g014180-Solyc01g014210.1_2440_2312	SP(Sec/SPI)	0.910618	0.089382	CS pos: 19-20. CTS-YV. Pr: 0.4013
lcl_ORF303_Solyc01g014180-Solyc01g014210.1_373_287	SP(Sec/SPI)	0.879128	0.120872	CS pos: 19-20. SLC-DN. Pr: 0.6541
lcl_ORF321_Solyc01g014180-Solyc01g014210.1_65322_65071	SP(Sec/SPI)	0.778466	0.221534	CS pos: 17-18. LHA-AT. Pr: 0.3303
lcl_ORF358_Solyc01g014180-Solyc01g014210.1_207_1	SP(Sec/SPI)	0.852553	0.147447	CS pos: 20-21. LHG-FL. Pr: 0.7048
lcl_ORF37_Solyc01g014210.1-Solyc01g014220_11514_11416	SP(Sec/SPI)	0.956055	0.043945	CS pos: 22-23. SWA-KP. Pr: 0.9159
lcl_ORF30_Solyc01g014220-Solyc01g014230_18565_18642	SP(Sec/SPI)	0.554859	0.445141	CS pos: 21-22. ISS-NK. Pr: 0.3321
lcl_ORF21_Solyc01g014230-Solyc01g014240.1_19410_19487	SP(Sec/SPI)	0.664184	0.335816	CS pos: 15-16. IRC-KP. Pr: 0.3668
lcl_ORF39_Solyc01g014230-Solyc01g014240.1_8770_8892	SP(Sec/SPI)	0.767903	0.232097	CS pos: 16-17. DNA-QV. Pr: 0.3160
lcl_ORF41_Solyc01g014230-Solyc01g014240.1_9883_9984	SP(Sec/SPI)	0.678006	0.321994	CS pos: 20-21. TSC-DS. Pr: 0.3053
lcl_ORF84_Solyc01g014230-Solyc01g014240.1_25757_25867	SP(Sec/SPI)	0.632996	0.367004	CS pos: 28-29. SLS-HI. Pr: 0.4168
lcl_ORF164_Solyc01g014230-Solyc01g014240.1_12535_12425	SP(Sec/SPI)	0.525631	0.474369	CS pos: 21-22. LRS-GK. Pr: 0.3149
lcl_ORF53_Solyc01g014260.1-Solyc01g014270_7344_7243	SP(Sec/SPI)	0.643655	0.356345	CS pos: 23-24. CEC-GF. Pr: 0.5212
lcl_ORF60_Solyc01g014260.1-Solyc01g014270_15284_15168	SP(Sec/SPI)	0.778586	0.221414	CS pos: 19-20. GHG-DG. Pr: 0.6944
lcl_ORF74_Solyc01g014260.1-Solyc01g014270_13609_13490	SP(Sec/SPI)	0.550872	0.449128	CS pos: 26-27. GYA-NS. Pr: 0.1865
lcl_ORF3_Solyc01g014275.1-Solyc01g014300.1_4551_4652	SP(Sec/SPI)	0.611004	0.388996	CS pos: 19-20. ILV-DN. Pr: 0.2430
lcl_ORF71_Solyc01g014275.1-Solyc01g014300.1_32606_32776	SP(Sec/SPI)	0.808724	0.191276	CS pos: 18-19. TLK-EY. Pr: 0.2648
lcl_ORF163_Solyc01g014275.1-Solyc01g014300.1_29285_29208	SP(Sec/SPI)	0.667722	0.332278	CS pos: 20-21. GIT-NP. Pr: 0.2396
lcl_ORF28_Solyc01g014300.1-Solyc01g014310_8727_8644	SP(Sec/SPI)	0.871239	0.128761	CS pos: 21-22. VFS-SS. Pr: 0.4454
lcl_ORF5_Solyc01g014315.1-Solyc01g014320_7803_7898	SP(Sec/SPI)	0.505944	0.494056	CS pos: 17-18. VLS-SN. Pr: 0.3576
lcl_ORF37_Solyc01g014315.1-Solyc01g014320_1224_1141	SP(Sec/SPI)	0.526136	0.473864	CS pos: 20-21. YDA-RV. Pr: 0.1716
lcl_ORF21_Solyc01g014320-Solyc01g014350.1_32226_32441	SP(Sec/SPI)	0.636231	0.363769	CS pos: 30-31. LDG-DV. Pr: 0.4551
lcl_ORF45_Solyc01g014320-Solyc01g014350.1_52995_53081	SP(Sec/SPI)	0.663208	0.336792	CS pos: 19-20. CLC-NM. Pr: 0.3251
lcl_ORF195_Solyc01g014320-Solyc01g014350.1_80009_80218	SP(Sec/SPI)	0.68855	0.31145	CS pos: 31-32. AYT-LG. Pr: 0.4309
lcl_ORF298_Solyc01g014320-Solyc01g014350.1_45530_45345	SP(Sec/SPI)	0.767578	0.232422	CS pos: 24-25. VTS-DI. Pr: 0.2787
lcl_ORF384_Solyc01g014320-Solyc01g014350.1_38203_38111	SP(Sec/SPI)	0.685326	0.314674	CS pos: 24-25. ALS-CG. Pr: 0.3085
lcl_ORF62_Solyc01g014355.1-Solyc01g014360.1_36085_36189	SP(Sec/SPI)	0.968647	0.031353	CS pos: 18-19. SNS-VV. Pr: 0.7096
lcl_ORF78_Solyc01g014355.1-Solyc01g014360.1_5183_5290	SP(Sec/SPI)	0.982412	0.017588	CS pos: 18-19. AHA-RS. Pr: 0.6610
lcl_ORF102_Solyc01g014355.1-Solyc01g014360.1_32582_32710	SP(Sec/SPI)	0.534241	0.465759	CS pos: 26-27. TSC-SI. Pr: 0.4207
lcl_ORF144_Solyc01g014355.1-Solyc01g014360.1_6243_6145	SP(Sec/SPI)	0.548198	0.451802	CS pos: 15-16. VRE-FD. Pr: 0.1374
lcl_ORF170_Solyc01g014355.1-Solyc01g014360.1_21947_21801	SP(Sec/SPI)	0.570108	0.429892	CS pos: 14-15. AFS-SP. Pr: 0.4630
lcl_ORF2_Solyc01g014360.1-Solyc01g014363.1_5712_5834	SP(Sec/SPI)	0.594085	0.405915	CS pos: 20-21. ANS-VY. Pr: 0.2525
lcl_ORF15_Solyc01g014360.1-Solyc01g014363.1_27741_27941	SP(Sec/SPI)	0.695279	0.304721	CS pos: 20-21. VHM-CA. Pr: 0.3315
lcl_ORF83_Solyc01g014360.1-Solyc01g014363.1_8414_8614	SP(Sec/SPI)	0.767714	0.232286	CS pos: 20-21. IKQ-QQ. Pr: 0.1965
lcl_ORF197_Solyc01g014360.1-Solyc01g014363.1_3913_3644	SP(Sec/SPI)	0.658395	0.341605	CS pos: 26-27. LYA-QK. Pr: 0.5279
lcl_ORF225_Solyc01g014360.1-Solyc01g014363.1_22113_21988	SP(Sec/SPI)	0.631157	0.368843	CS pos: 24-25. CST-CK. Pr: 0.2446
lcl_ORF51_Solyc01g014363.1-Solyc01g014367.1_60099_60200	SP(Sec/SPI)	0.793522	0.206478	CS pos: 23-24. GWS-TL. Pr: 0.6464
lcl_ORF145_Solyc01g014363.1-Solyc01g014367.1_71203_71289	SP(Sec/SPI)	0.50038	0.49962	CS pos: 19-20. GHY-DE. Pr: 0.2557
lcl_ORF202_Solyc01g014363.1-Solyc01g014367.1_60461_60685	SP(Sec/SPI)	0.65192	0.34808	CS pos: 23-24. ARG-LL. Pr: 0.4326
lcl_ORF261_Solyc01g014363.1-Solyc01g014367.1_38054_37836	SP(Sec/SPI)	0.858777	0.141223	CS pos: 26-27. SNG-HP. Pr: 0.3145
lcl_ORF271_Solyc01g014363.1-Solyc01g014367.1_25013_24909	SP(Sec/SPI)	0.540074	0.459926	CS pos: 21-22. FSA-SN. Pr: 0.3035
lcl_ORF320_Solyc01g014363.1-Solyc01g014367.1_50101_50018	SP(Sec/SPI)	0.507065	0.492935	CS pos: 16-17. SKS-YM. Pr: 0.2900
lcl_ORF18_Solyc01g014367.1-Solyc01g014370_17169_17330	SP(Sec/SPI)	0.866108	0.133892	CS pos: 20-21. VET-YS. Pr: 0.5988
lcl_ORF24_Solyc01g014367.1-Solyc01g014370_23340_23432	SP(Sec/SPI)	0.622225	0.377775	CS pos: 26-27. TDS-LR. Pr: 0.3295
lcl_ORF107_Solyc01g014367.1-Solyc01g014370_120156_120356	SP(Sec/SPI)	0.664911	0.335089	CS pos: 21-22. TKA-SS. Pr: 0.3137
lcl_ORF185_Solyc01g014367.1-Solyc01g014370_12367_12450	SP(Sec/SPI)	0.572354	0.427646	CS pos: 20-21. VSN-IN. Pr: 0.1715
lcl_ORF199_Solyc01g014367.1-Solyc01g014370_27310_27402	SP(Sec/SPI)	0.616262	0.383738	CS pos: 21-22. SIP-RV. Pr: 0.2761
lcl_ORF312_Solyc01g014367.1-Solyc01g014370_153634_153744	SP(Sec/SPI)	0.508622	0.491378	CS pos: 18-19. FDC-DF. Pr: 0.1210
lcl_ORF575_Solyc01g014367.1-Solyc01g014370_153380_153261	SP(Sec/SPI)	0.516388	0.483612	CS pos: 18-19. THA-RS. Pr: 0.2663
lcl_ORF582_Solyc01g014367.1-Solyc01g014370_145394_145263	SP(Sec/SPI)	0.677546	0.322454	CS pos: 22-23. IYG-CL. Pr: 0.3512
lcl_ORF635_Solyc01g014367.1-Solyc01g014370_65642_65439	SP(Sec/SPI)	0.64475	0.35525	CS pos: 25-26. FKS-AS. Pr: 0.1238
lcl_ORF668_Solyc01g014367.1-Solyc01g014370_41888_41769	SP(Sec/SPI)	0.534249	0.465751	CS pos: 28-29. SKS-YV. Pr: 0.2588
lcl_ORF679_Solyc01g014367.1-Solyc01g014370_31739_31590	SP(Sec/SPI)	0.670646	0.329354	CS pos: 16-17. ILG-RE. Pr: 0.5768
lcl_ORF742_Solyc01g014367.1-Solyc01g014370_167794_167714	SP(Sec/SPI)	0.712527	0.287473	CS pos: 19-20. CMA-DR. Pr: 0.4187
lcl_ORF771_Solyc01g014367.1-Solyc01g014370_144031_143939	SP(Sec/SPI)	0.742723	0.257277	CS pos: 14-15. CCG-VC. Pr: 0.3366
lcl_ORF862_Solyc01g014367.1-Solyc01g014370_51583_51464	SP(Sec/SPI)	0.839099	0.160901	CS pos: 18-19. SCR-WP. Pr: 0.1881
lcl_ORF872_Solyc01g014367.1-Solyc01g014370_36586_36491	SP(Sec/SPI)	0.559264	0.440736	CS pos: 25-26. SHL-LK. Pr: 0.2373
lcl_ORF877_Solyc01g014367.1-Solyc01g014370_33826_33683	SP(Sec/SPI)	0.972782	0.027218	CS pos: 25-26. VGA-NN. Pr: 0.5882
lcl_ORF117_Solyc01g014370-Solyc01g014373.1_129981_130124	SP(Sec/SPI)	0.854448	0.145552	CS pos: 24-25. SHS-SV. Pr: 0.5896
lcl_ORF142_Solyc01g014370-Solyc01g014373.1_15907_15987	SP(Sec/SPI)	0.708744	0.291256	CS pos: 24-25. CVA-NP. Pr: 0.5724
lcl_ORF147_Solyc01g014370-Solyc01g014373.1_18874_18951	SP(Sec/SPI)	0.733816	0.266184	CS pos: 17-18. IFG-AK. Pr: 0.4577
lcl_ORF156_Solyc01g014370-Solyc01g014373.1_27964_28050	SP(Sec/SPI)	0.556606	0.443394	CS pos: 21-22. SSS-SF. Pr: 0.2548
lcl_ORF167_Solyc01g014370-Solyc01g014373.1_42736_42825	SP(Sec/SPI)	0.758263	0.241737	CS pos: 21-22. SES-LC. Pr: 0.4737
lcl_ORF203_Solyc01g014370-Solyc01g014373.1_80155_80238	SP(Sec/SPI)	0.703279	0.296721	CS pos: 16-17. VRC-TC. Pr: 0.4551
lcl_ORF223_Solyc01g014370-Solyc01g014373.1_101149_101301	SP(Sec/SPI)	0.516717	0.483283	CS pos: 24-25. VHS-FH. Pr: 0.4687
lcl_ORF246_Solyc01g014370-Solyc01g014373.1_124126_124224	SP(Sec/SPI)	0.678015	0.321985	CS pos: 15-16. CGG-IG. Pr: 0.2840
lcl_ORF275_Solyc01g014370-Solyc01g014373.1_21488_21583	SP(Sec/SPI)	0.74219	0.25781	CS pos: 18-19. VDV-NE. Pr: 0.3504
lcl_ORF293_Solyc01g014370-Solyc01g014373.1_42884_42967	SP(Sec/SPI)	0.602557	0.397443	CS pos: 20-21. TEP-KQ. Pr: 0.4632
lcl_ORF325_Solyc01g014370-Solyc01g014373.1_82988_83068	SP(Sec/SPI)	0.555178	0.444822	CS pos: 20-21. VSC-EL. Pr: 0.2535
lcl_ORF339_Solyc01g014370-Solyc01g014373.1_102134_102253	SP(Sec/SPI)	0.796364	0.203636	CS pos: 23-24. SHS-HL. Pr: 0.4228
lcl_ORF352_Solyc01g014370-Solyc01g014373.1_117233_117364	SP(Sec/SPI)	0.548224	0.451776	CS pos: 14-15. VEC-CF. Pr: 0.4330
lcl_ORF448_Solyc01g014370-Solyc01g014373.1_64793_64713	SP(Sec/SPI)	0.808441	0.191559	CS pos: 18-19. IGA-IT. Pr: 0.5457
lcl_ORF507_Solyc01g014370-Solyc01g014373.1_138709_138599	SP(Sec/SPI)	0.826453	0.173547	CS pos: 18-19. VEG-KL. Pr: 0.7958
lcl_ORF509_Solyc01g014370-Solyc01g014373.1_126946_126842	SP(Sec/SPI)	0.787249	0.212751	CS pos: 23-24. VLA-CK. Pr: 0.5879
lcl_ORF542_Solyc01g014370-Solyc01g014373.1_90898_90806	SP(Sec/SPI)	0.523557	0.476443	CS pos: 18-19. SFT-RK. Pr: 0.2467
lcl_ORF581_Solyc01g014370-Solyc01g014373.1_40960_40838	SP(Sec/SPI)	0.655527	0.344473	CS pos: 25-26. IHT-QC. Pr: 0.2984
lcl_ORF597_Solyc01g014370-Solyc01g014373.1_23197_23093	SP(Sec/SPI)	0.878492	0.121508	CS pos: 17-18. VSS-IF. Pr: 0.2303
lcl_ORF610_Solyc01g014370-Solyc01g014373.1_6721_6605	SP(Sec/SPI)	0.508756	0.491244	CS pos: 16-17. TIS-KD. Pr: 0.3112
lcl_ORF639_Solyc01g014370-Solyc01g014373.1_124581_124468	SP(Sec/SPI)	0.804111	0.195889	CS pos: 22-23. VCG-EG. Pr: 0.4690
lcl_ORF644_Solyc01g014370-Solyc01g014373.1_123054_122746	SP(Sec/SPI)	0.522383	0.477617	CS pos: 29-30. VHS-SF. Pr: 0.4818
lcl_ORF700_Solyc01g014370-Solyc01g014373.1_74610_74533	SP(Sec/SPI)	0.538845	0.461155	CS pos: 16-17. TCC-ND. Pr: 0.4002
lcl_ORF708_Solyc01g014370-Solyc01g014373.1_63408_63319	SP(Sec/SPI)	0.793154	0.206846	CS pos: 19-20. SHP-TL. Pr: 0.3370
lcl_ORF739_Solyc01g014370-Solyc01g014373.1_20970_20677	SP(Sec/SPI)	0.889139	0.110861	CS pos: 19-20. CRL-QI. Pr: 0.2982
lcl_ORF16_Solyc01g014373.1-Solyc01g014377.1_14502_14600	SP(Sec/SPI)	0.764846	0.235154	CS pos: 17-18. VKG-EN. Pr: 0.6981
lcl_ORF54_Solyc01g014373.1-Solyc01g014377.1_69465_69626	SP(Sec/SPI)	0.582522	0.417478	CS pos: 22-23. SSS-QR. Pr: 0.3900
lcl_ORF144_Solyc01g014373.1-Solyc01g014377.1_180675_180812	SP(Sec/SPI)	0.684413	0.315587	CS pos: 20-21. CYT-VS. Pr: 0.2883
lcl_ORF249_Solyc01g014373.1-Solyc01g014377.1_111232_111333	SP(Sec/SPI)	0.586554	0.413446	CS pos: 24-25. IHA-QK. Pr: 0.5249
lcl_ORF428_Solyc01g014373.1-Solyc01g014377.1_120101_120199	SP(Sec/SPI)	0.577864	0.422136	CS pos: 23-24. VIC-CL. Pr: 0.2602
lcl_ORF434_Solyc01g014373.1-Solyc01g014377.1_128429_128647	SP(Sec/SPI)	0.895868	0.104132	CS pos: 21-22. SLL-HH. Pr: 0.3297
lcl_ORF437_Solyc01g014373.1-Solyc01g014377.1_131315_131407	SP(Sec/SPI)	0.516926	0.483074	CS pos: 20-21. LYA-FS. Pr: 0.2485
lcl_ORF447_Solyc01g014373.1-Solyc01g014377.1_150878_151018	SP(Sec/SPI)	0.578445	0.421555	CS pos: 18-19. CMS-FN. Pr: 0.3836
lcl_ORF457_Solyc01g014373.1-Solyc01g014377.1_162800_162886	SP(Sec/SPI)	0.607106	0.392894	CS pos: 21-22. VQS-QK. Pr: 0.5002
lcl_ORF578_Solyc01g014373.1-Solyc01g014377.1_93566_93441	SP(Sec/SPI)	0.586079	0.413921	CS pos: 19-20. ILC-RY. Pr: 0.3669
lcl_ORF581_Solyc01g014373.1-Solyc01g014377.1_89447_89328	SP(Sec/SPI)	0.963203	0.036797	CS pos: 16-17. GRS-CR. Pr: 0.3545
lcl_ORF584_Solyc01g014373.1-Solyc01g014377.1_88103_88017	SP(Sec/SPI)	0.7755	0.2245	CS pos: 24-25. TDA-SS. Pr: 0.5169
lcl_ORF597_Solyc01g014373.1-Solyc01g014377.1_70028_69903	SP(Sec/SPI)	0.628771	0.371229	CS pos: 19-20. GHG-TL. Pr: 0.3362
lcl_ORF624_Solyc01g014373.1-Solyc01g014377.1_49808_49704	SP(Sec/SPI)	0.723607	0.276393	CS pos: 23-24. ALS-RF. Pr: 0.2357
lcl_ORF667_Solyc01g014373.1-Solyc01g014377.1_194359_194138	SP(Sec/SPI)	0.579305	0.420695	CS pos: 25-26. LHA-QY. Pr: 0.4465
lcl_ORF696_Solyc01g014373.1-Solyc01g014377.1_161788_161474	SP(Sec/SPI)	0.976095	0.023905	CS pos: 16-17. SFC-DI. Pr: 0.5888
lcl_ORF822_Solyc01g014373.1-Solyc01g014377.1_28111_28028	SP(Sec/SPI)	0.70048	0.29952	CS pos: 20-21. SLS-EP. Pr: 0.3057
lcl_ORF933_Solyc01g014373.1-Solyc01g014377.1_105876_105751	SP(Sec/SPI)	0.731865	0.268135	CS pos: 17-18. VRG-HL. Pr: 0.6600
lcl_ORF1009_Solyc01g014373.1-Solyc01g014377.1_20076_19978	SP(Sec/SPI)	0.961774	0.038226	CS pos: 16-17. AMS-ST. Pr: 0.8346
lcl_ORF6_Solyc01g014377.1-Solyc01g014390_4215_4325	SP(Sec/SPI)	0.584296	0.415704	CS pos: 26-27. TSC-SI. Pr: 0.3593
lcl_ORF52_Solyc01g014377.1-Solyc01g014390_19280_19200	SP(Sec/SPI)	0.609208	0.390792	CS pos: 22-23. CQE-YW. Pr: 0.2065
lcl_ORF63_Solyc01g014377.1-Solyc01g014390_6458_6285	SP(Sec/SPI)	0.897098	0.102902	CS pos: 21-22. TLS-FE. Pr: 0.7567
lcl_ORF108_Solyc01g014390-Solyc01g014400_134988_135089	SP(Sec/SPI)	0.857089	0.142911	CS pos: 21-22. THG-SH. Pr: 0.6791
lcl_ORF175_Solyc01g014390-Solyc01g014400_203550_203699	SP(Sec/SPI)	0.734031	0.265969	CS pos: 19-20. CPC-RH. Pr: 0.3254
lcl_ORF184_Solyc01g014390-Solyc01g014400_214212_214334	SP(Sec/SPI)	0.663695	0.336305	CS pos: 22-23. IHS-TC. Pr: 0.1933
lcl_ORF278_Solyc01g014390-Solyc01g014400_10072_10221	SP(Sec/SPI)	0.979996	0.020004	CS pos: 22-23. CTS-EN. Pr: 0.5658
lcl_ORF340_Solyc01g014390-Solyc01g014400_86725_86904	SP(Sec/SPI)	0.566779	0.433221	CS pos: 17-18. VSS-TP. Pr: 0.1500
lcl_ORF344_Solyc01g014390-Solyc01g014400_91081_91239	SP(Sec/SPI)	0.590118	0.409882	CS pos: 24-25. CDT-SS. Pr: 0.1897
lcl_ORF469_Solyc01g014390-Solyc01g014400_220147_220269	SP(Sec/SPI)	0.583846	0.416154	CS pos: 22-23. VLG-TC. Pr: 0.2423
lcl_ORF552_Solyc01g014390-Solyc01g014400_24833_24937	SP(Sec/SPI)	0.814417	0.185583	CS pos: 19-20. IDS-LY. Pr: 0.4425
lcl_ORF603_Solyc01g014390-Solyc01g014400_82289_82615	SP(Sec/SPI)	0.634006	0.365994	CS pos: 27-28. VHG-HG. Pr: 0.6027
lcl_ORF617_Solyc01g014390-Solyc01g014400_99071_99190	SP(Sec/SPI)	0.924114	0.075886	CS pos: 20-21. CRC-HH. Pr: 0.8167
lcl_ORF792_Solyc01g014390-Solyc01g014400_296738_296845	SP(Sec/SPI)	0.954562	0.045438	CS pos: 24-25. GRS-AK. Pr: 0.7699
lcl_ORF821_Solyc01g014390-Solyc01g014400_274835_274758	SP(Sec/SPI)	0.597054	0.402946	CS pos: 20-21. LTS-HN. Pr: 0.2615
lcl_ORF860_Solyc01g014390-Solyc01g014400_227084_226908	SP(Sec/SPI)	0.674782	0.325218	CS pos: 20-21. CRC-HH. Pr: 0.6516
lcl_ORF882_Solyc01g014390-Solyc01g014400_190940_190719	SP(Sec/SPI)	0.900782	0.099218	CS pos: 27-28. AFC-SS. Pr: 0.5873
lcl_ORF890_Solyc01g014390-Solyc01g014400_183785_183588	SP(Sec/SPI)	0.663977	0.336023	CS pos: 18-19. LVA-KN. Pr: 0.5161
lcl_ORF947_Solyc01g014390-Solyc01g014400_116669_116577	SP(Sec/SPI)	0.531122	0.468878	CS pos: 21-22. SQA-SD. Pr: 0.4105
lcl_ORF1081_Solyc01g014390-Solyc01g014400_256168_256022	SP(Sec/SPI)	0.739843	0.260157	CS pos: 25-26. VEC-SK. Pr: 0.3919
lcl_ORF1144_Solyc01g014390-Solyc01g014400_180109_179927	SP(Sec/SPI)	0.698456	0.301544	CS pos: 26-27. TLA-MD. Pr: 0.6762
lcl_ORF1172_Solyc01g014390-Solyc01g014400_149803_149654	SP(Sec/SPI)	0.597838	0.402162	CS pos: 23-24. TQP-MT. Pr: 0.2500
lcl_ORF1274_Solyc01g014390-Solyc01g014400_52147_51995	SP(Sec/SPI)	0.774644	0.225356	CS pos: 25-26. VIG-PL. Pr: 0.2461
lcl_ORF1300_Solyc01g014390-Solyc01g014400_18505_18311	SP(Sec/SPI)	0.613596	0.386404	CS pos: 33-34. STA-SM. Pr: 0.4715
lcl_ORF1305_Solyc01g014390-Solyc01g014400_17026_16751	SP(Sec/SPI)	0.593297	0.406703	CS pos: 19-20. GEA-IL. Pr: 0.2608
lcl_ORF1379_Solyc01g014390-Solyc01g014400_249003_248857	SP(Sec/SPI)	0.810317	0.189683	CS pos: 25-26. VEC-SK. Pr: 0.3468
lcl_ORF1384_Solyc01g014390-Solyc01g014400_243417_243322	SP(Sec/SPI)	0.947467	0.052533	CS pos: 26-27. VEA-KI. Pr: 0.9189
lcl_ORF51_Solyc01g014400-Solyc01g014410.1_57975_58118	SP(Sec/SPI)	0.968939	0.031061	CS pos: 25-26. VGA-NN. Pr: 0.6597
lcl_ORF160_Solyc01g014400-Solyc01g014410.1_195453_195659	SP(Sec/SPI)	0.523822	0.476178	CS pos: 25-26. CAA-TD. Pr: 0.1593
lcl_ORF175_Solyc01g014400-Solyc01g014410.1_215694_215921	SP(Sec/SPI)	0.522156	0.477844	CS pos: 24-25. CNA-KT. Pr: 0.2450
lcl_ORF189_Solyc01g014400-Solyc01g014410.1_232683_232940	SP(Sec/SPI)	0.736835	0.263165	CS pos: 25-26. VEC-SK. Pr: 0.4941
lcl_ORF221_Solyc01g014400-Solyc01g014410.1_6826_6939	SP(Sec/SPI)	0.939733	0.060267	CS pos: 18-19. SSS-NL. Pr: 0.6706
lcl_ORF282_Solyc01g014400-Solyc01g014410.1_75250_75342	SP(Sec/SPI)	0.593629	0.406371	CS pos: 22-23. TLM-LL. Pr: 0.1996
lcl_ORF475_Solyc01g014400-Solyc01g014410.1_27749_27856	SP(Sec/SPI)	0.592486	0.407514	CS pos: 22-23. SIA-TI. Pr: 0.3571
lcl_ORF519_Solyc01g014400-Solyc01g014410.1_85403_85489	SP(Sec/SPI)	0.649312	0.350688	CS pos: 21-22. INC-DI. Pr: 0.3085
lcl_ORF584_Solyc01g014400-Solyc01g014410.1_182357_182533	SP(Sec/SPI)	0.617174	0.382826	CS pos: 18-19. RMG-IF. Pr: 0.2033
lcl_ORF813_Solyc01g014400-Solyc01g014410.1_78590_78501	SP(Sec/SPI)	0.521582	0.478418	CS pos: 23-24. SVC-VS. Pr: 0.1669
lcl_ORF922_Solyc01g014400-Solyc01g014410.1_234574_234359	SP(Sec/SPI)	0.610321	0.389679	CS pos: 26-27. ASS-IL. Pr: 0.3637
lcl_ORF1032_Solyc01g014400-Solyc01g014410.1_86302_86219	SP(Sec/SPI)	0.576197	0.423803	CS pos: 25-26. TLG-VY. Pr: 0.2509
lcl_ORF1064_Solyc01g014400-Solyc01g014410.1_50095_49997	SP(Sec/SPI)	0.53372	0.46628	CS pos: 23-24. GWS-TF. Pr: 0.3726
lcl_ORF1081_Solyc01g014400-Solyc01g014410.1_30793_30671	SP(Sec/SPI)	0.668597	0.331403	CS pos: 27-28. SKA-KC. Pr: 0.3186
lcl_ORF1186_Solyc01g014400-Solyc01g014410.1_165507_165382	SP(Sec/SPI)	0.587597	0.412403	CS pos: 22-23. VNC-LV. Pr: 0.3861
lcl_ORF1209_Solyc01g014400-Solyc01g014410.1_139011_138907	SP(Sec/SPI)	0.635714	0.364286	CS pos: 24-25. SSS-TY. Pr: 0.2472
lcl_ORF1255_Solyc01g014400-Solyc01g014410.1_84936_84835	SP(Sec/SPI)	0.618064	0.381936	CS pos: 17-18. AYL-LD. Pr: 0.1564
lcl_ORF1272_Solyc01g014400-Solyc01g014410.1_71742_71644	SP(Sec/SPI)	0.531746	0.468254	CS pos: 18-19. AYT-SD. Pr: 0.4421
lcl_ORF1328_Solyc01g014400-Solyc01g014410.1_10125_10000	SP(Sec/SPI)	0.563004	0.436996	CS pos: 20-21. SKG-KY. Pr: 0.4619
lcl_ORF81_Solyc01g014410.1-Solyc01g014420.1_6337_6224	SP(Sec/SPI)	0.629468	0.370532	CS pos: 26-27. STA-NV. Pr: 0.3560
lcl_ORF80_Solyc01g014430.1-Solyc01g014440_21859_21626	SP(Sec/SPI)	0.862528	0.137472	CS pos: 25-26. VEC-SK. Pr: 0.5819
lcl_ORF169_Solyc01g014440-Solyc01g014450.1_53545_53462	SP(Sec/SPI)	0.537399	0.462601	CS pos: 22-23. LLL-DD. Pr: 0.0220
lcl_ORF14_Solyc01g014450.1-Solyc01g014470.1_16398_16478	SP(Sec/SPI)	0.807388	0.192612	CS pos: 18-19. SHG-MN. Pr: 0.6348
lcl_ORF26_Solyc01g014450.1-Solyc01g014470.1_30132_30257	SP(Sec/SPI)	0.616748	0.383252	CS pos: 22-23. VNC-LV. Pr: 0.2720
lcl_ORF42_Solyc01g014450.1-Solyc01g014470.1_43551_43637	SP(Sec/SPI)	0.84806	0.15194	CS pos: 20-21. PLS-QL. Pr: 0.2789
lcl_ORF133_Solyc01g014450.1-Solyc01g014470.1_131349_131444	SP(Sec/SPI)	0.588279	0.411721	CS pos: 20-21. IST-YI. Pr: 0.1878
lcl_ORF198_Solyc01g014450.1-Solyc01g014470.1_203256_203450	SP(Sec/SPI)	0.573254	0.426746	CS pos: 29-30. VGS-NP. Pr: 0.2323
lcl_ORF324_Solyc01g014450.1-Solyc01g014470.1_29827_29934	SP(Sec/SPI)	0.598597	0.401403	CS pos: 16-17. VDS-DD. Pr: 0.5606
lcl_ORF368_Solyc01g014450.1-Solyc01g014470.1_72496_72675	SP(Sec/SPI)	0.699674	0.300326	CS pos: 25-26. LDG-SI. Pr: 0.4745
lcl_ORF438_Solyc01g014450.1-Solyc01g014470.1_154363_154452	SP(Sec/SPI)	0.879881	0.120119	CS pos: 20-21. ALA-DY. Pr: 0.7419
lcl_ORF472_Solyc01g014450.1-Solyc01g014470.1_189802_189924	SP(Sec/SPI)	0.50447	0.49553	CS pos: 28-29. VVG-SN. Pr: 0.2125
lcl_ORF600_Solyc01g014450.1-Solyc01g014470.1_14810_15097	SP(Sec/SPI)	0.601566	0.398434	CS pos: 18-19. NFA-FV. Pr: 0.3966
lcl_ORF756_Solyc01g014450.1-Solyc01g014470.1_193904_194293	SP(Sec/SPI)	0.675604	0.324396	CS pos: 19-20. SRS-YS. Pr: 0.2837
lcl_ORF796_Solyc01g014450.1-Solyc01g014470.1_225491_225949	SP(Sec/SPI)	0.724034	0.275966	CS pos: 16-17. SHG-LK. Pr: 0.5534
lcl_ORF831_Solyc01g014450.1-Solyc01g014470.1_262172_262261	SP(Sec/SPI)	0.889016	0.110984	CS pos: 15-16. CCC-DV. Pr: 0.4740
lcl_ORF912_Solyc01g014450.1-Solyc01g014470.1_250197_250039	SP(Sec/SPI)	0.953524	0.046476	CS pos: 16-17. VNS-EC. Pr: 0.7746
lcl_ORF966_Solyc01g014450.1-Solyc01g014470.1_199206_199066	SP(Sec/SPI)	0.709105	0.290895	CS pos: 20-21. LFI-FV. Pr: 0.2317
lcl_ORF1262_Solyc01g014450.1-Solyc01g014470.1_168680_168594	SP(Sec/SPI)	0.607759	0.392241	CS pos: 25-26. TQS-QG. Pr: 0.2030
lcl_ORF1356_Solyc01g014450.1-Solyc01g014470.1_59486_59409	SP(Sec/SPI)	0.613483	0.386517	CS pos: 19-20. ISS-ND. Pr: 0.2661
lcl_ORF1400_Solyc01g014450.1-Solyc01g014470.1_290473_290381	SP(Sec/SPI)	0.752865	0.247135	CS pos: 22-23. ITG-SK. Pr: 0.3762
lcl_ORF1402_Solyc01g014450.1-Solyc01g014470.1_288634_288506	SP(Sec/SPI)	0.899743	0.100257	CS pos: 22-23. VDA-NS. Pr: 0.8383
lcl_ORF1452_Solyc01g014450.1-Solyc01g014470.1_230458_230375	SP(Sec/SPI)	0.554489	0.445511	CS pos: 20-21. IFT-NN. Pr: 0.1751
lcl_ORF1527_Solyc01g014450.1-Solyc01g014470.1_130372_130226	SP(Sec/SPI)	0.508205	0.491795	CS pos: 22-23. AQA-NF. Pr: 0.2862
lcl_ORF1628_Solyc01g014450.1-Solyc01g014470.1_20806_20651	SP(Sec/SPI)	0.934249	0.065751	CS pos: 19-20. CQS-TC. Pr: 0.3804
lcl_ORF20_Solyc01g014470.1-Solyc01g014480_7066_6854	SP(Sec/SPI)	0.928149	0.071851	CS pos: 22-23. CES-EK. Pr: 0.7435
lcl_ORF21_Solyc01g014480-Solyc01g014490_1721_1828	SP(Sec/SPI)	0.57703	0.42297	CS pos: 17-18. VIG-LS. Pr: 0.2189
lcl_ORF58_Solyc01g014490-Solyc01g014510_15757_15680	SP(Sec/SPI)	0.830895	0.169105	CS pos: 18-19. MTS-LE. Pr: 0.4802
lcl_ORF85_Solyc01g014490-Solyc01g014510_14184_13969	SP(Sec/SPI)	0.904925	0.095075	CS pos: 28-29. STA-SM. Pr: 0.5917
lcl_ORF88_Solyc01g014490-Solyc01g014510_4596_4345	SP(Sec/SPI)	0.781019	0.218981	CS pos: 40-41. STA-SI. Pr: 0.5834
lcl_ORF6_Solyc01g014510-Solyc01g014520.1_8520_8612	SP(Sec/SPI)	0.818817	0.181183	CS pos: 21-22. CFS-ST. Pr: 0.3671
lcl_ORF62_Solyc01g014530.2-Solyc01g014533.1_14631_14383	SP(Sec/SPI)	0.796874	0.203126	CS pos: 30-31. TQA-SS. Pr: 0.5837
lcl_ORF85_Solyc01g014533.1-Solyc01g150117_105270_105350	SP(Sec/SPI)	0.720016	0.279984	CS pos: 17-18. VSC-MV. Pr: 0.4197
lcl_ORF101_Solyc01g014533.1-Solyc01g150117_119010_119135	SP(Sec/SPI)	0.510681	0.489319	CS pos: 16-17. SQM-MN. Pr: 0.1276
lcl_ORF131_Solyc01g014533.1-Solyc01g150117_154188_154286	SP(Sec/SPI)	0.771137	0.228863	CS pos: 22-23. VHS-VS. Pr: 0.6299
lcl_ORF143_Solyc01g014533.1-Solyc01g150117_168708_168818	SP(Sec/SPI)	0.634348	0.365652	CS pos: 23-24. SHP-KH. Pr: 0.5099
lcl_ORF165_Solyc01g014533.1-Solyc01g150117_202686_202799	SP(Sec/SPI)	0.734667	0.265333	CS pos: 19-20. GLS-SP. Pr: 0.2543
lcl_ORF234_Solyc01g014533.1-Solyc01g150117_9712_9792	SP(Sec/SPI)	0.961316	0.038684	CS pos: 22-23. SNG-HS. Pr: 0.7933
lcl_ORF251_Solyc01g014533.1-Solyc01g150117_41695_41802	SP(Sec/SPI)	0.520254	0.479746	CS pos: 27-28. VEG-YK. Pr: 0.4242
lcl_ORF284_Solyc01g014533.1-Solyc01g150117_80320_80400	SP(Sec/SPI)	0.755045	0.244955	CS pos: 19-20. VNG-SS. Pr: 0.5811
lcl_ORF309_Solyc01g014533.1-Solyc01g150117_103426_103503	SP(Sec/SPI)	0.928498	0.071502	CS pos: 19-20. DLS-IS. Pr: 0.1478
lcl_ORF409_Solyc01g014533.1-Solyc01g150117_205009_205110	SP(Sec/SPI)	0.51138	0.48862	CS pos: 20-21. SLL-NI. Pr: 0.1397
lcl_ORF415_Solyc01g014533.1-Solyc01g150117_209758_209838	SP(Sec/SPI)	0.868833	0.131167	CS pos: 22-23. SSG-HL. Pr: 0.4184
lcl_ORF417_Solyc01g014533.1-Solyc01g150117_211090_211170	SP(Sec/SPI)	0.515213	0.484787	CS pos: 20-21. IKA-KR. Pr: 0.3724
lcl_ORF494_Solyc01g014533.1-Solyc01g150117_42896_43009	SP(Sec/SPI)	0.571516	0.428484	CS pos: 19-20. GLC-SP. Pr: 0.2815
lcl_ORF598_Solyc01g014533.1-Solyc01g150117_165458_165547	SP(Sec/SPI)	0.620953	0.379047	CS pos: 25-26. SNG-HS. Pr: 0.3077
lcl_ORF658_Solyc01g014533.1-Solyc01g150117_230534_230806	SP(Sec/SPI)	0.966492	0.033508	CS pos: 28-29. TMA-SR. Pr: 0.8786
lcl_ORF680_Solyc01g014533.1-Solyc01g150117_255086_255187	SP(Sec/SPI)	0.662027	0.337973	CS pos: 25-26. GMT-TK. Pr: 0.2374
lcl_ORF690_Solyc01g014533.1-Solyc01g150117_260762_260893	SP(Sec/SPI)	0.667483	0.332517	CS pos: 25-26. VDE-FK. Pr: 0.1412
lcl_ORF793_Solyc01g014533.1-Solyc01g150117_174077_173949	SP(Sec/SPI)	0.898041	0.101959	CS pos: 22-23. PRG-EI. Pr: 0.6073
lcl_ORF803_Solyc01g014533.1-Solyc01g150117_159488_159315	SP(Sec/SPI)	0.620043	0.379957	CS pos: 33-34. SSS-NE. Pr: 0.5077
lcl_ORF882_Solyc01g014533.1-Solyc01g150117_67253_67155	SP(Sec/SPI)	0.693864	0.306136	CS pos: 17-18. VDN-NN. Pr: 0.2517
lcl_ORF901_Solyc01g014533.1-Solyc01g150117_45980_45879	SP(Sec/SPI)	0.531735	0.468265	CS pos: 24-25. CLC-PL. Pr: 0.1894
lcl_ORF977_Solyc01g014533.1-Solyc01g150117_216208_216086	SP(Sec/SPI)	0.55054	0.44946	CS pos: 18-19. GLS-NK. Pr: 0.2695
lcl_ORF1060_Solyc01g014533.1-Solyc01g150117_117193_116939	SP(Sec/SPI)	0.555081	0.444919	CS pos: 21-22. IEC-FI. Pr: 0.5185
lcl_ORF1202_Solyc01g014533.1-Solyc01g150117_226353_226204	SP(Sec/SPI)	0.788667	0.211333	CS pos: 25-26. LRP-KE. Pr: 0.3595
lcl_ORF1229_Solyc01g014533.1-Solyc01g150117_196692_196570	SP(Sec/SPI)	0.615646	0.384354	CS pos: 21-22. VVA-QE. Pr: 0.5536
lcl_ORF1256_Solyc01g014533.1-Solyc01g150117_154200_153994	SP(Sec/SPI)	0.812619	0.187381	CS pos: 25-26. PNA-NY. Pr: 0.2849
lcl_ORF1360_Solyc01g014533.1-Solyc01g150117_39675_39562	SP(Sec/SPI)	0.905566	0.094434	CS pos: 18-19. ISG-LL. Pr: 0.5555
lcl_ORF40_Solyc01g014560-Solyc01g014620.1_52542_52655	SP(Sec/SPI)	0.720895	0.279105	CS pos: 17-18. SIG-LS. Pr: 0.1801
lcl_ORF69_Solyc01g014560-Solyc01g014620.1_82269_82376	SP(Sec/SPI)	0.580135	0.419865	CS pos: 18-19. CQQ-QS. Pr: 0.2632
lcl_ORF134_Solyc01g014560-Solyc01g014620.1_63547_63657	SP(Sec/SPI)	0.602336	0.397664	CS pos: 19-20. SLA-NL. Pr: 0.5087
lcl_ORF169_Solyc01g014560-Solyc01g014620.1_95053_95211	SP(Sec/SPI)	0.855864	0.144136	CS pos: 26-27. AMA-FK. Pr: 0.8158
lcl_ORF192_Solyc01g014560-Solyc01g014620.1_21131_21232	SP(Sec/SPI)	0.832188	0.167812	CS pos: 19-20. SLS-SP. Pr: 0.5933
lcl_ORF212_Solyc01g014560-Solyc01g014620.1_40916_41017	SP(Sec/SPI)	0.864457	0.135543	CS pos: 22-23. IEG-ER. Pr: 0.7262
lcl_ORF226_Solyc01g014560-Solyc01g014620.1_54590_54670	SP(Sec/SPI)	0.898428	0.101572	CS pos: 19-20. ING-SS. Pr: 0.5202
lcl_ORF227_Solyc01g014560-Solyc01g014620.1_56003_56233	SP(Sec/SPI)	0.640167	0.359833	CS pos: 26-27. VLP-GF. Pr: 0.2449
lcl_ORF272_Solyc01g014560-Solyc01g014620.1_98357_98259	SP(Sec/SPI)	0.515215	0.484785	CS pos: 25-26. CEG-FL. Pr: 0.4231
lcl_ORF275_Solyc01g014560-Solyc01g014620.1_96623_96519	SP(Sec/SPI)	0.673569	0.326431	CS pos: 17-18. AVS-YL. Pr: 0.3681
lcl_ORF285_Solyc01g014560-Solyc01g014620.1_84116_83997	SP(Sec/SPI)	0.721179	0.278821	CS pos: 14-15. ANA-HH. Pr: 0.5904
lcl_ORF296_Solyc01g014560-Solyc01g014620.1_67478_67353	SP(Sec/SPI)	0.580257	0.419743	CS pos: 24-25. TFS-RL. Pr: 0.3310
lcl_ORF325_Solyc01g014560-Solyc01g014620.1_35411_35313	SP(Sec/SPI)	0.97983	0.02017	CS pos: 19-20. GVA-QP. Pr: 0.8505
lcl_ORF368_Solyc01g014560-Solyc01g014620.1_94033_93950	SP(Sec/SPI)	0.773989	0.226011	CS pos: 21-22. VCC-KY. Pr: 0.6683
lcl_ORF456_Solyc01g014560-Solyc01g014620.1_100554_100390	SP(Sec/SPI)	0.890261	0.109739	CS pos: 24-25. ICC-VM. Pr: 0.6581
lcl_ORF471_Solyc01g014560-Solyc01g014620.1_84147_84046	SP(Sec/SPI)	0.67359	0.32641	CS pos: 22-23. MDG-QC. Pr: 0.3105
lcl_ORF511_Solyc01g014560-Solyc01g014620.1_31086_30952	SP(Sec/SPI)	0.945154	0.054846	CS pos: 21-22. CAC-FQ. Pr: 0.3216
lcl_ORF515_Solyc01g014560-Solyc01g014620.1_29271_29107	SP(Sec/SPI)	0.757866	0.242134	CS pos: 28-29. SSG-TE. Pr: 0.3592
lcl_ORF6_Solyc01g014620.1-Solyc01g014640.1_7914_7994	SP(Sec/SPI)	0.774286	0.225714	CS pos: 22-23. SSG-YL. Pr: 0.4013
lcl_ORF41_Solyc01g014620.1-Solyc01g014640.1_5032_5154	SP(Sec/SPI)	0.992918	0.007082	CS pos: 17-18. AMA-SR. Pr: 0.9170
lcl_ORF52_Solyc01g014620.1-Solyc01g014640.1_15901_15987	SP(Sec/SPI)	0.906462	0.093538	CS pos: 17-18. SSS-VC. Pr: 0.3556
lcl_ORF59_Solyc01g014620.1-Solyc01g014640.1_21205_21297	SP(Sec/SPI)	0.609206	0.390794	CS pos: 28-29. SQS-VF. Pr: 0.3744
lcl_ORF70_Solyc01g014620.1-Solyc01g014640.1_5612_5689	SP(Sec/SPI)	0.889584	0.110416	CS pos: 19-20. GLC-SP. Pr: 0.6190
lcl_ORF75_Solyc01g014620.1-Solyc01g014640.1_11126_11206	SP(Sec/SPI)	0.746042	0.253958	CS pos: 22-23. SSC-YS. Pr: 0.2602
lcl_ORF80_Solyc01g014620.1-Solyc01g014640.1_14003_14101	SP(Sec/SPI)	0.625314	0.374686	CS pos: 21-22. TKA-MT. Pr: 0.3970
lcl_ORF126_Solyc01g014620.1-Solyc01g014640.1_1112_939	SP(Sec/SPI)	0.824896	0.175104	CS pos: 17-18. CHS-HP. Pr: 0.7651
lcl_ORF146_Solyc01g014620.1-Solyc01g014640.1_16924_16826	SP(Sec/SPI)	0.682382	0.317618	CS pos: 30-31. SYG-IP. Pr: 0.2402
lcl_ORF154_Solyc01g014620.1-Solyc01g014640.1_9385_9296	SP(Sec/SPI)	0.642483	0.357517	CS pos: 18-19. IQN-CY. Pr: 0.2466
lcl_ORF10_Solyc01g014640.1-Solyc01g014650.1_436_528	SP(Sec/SPI)	0.634555	0.365445	CS pos: 20-21. CST-NE. Pr: 0.2170
lcl_ORF15_Solyc01g014640.1-Solyc01g014650.1_5416_5538	SP(Sec/SPI)	0.875541	0.124459	CS pos: 24-25. CLA-HE. Pr: 0.7749
lcl_ORF36_Solyc01g014660.1-Solyc01g014680.1_40284_40397	SP(Sec/SPI)	0.674622	0.325378	CS pos: 20-21. CST-NE. Pr: 0.2577
lcl_ORF99_Solyc01g014660.1-Solyc01g014680.1_33629_33742	SP(Sec/SPI)	0.795848	0.204152	CS pos: 20-21. CST-NE. Pr: 0.3010
lcl_ORF27_Solyc01g014700.2-Solyc01g014710.1_30528_30923	SP(Sec/SPI)	0.977216	0.022784	CS pos: 23-24. AMA-SK. Pr: 0.8783
lcl_ORF29_Solyc01g014700.2-Solyc01g014710.1_35367_35459	SP(Sec/SPI)	0.739633	0.260367	CS pos: 23-24. CYN-VR. Pr: 0.2160
lcl_ORF44_Solyc01g014700.2-Solyc01g014710.1_11788_11865	SP(Sec/SPI)	0.919025	0.080975	CS pos: 22-23. CSG-YN. Pr: 0.7748
lcl_ORF73_Solyc01g014700.2-Solyc01g014710.1_3380_3574	SP(Sec/SPI)	0.552515	0.447485	CS pos: 32-33. VGS-EH. Pr: 0.4855
lcl_ORF74_Solyc01g014700.2-Solyc01g014710.1_5513_5590	SP(Sec/SPI)	0.521038	0.478962	CS pos: 23-24. LFP-QP. Pr: 0.1926
lcl_ORF98_Solyc01g014700.2-Solyc01g014710.1_31127_31240	SP(Sec/SPI)	0.592993	0.407007	CS pos: 19-20. GLS-SP. Pr: 0.3220
lcl_ORF117_Solyc01g014700.2-Solyc01g014710.1_24529_24395	SP(Sec/SPI)	0.915701	0.084299	CS pos: 26-27. SSG-KK. Pr: 0.2620
lcl_ORF31_Solyc01g014710.1-Solyc01g014720_7768_7845	SP(Sec/SPI)	0.814222	0.185778	CS pos: 19-20. NLS-IS. Pr: 0.2016
lcl_ORF74_Solyc01g014710.1-Solyc01g014720_22907_23062	SP(Sec/SPI)	0.67312	0.32688	CS pos: 25-26. VKS-SP. Pr: 0.6378
lcl_ORF75_Solyc01g014710.1-Solyc01g014720_23666_23890	SP(Sec/SPI)	0.916765	0.083235	CS pos: 18-19. SRA-MP. Pr: 0.7780
lcl_ORF97_Solyc01g014710.1-Solyc01g014720_14841_14749	SP(Sec/SPI)	0.734231	0.265769	CS pos: 19-20. VCV-RE. Pr: 0.4116
lcl_ORF1_Solyc01g014720-Solyc01g014725_15_137	SP(Sec/SPI)	0.755022	0.244978	CS pos: 19-20. GLS-SP. Pr: 0.3769
lcl_ORF354_Solyc01g014720-Solyc01g014725_20784_20665	SP(Sec/SPI)	0.530127	0.469873	CS pos: 21-22. VRS-NR. Pr: 0.2703
lcl_ORF421_Solyc01g014720-Solyc01g014725_25430_25287	SP(Sec/SPI)	0.527986	0.472014	CS pos: 22-23. ENG-SD. Pr: 0.2529
lcl_ORF458_Solyc01g014720-Solyc01g014725_2375_2073	SP(Sec/SPI)	0.648172	0.351828	CS pos: 25-26. CKS-SF. Pr: 0.5389
lcl_ORF475_Solyc01g014720-Solyc01g014725_62638_62555	SP(Sec/SPI)	0.764486	0.235514	CS pos: 24-25. IRC-NY. Pr: 0.6305
lcl_ORF513_Solyc01g014720-Solyc01g014725_31723_31607	SP(Sec/SPI)	0.784946	0.215054	CS pos: 17-18. QRS-KL. Pr: 0.1784
lcl_ORF92_Solyc01g014725-Solyc01g014730_42076_42219	SP(Sec/SPI)	0.529779	0.470221	CS pos: 31-32. SLT-RY. Pr: 0.4083
lcl_ORF119_Solyc01g014725-Solyc01g014730_78901_79017	SP(Sec/SPI)	0.581221	0.418779	CS pos: 23-24. SYN-VR. Pr: 0.1312
lcl_ORF148_Solyc01g014725-Solyc01g014730_16832_16942	SP(Sec/SPI)	0.803698	0.196302	CS pos: 23-24. SKC-EP. Pr: 0.4264
lcl_ORF246_Solyc01g014725-Solyc01g014730_46392_46306	SP(Sec/SPI)	0.790229	0.209771	CS pos: 19-20. VLS-YP. Pr: 0.4785
lcl_ORF249_Solyc01g014725-Solyc01g014730_45690_45571	SP(Sec/SPI)	0.59571	0.40429	CS pos: 25-26. ATS-SR. Pr: 0.1572
lcl_ORF258_Solyc01g014725-Solyc01g014730_41814_41683	SP(Sec/SPI)	0.577653	0.422347	CS pos: 22-23. TCA-TS. Pr: 0.2320
lcl_ORF259_Solyc01g014725-Solyc01g014730_40476_40378	SP(Sec/SPI)	0.729839	0.270161	CS pos: 14-15. ALS-IL. Pr: 0.3779
lcl_ORF276_Solyc01g014725-Solyc01g014730_19473_19363	SP(Sec/SPI)	0.506513	0.493487	CS pos: 19-20. VYA-NQ. Pr: 0.3399
lcl_ORF329_Solyc01g014725-Solyc01g014730_66731_66651	SP(Sec/SPI)	0.636926	0.363074	CS pos: 21-22. TFA-HI. Pr: 0.3338
lcl_ORF400_Solyc01g014725-Solyc01g014730_68074_67982	SP(Sec/SPI)	0.94486	0.05514	CS pos: 17-18. VDS-CS. Pr: 0.7251
lcl_ORF22_Solyc01g014730-Solyc01g014740.1_2591_2713	SP(Sec/SPI)	0.844086	0.155914	CS pos: 23-24. VLP-KK. Pr: 0.4142
lcl_ORF1_Solyc01g014740.1-Solyc01g014745.1_996_1142	SP(Sec/SPI)	0.750036	0.249964	CS pos: 20-21. VES-FA. Pr: 0.5687
lcl_ORF9_Solyc01g014740.1-Solyc01g014745.1_12933_13013	SP(Sec/SPI)	0.730508	0.269492	CS pos: 20-21. GHI-FQ. Pr: 0.2945
lcl_ORF40_Solyc01g014740.1-Solyc01g014745.1_45537_45620	SP(Sec/SPI)	0.62434	0.37566	CS pos: 21-22. SYS-VI. Pr: 0.4863
lcl_ORF104_Solyc01g014740.1-Solyc01g014745.1_13937_14044	SP(Sec/SPI)	0.729637	0.270363	CS pos: 18-19. IRC-RP. Pr: 0.3119
lcl_ORF234_Solyc01g014740.1-Solyc01g014745.1_59106_58999	SP(Sec/SPI)	0.823619	0.176381	CS pos: 18-19. ICC-RQ. Pr: 0.2126
lcl_ORF250_Solyc01g014740.1-Solyc01g014745.1_38220_38062	SP(Sec/SPI)	0.780461	0.219539	CS pos: 28-29. SLS-VF. Pr: 0.6187
lcl_ORF2_Solyc01g014745.1-Solyc01g014760.1_2658_2741	SP(Sec/SPI)	0.635858	0.364142	CS pos: 21-22. SYS-VI. Pr: 0.4949
lcl_ORF50_Solyc01g014745.1-Solyc01g014760.1_55875_55991	SP(Sec/SPI)	0.640163	0.359837	CS pos: 20-21. LVA-IY. Pr: 0.2587
lcl_ORF84_Solyc01g014745.1-Solyc01g014760.1_92217_92369	SP(Sec/SPI)	0.957811	0.042189	CS pos: 25-26. INS-SQ. Pr: 0.6656
lcl_ORF91_Solyc01g014745.1-Solyc01g014760.1_96663_96767	SP(Sec/SPI)	0.547041	0.452959	CS pos: 19-20. ALS-FS. Pr: 0.3949
lcl_ORF101_Solyc01g014745.1-Solyc01g014760.1_113160_113264	SP(Sec/SPI)	0.547041	0.452959	CS pos: 19-20. ALS-FS. Pr: 0.3949
lcl_ORF107_Solyc01g014745.1-Solyc01g014760.1_121209_121292	SP(Sec/SPI)	0.6097	0.3903	CS pos: 23-24. ILA-SG. Pr: 0.3545
lcl_ORF233_Solyc01g014745.1-Solyc01g014760.1_124090_124263	SP(Sec/SPI)	0.672214	0.327786	CS pos: 22-23. IYT-IT. Pr: 0.4989
lcl_ORF288_Solyc01g014745.1-Solyc01g014760.1_40331_40441	SP(Sec/SPI)	0.837979	0.162021	CS pos: 19-20. CMP-TG. Pr: 0.5537
lcl_ORF293_Solyc01g014745.1-Solyc01g014760.1_44579_44719	SP(Sec/SPI)	0.793315	0.206685	CS pos: 21-22. VSS-EG. Pr: 0.3964
lcl_ORF405_Solyc01g014745.1-Solyc01g014760.1_127854_127651	SP(Sec/SPI)	0.832173	0.167827	CS pos: 21-22. ISS-SI. Pr: 0.3113
lcl_ORF432_Solyc01g014745.1-Solyc01g014760.1_90756_90658	SP(Sec/SPI)	0.836321	0.163679	CS pos: 19-20. CLC-AP. Pr: 0.3631
lcl_ORF514_Solyc01g014745.1-Solyc01g014760.1_145115_144984	SP(Sec/SPI)	0.78306	0.21694	CS pos: 23-24. LLS-EE. Pr: 0.3756
lcl_ORF518_Solyc01g014745.1-Solyc01g014760.1_142112_141999	SP(Sec/SPI)	0.659283	0.340717	CS pos: 18-19. LSC-DD. Pr: 0.4733
lcl_ORF9_Solyc01g014760.1-Solyc01g014800.1_8838_9122	SP(Sec/SPI)	0.570425	0.429575	CS pos: 19-20. LSS-IL. Pr: 0.2938
lcl_ORF91_Solyc01g014760.1-Solyc01g014800.1_88785_88925	SP(Sec/SPI)	0.682533	0.317467	CS pos: 25-26. VEC-SK. Pr: 0.5644
lcl_ORF196_Solyc01g014760.1-Solyc01g014800.1_104848_104994	SP(Sec/SPI)	0.702305	0.297695	CS pos: 25-26. VEC-SK. Pr: 0.5674
lcl_ORF212_Solyc01g014760.1-Solyc01g014800.1_5558_5659	SP(Sec/SPI)	0.825326	0.174674	CS pos: 23-24. SMN-LT. Pr: 0.3277
lcl_ORF247_Solyc01g014760.1-Solyc01g014800.1_45113_45214	SP(Sec/SPI)	0.761046	0.238954	CS pos: 23-24. TMN-LT. Pr: 0.3182
lcl_ORF248_Solyc01g014760.1-Solyc01g014800.1_45431_45541	SP(Sec/SPI)	0.885704	0.114296	CS pos: 22-23. GSC-LF. Pr: 0.5313
lcl_ORF266_Solyc01g014760.1-Solyc01g014800.1_62753_62839	SP(Sec/SPI)	0.643285	0.356715	CS pos: 22-23. KIS-VR. Pr: 0.1113
lcl_ORF23_Solyc01g014800.1-Solyc01g014820_27858_27998	SP(Sec/SPI)	0.884494	0.115506	CS pos: 25-26. FQS-SP. Pr: 0.4912
lcl_ORF25_Solyc01g014800.1-Solyc01g014820_28467_28670	SP(Sec/SPI)	0.735051	0.264949	CS pos: 25-26. SAG-VI. Pr: 0.4933
lcl_ORF42_Solyc01g014800.1-Solyc01g014820_42795_42896	SP(Sec/SPI)	0.638351	0.361649	CS pos: 22-23. SHG-FF. Pr: 0.3231
lcl_ORF128_Solyc01g014800.1-Solyc01g014820_131409_131492	SP(Sec/SPI)	0.535654	0.464346	CS pos: 21-22. LDG-KY. Pr: 0.3027
lcl_ORF332_Solyc01g014800.1-Solyc01g014820_28582_28677	SP(Sec/SPI)	0.867738	0.132262	CS pos: 20-21. VPA-YN. Pr: 0.5189
lcl_ORF339_Solyc01g014800.1-Solyc01g014820_32902_32982	SP(Sec/SPI)	0.551993	0.448007	CS pos: 22-23. CSN-VM. Pr: 0.2521
lcl_ORF383_Solyc01g014800.1-Solyc01g014820_78040_78117	SP(Sec/SPI)	0.607668	0.392332	CS pos: 23-24. VTC-CM. Pr: 0.3414
lcl_ORF396_Solyc01g014800.1-Solyc01g014820_92203_92394	SP(Sec/SPI)	0.8173	0.1827	CS pos: 19-20. CLS-SQ. Pr: 0.4501
lcl_ORF432_Solyc01g014800.1-Solyc01g014820_132265_132342	SP(Sec/SPI)	0.639386	0.360614	CS pos: 21-22. ILS-TS. Pr: 0.3733
lcl_ORF479_Solyc01g014800.1-Solyc01g014820_181315_181392	SP(Sec/SPI)	0.725192	0.274808	CS pos: 19-20. TNT-YN. Pr: 0.2393
lcl_ORF504_Solyc01g014800.1-Solyc01g014820_208618_208698	SP(Sec/SPI)	0.551993	0.448007	CS pos: 22-23. CSN-VM. Pr: 0.2521
lcl_ORF513_Solyc01g014800.1-Solyc01g014820_217123_217221	SP(Sec/SPI)	0.544497	0.455503	CS pos: 19-20. LTG-SI. Pr: 0.1356
lcl_ORF549_Solyc01g014800.1-Solyc01g014820_285475_285552	SP(Sec/SPI)	0.627959	0.372041	CS pos: 23-24. VSC-SP. Pr: 0.1985
lcl_ORF583_Solyc01g014800.1-Solyc01g014820_326794_326901	SP(Sec/SPI)	0.841693	0.158307	CS pos: 20-21. CRP-TG. Pr: 0.5592
lcl_ORF624_Solyc01g014800.1-Solyc01g014820_28730_28822	SP(Sec/SPI)	0.786104	0.213896	CS pos: 25-26. GMS-VY. Pr: 0.4188
lcl_ORF627_Solyc01g014800.1-Solyc01g014820_31157_31399	SP(Sec/SPI)	0.679559	0.320441	CS pos: 21-22. NSS-MS. Pr: 0.2234
lcl_ORF799_Solyc01g014800.1-Solyc01g014820_236324_236434	SP(Sec/SPI)	0.526587	0.473413	CS pos: 26-27. AGS-LT. Pr: 0.2271
lcl_ORF820_Solyc01g014800.1-Solyc01g014820_261020_261112	SP(Sec/SPI)	0.526959	0.473041	CS pos: 20-21. IMA-ND. Pr: 0.2387
lcl_ORF860_Solyc01g014800.1-Solyc01g014820_324374_324472	SP(Sec/SPI)	0.712566	0.287434	CS pos: 22-23. TFS-FC. Pr: 0.4182
lcl_ORF879_Solyc01g014800.1-Solyc01g014820_342973_342881	SP(Sec/SPI)	0.795027	0.204973	CS pos: 26-27. VQS-DS. Pr: 0.5312
lcl_ORF880_Solyc01g014800.1-Solyc01g014820_342757_342665	SP(Sec/SPI)	0.547101	0.452899	CS pos: 19-20. VMT-HT. Pr: 0.1874
lcl_ORF888_Solyc01g014800.1-Solyc01g014820_328918_328739	SP(Sec/SPI)	0.813409	0.186591	CS pos: 25-26. VSC-NP. Pr: 0.4913
lcl_ORF894_Solyc01g014800.1-Solyc01g014820_322333_322229	SP(Sec/SPI)	0.709417	0.290583	CS pos: 20-21. ASC-ED. Pr: 0.5161
lcl_ORF933_Solyc01g014800.1-Solyc01g014820_262408_262322	SP(Sec/SPI)	0.727875	0.272125	CS pos: 19-20. LNG-HT. Pr: 0.5578
lcl_ORF1041_Solyc01g014800.1-Solyc01g014820_125164_125078	SP(Sec/SPI)	0.733957	0.266043	CS pos: 25-26. ASS-SP. Pr: 0.4185
lcl_ORF1091_Solyc01g014800.1-Solyc01g014820_59704_59537	SP(Sec/SPI)	0.688153	0.311847	CS pos: 24-25. TWC-DG. Pr: 0.1626
lcl_ORF1150_Solyc01g014800.1-Solyc01g014820_337998_337879	SP(Sec/SPI)	0.867164	0.132836	CS pos: 19-20. VLA-HT. Pr: 0.6367
lcl_ORF1185_Solyc01g014800.1-Solyc01g014820_300873_300730	SP(Sec/SPI)	0.761939	0.238061	CS pos: 16-17. SWS-YE. Pr: 0.6480
lcl_ORF1207_Solyc01g014800.1-Solyc01g014820_261888_261796	SP(Sec/SPI)	0.64514	0.35486	CS pos: 23-24. FLG-CD. Pr: 0.3682
lcl_ORF1215_Solyc01g014800.1-Solyc01g014820_253563_253474	SP(Sec/SPI)	0.573465	0.426535	CS pos: 17-18. SLC-YK. Pr: 0.1697
lcl_ORF1218_Solyc01g014800.1-Solyc01g014820_248478_248311	SP(Sec/SPI)	0.507286	0.492714	CS pos: 21-22. IKS-RM. Pr: 0.4061
lcl_ORF1238_Solyc01g014800.1-Solyc01g014820_222639_222493	SP(Sec/SPI)	0.839716	0.160284	CS pos: 25-26. VEC-SK. Pr: 0.6962
lcl_ORF1280_Solyc01g014800.1-Solyc01g014820_179028_178933	SP(Sec/SPI)	0.738647	0.261353	CS pos: 22-23. VYA-SF. Pr: 0.6154
lcl_ORF1352_Solyc01g014800.1-Solyc01g014820_96324_96208	SP(Sec/SPI)	0.933776	0.066224	CS pos: 20-21. CNS-VI. Pr: 0.5834
lcl_ORF1378_Solyc01g014800.1-Solyc01g014820_64470_64366	SP(Sec/SPI)	0.508799	0.491201	CS pos: 19-20. IKS-MH. Pr: 0.3196
lcl_ORF1411_Solyc01g014800.1-Solyc01g014820_19791_19702	SP(Sec/SPI)	0.568888	0.431112	CS pos: 23-24. VYS-GN. Pr: 0.5142
lcl_ORF1554_Solyc01g014800.1-Solyc01g014820_197666_197580	SP(Sec/SPI)	0.575837	0.424163	CS pos: 18-19. VSS-FE. Pr: 0.3899
lcl_ORF1557_Solyc01g014800.1-Solyc01g014820_193985_193902	SP(Sec/SPI)	0.659199	0.340801	CS pos: 22-23. VVT-MF. Pr: 0.1872
lcl_ORF1606_Solyc01g014800.1-Solyc01g014820_132098_132018	SP(Sec/SPI)	0.602743	0.397257	CS pos: 22-23. TSA-NN. Pr: 0.4781
lcl_ORF1613_Solyc01g014800.1-Solyc01g014820_120503_120381	SP(Sec/SPI)	0.565073	0.434927	CS pos: 19-20. VMG-YT. Pr: 0.5017
lcl_ORF1683_Solyc01g014800.1-Solyc01g014820_32033_31824	SP(Sec/SPI)	0.746022	0.253978	CS pos: 23-24. SYS-AS. Pr: 0.6259
lcl_ORF1695_Solyc01g014800.1-Solyc01g014820_23180_23046	SP(Sec/SPI)	0.706478	0.293522	CS pos: 22-23. GSS-HD. Pr: 0.3759
lcl_ORF70_Solyc01g014820-Solyc01g014830.1_82902_83066	SP(Sec/SPI)	0.930479	0.069521	CS pos: 18-19. VGG-AS. Pr: 0.3886
lcl_ORF80_Solyc01g014820-Solyc01g014830.1_98403_98507	SP(Sec/SPI)	0.527734	0.472266	CS pos: 22-23. ILS-TC. Pr: 0.1264
lcl_ORF140_Solyc01g014820-Solyc01g014830.1_71167_71268	SP(Sec/SPI)	0.886961	0.113039	CS pos: 20-21. SCA-YL. Pr: 0.2899
lcl_ORF154_Solyc01g014820-Solyc01g014830.1_87010_87264	SP(Sec/SPI)	0.856273	0.143727	CS pos: 26-27. GRS-FP. Pr: 0.4790
lcl_ORF172_Solyc01g014820-Solyc01g014830.1_3809_3958	SP(Sec/SPI)	0.594703	0.405297	CS pos: 23-24. CLA-SI. Pr: 0.5660
lcl_ORF216_Solyc01g014820-Solyc01g014830.1_61118_61225	SP(Sec/SPI)	0.675102	0.324898	CS pos: 26-27. TNS-GR. Pr: 0.5785
lcl_ORF379_Solyc01g014820-Solyc01g014830.1_24869_24780	SP(Sec/SPI)	0.703118	0.296882	CS pos: 15-16. CEC-SV. Pr: 0.3320
lcl_ORF68_Solyc01g014860-Solyc01g014910_79959_80039	SP(Sec/SPI)	0.593978	0.406022	CS pos: 21-22. VKN-SS. Pr: 0.2223
lcl_ORF105_Solyc01g014860-Solyc01g014910_128676_128891	SP(Sec/SPI)	0.639136	0.360864	CS pos: 23-24. GIC-LD. Pr: 0.3706
lcl_ORF169_Solyc01g014860-Solyc01g014910_207795_207875	SP(Sec/SPI)	0.66591	0.33409	CS pos: 24-25. NVC-ER. Pr: 0.1535
lcl_ORF182_Solyc01g014860-Solyc01g014910_4306_4443	SP(Sec/SPI)	0.656672	0.343328	CS pos: 21-22. ICS-IQ. Pr: 0.2451
lcl_ORF185_Solyc01g014860-Solyc01g014910_6406_6558	SP(Sec/SPI)	0.983226	0.016774	CS pos: 23-24. TKG-LP. Pr: 0.9501
lcl_ORF209_Solyc01g014860-Solyc01g014910_28801_28884	SP(Sec/SPI)	0.502822	0.497178	CS pos: 21-22. TLA-LY. Pr: 0.4605
lcl_ORF217_Solyc01g014860-Solyc01g014910_37045_37197	SP(Sec/SPI)	0.698756	0.301244	CS pos: 29-30. PQA-LP. Pr: 0.2745
lcl_ORF236_Solyc01g014860-Solyc01g014910_67081_67173	SP(Sec/SPI)	0.619571	0.380429	CS pos: 21-22. QGC-LD. Pr: 0.1700
lcl_ORF337_Solyc01g014860-Solyc01g014910_188503_188763	SP(Sec/SPI)	0.830449	0.169551	CS pos: 20-21. TFS-MT. Pr: 0.4953
lcl_ORF375_Solyc01g014860-Solyc01g014910_22151_22267	SP(Sec/SPI)	0.874862	0.125138	CS pos: 17-18. IEA-LR. Pr: 0.4891
lcl_ORF389_Solyc01g014860-Solyc01g014910_35198_35359	SP(Sec/SPI)	0.833328	0.166672	CS pos: 23-24. ASS-SQ. Pr: 0.4132
lcl_ORF392_Solyc01g014860-Solyc01g014910_37994_38200	SP(Sec/SPI)	0.52555	0.47445	CS pos: 18-19. TAA-DN. Pr: 0.4665
lcl_ORF448_Solyc01g014860-Solyc01g014910_99128_99208	SP(Sec/SPI)	0.502776	0.497224	CS pos: 18-19. TRA-WS. Pr: 0.3497
lcl_ORF583_Solyc01g014860-Solyc01g014910_161335_161219	SP(Sec/SPI)	0.727242	0.272758	CS pos: 22-23. VES-AD. Pr: 0.4970
lcl_ORF672_Solyc01g014860-Solyc01g014910_69196_69083	SP(Sec/SPI)	0.819156	0.180844	CS pos: 27-28. LPA-GV. Pr: 0.2372
lcl_ORF732_Solyc01g014860-Solyc01g014910_10447_10343	SP(Sec/SPI)	0.589025	0.410975	CS pos: 18-19. SLS-LR. Pr: 0.3112
lcl_ORF809_Solyc01g014860-Solyc01g014910_139314_139129	SP(Sec/SPI)	0.525467	0.474533	CS pos: 19-20. CNA-LL. Pr: 0.4830
lcl_ORF831_Solyc01g014860-Solyc01g014910_114051_113935	SP(Sec/SPI)	0.679394	0.320606	CS pos: 23-24. ASS-HD. Pr: 0.5251
lcl_ORF857_Solyc01g014860-Solyc01g014910_85512_85393	SP(Sec/SPI)	0.526392	0.473608	CS pos: 18-19. CLK-II. Pr: 0.1552
lcl_ORF900_Solyc01g014860-Solyc01g014910_37995_37834	SP(Sec/SPI)	0.663381	0.336619	CS pos: 18-19. TLS-AP. Pr: 0.4713
lcl_ORF927_Solyc01g014860-Solyc01g014910_13338_13261	SP(Sec/SPI)	0.590931	0.409069	CS pos: 21-22. VAT-YD. Pr: 0.4820
lcl_ORF1054_Solyc01g014860-Solyc01g014910_103724_103632	SP(Sec/SPI)	0.505908	0.494092	CS pos: 26-27. SSL-IF. Pr: 0.0980
lcl_ORF1125_Solyc01g014860-Solyc01g014910_13322_13179	SP(Sec/SPI)	0.731068	0.268932	CS pos: 20-21. THG-EN. Pr: 0.7132
lcl_ORF32_Solyc01g014910-Solyc01g014930_37500_37604	SP(Sec/SPI)	0.858987	0.141013	CS pos: 19-20. VDM-NS. Pr: 0.2594
lcl_ORF152_Solyc01g014910-Solyc01g014930_178512_178598	SP(Sec/SPI)	0.55177	0.44823	CS pos: 23-24. GLS-GS. Pr: 0.3086
lcl_ORF154_Solyc01g014910-Solyc01g014930_181389_181469	SP(Sec/SPI)	0.709714	0.290286	CS pos: 15-16. CYS-WK. Pr: 0.4927
lcl_ORF159_Solyc01g014910-Solyc01g014930_190008_190169	SP(Sec/SPI)	0.630675	0.369325	CS pos: 22-23. AQM-EL. Pr: 0.4162
lcl_ORF161_Solyc01g014910-Solyc01g014930_192207_192407	SP(Sec/SPI)	0.59138	0.40862	CS pos: 17-18. VSA-HM. Pr: 0.4058
lcl_ORF173_Solyc01g014910-Solyc01g014930_199443_199679	SP(Sec/SPI)	0.876729	0.123271	CS pos: 19-20. AAS-DI. Pr: 0.4231
lcl_ORF201_Solyc01g014910-Solyc01g014930_33529_33687	SP(Sec/SPI)	0.83726	0.16274	CS pos: 16-17. CSS-SN. Pr: 0.5044
lcl_ORF251_Solyc01g014910-Solyc01g014930_83575_83742	SP(Sec/SPI)	0.728386	0.271614	CS pos: 17-18. AHN-IL. Pr: 0.5420
lcl_ORF442_Solyc01g014910-Solyc01g014930_100202_100393	SP(Sec/SPI)	0.605534	0.394466	CS pos: 22-23. VES-AK. Pr: 0.4717
lcl_ORF536_Solyc01g014910-Solyc01g014930_191041_190700	SP(Sec/SPI)	0.618654	0.381346	CS pos: 17-18. CTG-TF. Pr: 0.4610
lcl_ORF639_Solyc01g014910-Solyc01g014930_70612_70523	SP(Sec/SPI)	0.65944	0.34056	CS pos: 23-24. VCS-EL. Pr: 0.3011
lcl_ORF661_Solyc01g014910-Solyc01g014930_42454_42311	SP(Sec/SPI)	0.501391	0.498609	CS pos: 22-23. TRA-LC. Pr: 0.2493
lcl_ORF849_Solyc01g014910-Solyc01g014930_53055_52873	SP(Sec/SPI)	0.956799	0.043201	CS pos: 18-19. IRC-RQ. Pr: 0.5475
lcl_ORF896_Solyc01g014910-Solyc01g014930_192422_192228	SP(Sec/SPI)	0.586769	0.413231	CS pos: 25-26. CIA-KV. Pr: 0.4134
lcl_ORF924_Solyc01g014910-Solyc01g014930_162905_162801	SP(Sec/SPI)	0.510542	0.489458	CS pos: 20-21. SQN-SI. Pr: 0.3177
lcl_ORF972_Solyc01g014910-Solyc01g014930_98435_98343	SP(Sec/SPI)	0.573334	0.426666	CS pos: 17-18. SHN-MT. Pr: 0.3103
lcl_ORF1008_Solyc01g014910-Solyc01g014930_68282_68205	SP(Sec/SPI)	0.617085	0.382915	CS pos: 21-22. IIS-TS. Pr: 0.2333
lcl_ORF1032_Solyc01g014910-Solyc01g014930_41510_41382	SP(Sec/SPI)	0.540553	0.459447	CS pos: 17-18. ALS-QY. Pr: 0.3390
lcl_ORF9_Solyc01g014930-Solyc01g014940_106_2	SP(Sec/SPI)	0.704284	0.295716	CS pos: 28-29. SSS-CA. Pr: 0.2049
lcl_ORF129_Solyc01g014940-Solyc01g014960.1_168126_168209	SP(Sec/SPI)	0.53569	0.46431	CS pos: 21-22. SLS-LP. Pr: 0.1689
lcl_ORF190_Solyc01g014940-Solyc01g014960.1_51184_51270	SP(Sec/SPI)	0.666695	0.333305	CS pos: 23-24. TVC-KL. Pr: 0.2564
lcl_ORF275_Solyc01g014940-Solyc01g014960.1_161854_162096	SP(Sec/SPI)	0.851203	0.148797	CS pos: 25-26. TEK-AE. Pr: 0.2878
lcl_ORF377_Solyc01g014940-Solyc01g014960.1_127100_127210	SP(Sec/SPI)	0.625513	0.374487	CS pos: 19-20. VIC-YI. Pr: 0.5562
lcl_ORF465_Solyc01g014940-Solyc01g014960.1_116555_116349	SP(Sec/SPI)	0.705135	0.294865	CS pos: 25-26. VEC-SK. Pr: 0.6478
lcl_ORF549_Solyc01g014940-Solyc01g014960.1_14804_14517	SP(Sec/SPI)	0.967391	0.032609	CS pos: 23-24. TIA-TI. Pr: 0.7974
lcl_ORF617_Solyc01g014940-Solyc01g014960.1_109018_108905	SP(Sec/SPI)	0.5182	0.4818	CS pos: 29-30. SVA-ST. Pr: 0.1751
lcl_ORF741_Solyc01g014940-Solyc01g014960.1_133488_133408	SP(Sec/SPI)	0.782074	0.217926	CS pos: 20-21. SKC-HF. Pr: 0.3309
lcl_ORF830_Solyc01g014940-Solyc01g014960.1_33078_32953	SP(Sec/SPI)	0.652198	0.347802	CS pos: 21-22. CLS-CK. Pr: 0.5497
lcl_ORF832_Solyc01g014940-Solyc01g014960.1_31875_31735	SP(Sec/SPI)	0.549078	0.450922	CS pos: 21-22. VDS-LY. Pr: 0.5182
lcl_ORF2_Solyc01g014960.1-Solyc01g014963.1_1797_1907	SP(Sec/SPI)	0.653041	0.346959	CS pos: 17-18. ARS-YL. Pr: 0.5219
lcl_ORF58_Solyc01g014960.1-Solyc01g014963.1_76737_76883	SP(Sec/SPI)	0.804673	0.195327	CS pos: 25-26. VEC-SK. Pr: 0.4879
lcl_ORF85_Solyc01g014960.1-Solyc01g014963.1_20653_20739	SP(Sec/SPI)	0.954782	0.045218	CS pos: 19-20. GDS-SP. Pr: 0.6924
lcl_ORF147_Solyc01g014960.1-Solyc01g014963.1_28760_28879	SP(Sec/SPI)	0.583954	0.416046	CS pos: 21-22. GIS-QN. Pr: 0.3166
lcl_ORF172_Solyc01g014960.1-Solyc01g014963.1_61034_61225	SP(Sec/SPI)	0.646873	0.353127	CS pos: 35-36. SSG-FG. Pr: 0.3525
lcl_ORF241_Solyc01g014960.1-Solyc01g014963.1_14053_13892	SP(Sec/SPI)	0.98322	0.01678	CS pos: 15-16. VHA-EQ. Pr: 0.8013
lcl_ORF248_Solyc01g014960.1-Solyc01g014963.1_8575_8420	SP(Sec/SPI)	0.52483	0.47517	CS pos: 20-21. IET-MI. Pr: 0.3738
lcl_ORF290_Solyc01g014960.1-Solyc01g014963.1_46908_46738	SP(Sec/SPI)	0.544411	0.455589	CS pos: 24-25. TKA-QI. Pr: 0.5032
lcl_ORF36_Solyc01g014967.1-Solyc01g014970.1_8155_8241	SP(Sec/SPI)	0.842485	0.157515	CS pos: 19-20. VEN-IK. Pr: 0.6648
lcl_ORF47_Solyc01g014967.1-Solyc01g014970.1_24913_24999	SP(Sec/SPI)	0.761345	0.238655	CS pos: 17-18. FMG-AT. Pr: 0.2580
lcl_ORF33_Solyc01g014970.1-Solyc01g014980_32319_32399	SP(Sec/SPI)	0.852487	0.147513	CS pos: 23-24. SVG-EV. Pr: 0.6727
lcl_ORF46_Solyc01g014970.1-Solyc01g014980_48972_49322	SP(Sec/SPI)	0.925343	0.074657	CS pos: 24-25. CSS-EV. Pr: 0.4567
lcl_ORF83_Solyc01g014970.1-Solyc01g014980_94533_94676	SP(Sec/SPI)	0.631622	0.368378	CS pos: 15-16. AWS-CR. Pr: 0.3839
lcl_ORF279_Solyc01g014970.1-Solyc01g014980_106489_106572	SP(Sec/SPI)	0.82704	0.17296	CS pos: 23-24. TYS-LG. Pr: 0.5669
lcl_ORF281_Solyc01g014970.1-Solyc01g014980_109687_109779	SP(Sec/SPI)	0.619169	0.380831	CS pos: 22-23. GFS-RR. Pr: 0.3473
lcl_ORF307_Solyc01g014970.1-Solyc01g014980_151144_151326	SP(Sec/SPI)	0.7807	0.2193	CS pos: 26-27. SFS-RV. Pr: 0.4862
lcl_ORF339_Solyc01g014970.1-Solyc01g014980_204394_204540	SP(Sec/SPI)	0.749823	0.250177	CS pos: 25-26. VEC-SK. Pr: 0.3842
lcl_ORF361_Solyc01g014970.1-Solyc01g014980_24269_24406	SP(Sec/SPI)	0.576269	0.423731	CS pos: 18-19. ISS-YP. Pr: 0.3506
lcl_ORF488_Solyc01g014970.1-Solyc01g014980_143051_143212	SP(Sec/SPI)	0.687267	0.312733	CS pos: 26-27. SSS-RD. Pr: 0.2755
lcl_ORF510_Solyc01g014970.1-Solyc01g014980_164315_164431	SP(Sec/SPI)	0.912382	0.087618	CS pos: 19-20. TLA-PT. Pr: 0.5083
lcl_ORF603_Solyc01g014970.1-Solyc01g014980_143895_143794	SP(Sec/SPI)	0.622771	0.377229	CS pos: 21-22. VHV-KN. Pr: 0.3728
lcl_ORF625_Solyc01g014970.1-Solyc01g014980_114948_114841	SP(Sec/SPI)	0.552682	0.447318	CS pos: 29-30. IHA-NI. Pr: 0.2870
lcl_ORF631_Solyc01g014970.1-Solyc01g014980_109059_108976	SP(Sec/SPI)	0.720631	0.279369	CS pos: 22-23. TVC-RF. Pr: 0.2124
lcl_ORF642_Solyc01g014970.1-Solyc01g014980_90534_90247	SP(Sec/SPI)	0.669708	0.330292	CS pos: 22-23. TTM-DD. Pr: 0.1725
lcl_ORF738_Solyc01g014970.1-Solyc01g014980_192638_192531	SP(Sec/SPI)	0.556514	0.443486	CS pos: 24-25. ICC-TH. Pr: 0.2941
lcl_ORF744_Solyc01g014970.1-Solyc01g014980_181895_181776	SP(Sec/SPI)	0.751423	0.248577	CS pos: 23-24. VAA-IE. Pr: 0.4689
lcl_ORF778_Solyc01g014970.1-Solyc01g014980_143531_143448	SP(Sec/SPI)	0.636916	0.363084	CS pos: 21-22. LVS-FR. Pr: 0.2246
lcl_ORF814_Solyc01g014970.1-Solyc01g014980_100961_100875	SP(Sec/SPI)	0.590453	0.409547	CS pos: 20-21. LIC-ED. Pr: 0.3459
lcl_ORF817_Solyc01g014970.1-Solyc01g014980_92873_92736	SP(Sec/SPI)	0.545174	0.454826	CS pos: 25-26. CSS-IT. Pr: 0.3022
lcl_ORF914_Solyc01g014970.1-Solyc01g014980_193186_193082	SP(Sec/SPI)	0.540353	0.459647	CS pos: 19-20. AHP-VG. Pr: 0.2228
lcl_ORF937_Solyc01g014970.1-Solyc01g014980_163612_163460	SP(Sec/SPI)	0.603373	0.396627	CS pos: 16-17. VNG-IR. Pr: 0.5206
lcl_ORF984_Solyc01g014970.1-Solyc01g014980_108304_108206	SP(Sec/SPI)	0.605953	0.394047	CS pos: 15-16. LHS-DN. Pr: 0.1173
lcl_ORF1019_Solyc01g014970.1-Solyc01g014980_57127_57023	SP(Sec/SPI)	0.745562	0.254438	CS pos: 18-19. ACC-IC. Pr: 0.2524
lcl_ORF2_Solyc01g015010.1-Solyc01g015020_321_419	SP(Sec/SPI)	0.562105	0.437895	CS pos: 25-26. WVA-DF. Pr: 0.2370
lcl_ORF30_Solyc01g015010.1-Solyc01g015020_10352_10239	SP(Sec/SPI)	0.7761	0.2239	CS pos: 18-19. VNM-SL. Pr: 0.2804
lcl_ORF52_Solyc01g015020-Solyc01g015030.1_2917_3000	SP(Sec/SPI)	0.817825	0.182175	CS pos: 17-18. VNC-FS. Pr: 0.6689
lcl_ORF72_Solyc01g015020-Solyc01g015030.1_34315_34446	SP(Sec/SPI)	0.581259	0.418741	CS pos: 22-23. CLS-SR. Pr: 0.4871
lcl_ORF95_Solyc01g015020-Solyc01g015030.1_54964_55092	SP(Sec/SPI)	0.740151	0.259849	CS pos: 27-28. VSS-KC. Pr: 0.4704
lcl_ORF103_Solyc01g015020-Solyc01g015030.1_1805_1924	SP(Sec/SPI)	0.538675	0.461325	CS pos: 26-27. AQG-DQ. Pr: 0.2066
lcl_ORF109_Solyc01g015020-Solyc01g015030.1_9101_9193	SP(Sec/SPI)	0.888398	0.111602	CS pos: 14-15. VSS-QH. Pr: 0.3965
lcl_ORF268_Solyc01g015020-Solyc01g015030.1_30144_30046	SP(Sec/SPI)	0.527674	0.472326	CS pos: 19-20. FNG-SI. Pr: 0.2080
lcl_ORF277_Solyc01g015020-Solyc01g015030.1_14580_14401	SP(Sec/SPI)	0.749645	0.250355	CS pos: 27-28. GSG-VH. Pr: 0.5441
lcl_ORF278_Solyc01g015020-Solyc01g015030.1_14343_14254	SP(Sec/SPI)	0.514968	0.485032	CS pos: 21-22. CLC-FE. Pr: 0.3055
lcl_ORF287_Solyc01g015020-Solyc01g015030.1_474_376	SP(Sec/SPI)	0.821034	0.178966	CS pos: 20-21. LYT-KL. Pr: 0.4498
lcl_ORF21_Solyc01g015030.1-Solyc01g015035.1_5549_5683	SP(Sec/SPI)	0.734041	0.265959	CS pos: 20-21. LLS-RP. Pr: 0.2192
lcl_ORF67_Solyc01g015035.1-Solyc01g015050.1_21683_21898	SP(Sec/SPI)	0.942373	0.057627	CS pos: 26-27. STA-SV. Pr: 0.6418
lcl_ORF72_Solyc01g015035.1-Solyc01g015050.1_27194_27361	SP(Sec/SPI)	0.739901	0.260099	CS pos: 24-25. TWC-DG. Pr: 0.1685
lcl_ORF142_Solyc01g015035.1-Solyc01g015050.1_36609_36529	SP(Sec/SPI)	0.724149	0.275851	CS pos: 23-24. IVT-RS. Pr: 0.1247
lcl_ORF99_Solyc01g015060.1-Solyc01g015080_14618_14722	SP(Sec/SPI)	0.545958	0.454042	CS pos: 29-30. SQS-KV. Pr: 0.3635
lcl_ORF102_Solyc01g015060.1-Solyc01g015080_23723_23821	SP(Sec/SPI)	0.746462	0.253538	CS pos: 21-22. LHA-DN. Pr: 0.2974
lcl_ORF191_Solyc01g015060.1-Solyc01g015080_28642_28487	SP(Sec/SPI)	0.61235	0.38765	CS pos: 27-28. AYP-CL. Pr: 0.2989
lcl_ORF200_Solyc01g015060.1-Solyc01g015080_11080_10940	SP(Sec/SPI)	0.879953	0.120047	CS pos: 25-26. TSS-QR. Pr: 0.7294
lcl_ORF50_Solyc01g015080-Solyc01g150118_25442_25531	SP(Sec/SPI)	0.509866	0.490134	CS pos: 21-22. PYA-CF. Pr: 0.1548
lcl_ORF54_Solyc01g015080-Solyc01g150118_25068_24991	SP(Sec/SPI)	0.537912	0.462088	CS pos: 16-17. SNQ-FL. Pr: 0.2006
lcl_ORF37_Solyc01g150118-Solyc01g015130.1_14937_14764	SP(Sec/SPI)	0.52056	0.47944	CS pos: 24-25. VRS-YD. Pr: 0.4890
lcl_ORF122_Solyc01g015130.1-Solyc01g015133.1_126543_126719	SP(Sec/SPI)	0.640906	0.359094	CS pos: 17-18. GFS-KI. Pr: 0.4875
lcl_ORF184_Solyc01g015130.1-Solyc01g015133.1_205800_205943	SP(Sec/SPI)	0.658895	0.341105	CS pos: 19-20. CWG-LD. Pr: 0.4322
lcl_ORF186_Solyc01g015130.1-Solyc01g015133.1_212190_212270	SP(Sec/SPI)	0.512653	0.487347	CS pos: 21-22. LRS-FL. Pr: 0.1036
lcl_ORF206_Solyc01g015130.1-Solyc01g015133.1_241017_241103	SP(Sec/SPI)	0.722074	0.277926	CS pos: 19-20. CSN-EQ. Pr: 0.3237
lcl_ORF222_Solyc01g015130.1-Solyc01g015133.1_254286_254393	SP(Sec/SPI)	0.690597	0.309403	CS pos: 22-23. VSS-FS. Pr: 0.3955
lcl_ORF288_Solyc01g015130.1-Solyc01g015133.1_56722_56847	SP(Sec/SPI)	0.936929	0.063071	CS pos: 17-18. VHA-QH. Pr: 0.9147
lcl_ORF291_Solyc01g015130.1-Solyc01g015133.1_61594_61722	SP(Sec/SPI)	0.635495	0.364505	CS pos: 18-19. VHK-LL. Pr: 0.3878
lcl_ORF449_Solyc01g015130.1-Solyc01g015133.1_241390_241473	SP(Sec/SPI)	0.527691	0.472309	CS pos: 17-18. TYS-VL. Pr: 0.1883
lcl_ORF588_Solyc01g015130.1-Solyc01g015133.1_121019_121105	SP(Sec/SPI)	0.663081	0.336919	CS pos: 17-18. GGA-IL. Pr: 0.1518
lcl_ORF652_Solyc01g015130.1-Solyc01g015133.1_190229_190345	SP(Sec/SPI)	0.632727	0.367273	CS pos: 22-23. VGG-CV. Pr: 0.3302
lcl_ORF680_Solyc01g015130.1-Solyc01g015133.1_232496_232642	SP(Sec/SPI)	0.545845	0.454155	CS pos: 27-28. VQQ-TC. Pr: 0.2503
lcl_ORF715_Solyc01g015130.1-Solyc01g015133.1_262856_262996	SP(Sec/SPI)	0.869807	0.130193	CS pos: 22-23. SST-TT. Pr: 0.5352
lcl_ORF747_Solyc01g015130.1-Solyc01g015133.1_295741_295649	SP(Sec/SPI)	0.860626	0.139374	CS pos: 20-21. SLS-DA. Pr: 0.5202
lcl_ORF753_Solyc01g015130.1-Solyc01g015133.1_287317_287150	SP(Sec/SPI)	0.539762	0.460238	CS pos: 26-27. VEG-LL. Pr: 0.5308
lcl_ORF778_Solyc01g015130.1-Solyc01g015133.1_253531_253364	SP(Sec/SPI)	0.521294	0.478706	CS pos: 17-18. ALA-SV. Pr: 0.4369
lcl_ORF832_Solyc01g015130.1-Solyc01g015133.1_175951_175874	SP(Sec/SPI)	0.504211	0.495789	CS pos: 21-22. YSG-YI. Pr: 0.0808
lcl_ORF841_Solyc01g015130.1-Solyc01g015133.1_159367_159278	SP(Sec/SPI)	0.512208	0.487792	CS pos: 19-20. VNC-IE. Pr: 0.3223
lcl_ORF893_Solyc01g015130.1-Solyc01g015133.1_113293_113153	SP(Sec/SPI)	0.577024	0.422976	CS pos: 25-26. ILC-QN. Pr: 0.3706
lcl_ORF899_Solyc01g015130.1-Solyc01g015133.1_106150_106043	SP(Sec/SPI)	0.51526	0.48474	CS pos: 20-21. VHN-KP. Pr: 0.2865
lcl_ORF907_Solyc01g015130.1-Solyc01g015133.1_101194_101105	SP(Sec/SPI)	0.587629	0.412371	CS pos: 19-20. SRV-IR. Pr: 0.2225
lcl_ORF1052_Solyc01g015130.1-Solyc01g015133.1_208416_208249	SP(Sec/SPI)	0.533276	0.466724	CS pos: 26-27. IKS-GP. Pr: 0.2333
lcl_ORF1083_Solyc01g015130.1-Solyc01g015133.1_164517_164398	SP(Sec/SPI)	0.617734	0.382266	CS pos: 18-19. TNS-IF. Pr: 0.1682
lcl_ORF1102_Solyc01g015130.1-Solyc01g015133.1_144639_144370	SP(Sec/SPI)	0.500421	0.499579	CS pos: 16-17. VEN-RI. Pr: 0.3075
lcl_ORF1121_Solyc01g015130.1-Solyc01g015133.1_124470_124345	SP(Sec/SPI)	0.572456	0.427544	CS pos: 18-19. SVS-LR. Pr: 0.2323
lcl_ORF1130_Solyc01g015130.1-Solyc01g015133.1_116805_116680	SP(Sec/SPI)	0.84032	0.15968	CS pos: 22-23. IHS-LE. Pr: 0.3355
lcl_ORF1131_Solyc01g015130.1-Solyc01g015133.1_116136_115981	SP(Sec/SPI)	0.985973	0.014027	CS pos: 28-29. VSS-FH. Pr: 0.8895
lcl_ORF1134_Solyc01g015130.1-Solyc01g015133.1_110532_110344	SP(Sec/SPI)	0.514255	0.485745	CS pos: 29-30. SLG-TC. Pr: 0.2244
lcl_ORF1151_Solyc01g015130.1-Solyc01g015133.1_92409_92320	SP(Sec/SPI)	0.634838	0.365162	CS pos: 21-22. THG-SH. Pr: 0.5396
lcl_ORF1152_Solyc01g015130.1-Solyc01g015133.1_88575_88471	SP(Sec/SPI)	0.559164	0.440836	CS pos: 18-19. ITA-YS. Pr: 0.3309
lcl_ORF1266_Solyc01g015130.1-Solyc01g015133.1_258776_258681	SP(Sec/SPI)	0.788378	0.211622	CS pos: 21-22. AYA-QN. Pr: 0.7444
lcl_ORF1304_Solyc01g015130.1-Solyc01g015133.1_215198_215079	SP(Sec/SPI)	0.98103	0.01897	CS pos: 21-22. SKG-HC. Pr: 0.6356
lcl_ORF1387_Solyc01g015130.1-Solyc01g015133.1_101252_101130	SP(Sec/SPI)	0.723914	0.276086	CS pos: 13-14. SWG-SY. Pr: 0.3377
lcl_ORF1410_Solyc01g015130.1-Solyc01g015133.1_75281_75111	SP(Sec/SPI)	0.960094	0.039906	CS pos: 21-22. QHS-KE. Pr: 0.4298
lcl_ORF1455_Solyc01g015130.1-Solyc01g015133.1_16172_16029	SP(Sec/SPI)	0.859642	0.140358	CS pos: 21-22. SLG-AL. Pr: 0.3446
lcl_ORF83_Solyc01g015133.1-Solyc01g015137.1_109152_109229	SP(Sec/SPI)	0.550118	0.449882	CS pos: 21-22. VYG-HL. Pr: 0.4553
lcl_ORF87_Solyc01g015133.1-Solyc01g015137.1_117876_117995	SP(Sec/SPI)	0.979135	0.020865	CS pos: 21-22. SKG-HC. Pr: 0.6425
lcl_ORF142_Solyc01g015133.1-Solyc01g015137.1_46798_47148	SP(Sec/SPI)	0.637088	0.362912	CS pos: 22-23. CSM-TT. Pr: 0.2593
lcl_ORF171_Solyc01g015133.1-Solyc01g015137.1_79645_79752	SP(Sec/SPI)	0.598185	0.401815	CS pos: 27-28. VYP-EQ. Pr: 0.4193
lcl_ORF209_Solyc01g015133.1-Solyc01g015137.1_125056_125136	SP(Sec/SPI)	0.86468	0.13532	CS pos: 17-18. SSG-DF. Pr: 0.3063
lcl_ORF252_Solyc01g015133.1-Solyc01g015137.1_27791_27931	SP(Sec/SPI)	0.917699	0.082301	CS pos: 19-20. VEV-GD. Pr: 0.4372
lcl_ORF268_Solyc01g015133.1-Solyc01g015137.1_46658_46744	SP(Sec/SPI)	0.629524	0.370476	CS pos: 20-21. CLC-DL. Pr: 0.2507
lcl_ORF294_Solyc01g015133.1-Solyc01g015137.1_79940_80035	SP(Sec/SPI)	0.788378	0.211622	CS pos: 21-22. AYA-QN. Pr: 0.7444
lcl_ORF338_Solyc01g015133.1-Solyc01g015137.1_150048_149929	SP(Sec/SPI)	0.596172	0.403828	CS pos: 15-16. GWG-CI. Pr: 0.4049
lcl_ORF376_Solyc01g015133.1-Solyc01g015137.1_107115_107032	SP(Sec/SPI)	0.562368	0.437632	CS pos: 17-18. TYS-VL. Pr: 0.1947
lcl_ORF469_Solyc01g015133.1-Solyc01g015137.1_144464_144345	SP(Sec/SPI)	0.508886	0.491114	CS pos: 19-20. CFA-YV. Pr: 0.3775
lcl_ORF521_Solyc01g015133.1-Solyc01g015137.1_78470_78384	SP(Sec/SPI)	0.657992	0.342008	CS pos: 23-24. VPA-YN. Pr: 0.4294
lcl_ORF524_Solyc01g015133.1-Solyc01g015137.1_76586_76509	SP(Sec/SPI)	0.552132	0.447868	CS pos: 21-22. IKT-HK. Pr: 0.3171
lcl_ORF534_Solyc01g015133.1-Solyc01g015137.1_54215_54123	SP(Sec/SPI)	0.838143	0.161857	CS pos: 20-21. SLS-DA. Pr: 0.4698
lcl_ORF633_Solyc01g015133.1-Solyc01g015137.1_86335_86228	SP(Sec/SPI)	0.720814	0.279186	CS pos: 22-23. VSS-FS. Pr: 0.4173
lcl_ORF44_Solyc01g015137.1-Solyc01g015180.1_62448_62567	SP(Sec/SPI)	0.977194	0.022806	CS pos: 21-22. SKG-HC. Pr: 0.6246
lcl_ORF159_Solyc01g015137.1-Solyc01g015180.1_31339_31506	SP(Sec/SPI)	0.804937	0.195063	CS pos: 17-18. AVA-SV. Pr: 0.5158
lcl_ORF183_Solyc01g015137.1-Solyc01g015180.1_74761_74877	SP(Sec/SPI)	0.877151	0.122849	CS pos: 21-22. SLS-HE. Pr: 0.6727
lcl_ORF261_Solyc01g015137.1-Solyc01g015180.1_4085_4177	SP(Sec/SPI)	0.860595	0.139405	CS pos: 20-21. SLS-DA. Pr: 0.4216
lcl_ORF280_Solyc01g015137.1-Solyc01g015180.1_24092_24187	SP(Sec/SPI)	0.814476	0.185524	CS pos: 21-22. AYA-QN. Pr: 0.7723
lcl_ORF382_Solyc01g015137.1-Solyc01g015180.1_165908_166015	SP(Sec/SPI)	0.680657	0.319343	CS pos: 22-23. VSS-FS. Pr: 0.3873
lcl_ORF410_Solyc01g015137.1-Solyc01g015180.1_143811_143731	SP(Sec/SPI)	0.661822	0.338178	CS pos: 20-21. TNN-LI. Pr: 0.3026
lcl_ORF443_Solyc01g015137.1-Solyc01g015180.1_106968_106882	SP(Sec/SPI)	0.561763	0.438237	CS pos: 20-21. SLS-EI. Pr: 0.3870
lcl_ORF503_Solyc01g015137.1-Solyc01g015180.1_38991_38911	SP(Sec/SPI)	0.530491	0.469509	CS pos: 22-23. IDE-IS. Pr: 0.0818
lcl_ORF524_Solyc01g015137.1-Solyc01g015180.1_18138_17950	SP(Sec/SPI)	0.591266	0.408734	CS pos: 20-21. IHN-HQ. Pr: 0.3197
lcl_ORF565_Solyc01g015137.1-Solyc01g015180.1_136271_136176	SP(Sec/SPI)	0.887907	0.112093	CS pos: 24-25. AES-HR. Pr: 0.6416
lcl_ORF593_Solyc01g015137.1-Solyc01g015180.1_98486_98400	SP(Sec/SPI)	0.93833	0.06167	CS pos: 22-23. VWG-GD. Pr: 0.8446
lcl_ORF643_Solyc01g015137.1-Solyc01g015180.1_42530_42453	SP(Sec/SPI)	0.630045	0.369955	CS pos: 17-18. TYS-VL. Pr: 0.2213
lcl_ORF663_Solyc01g015137.1-Solyc01g015180.1_13373_13212	SP(Sec/SPI)	0.686657	0.313343	CS pos: 16-17. VRT-KR. Pr: 0.3138
lcl_ORF705_Solyc01g015137.1-Solyc01g015180.1_142513_142394	SP(Sec/SPI)	0.979185	0.020815	CS pos: 21-22. SKG-NC. Pr: 0.6799
lcl_ORF719_Solyc01g015137.1-Solyc01g015180.1_122515_122435	SP(Sec/SPI)	0.603799	0.396201	CS pos: 20-21. SSS-IY. Pr: 0.4686
lcl_ORF742_Solyc01g015137.1-Solyc01g015180.1_96715_96548	SP(Sec/SPI)	0.585141	0.414859	CS pos: 22-23. VGG-CV. Pr: 0.3053
lcl_ORF749_Solyc01g015137.1-Solyc01g015180.1_89932_89744	SP(Sec/SPI)	0.551633	0.448367	CS pos: 26-27. VVS-LK. Pr: 0.3607
lcl_ORF753_Solyc01g015137.1-Solyc01g015180.1_88051_87902	SP(Sec/SPI)	0.842972	0.157028	CS pos: 19-20. CWG-LD. Pr: 0.7064
lcl_ORF781_Solyc01g015137.1-Solyc01g015180.1_51394_51152	SP(Sec/SPI)	0.524903	0.475097	CS pos: 25-26. VEC-SK. Pr: 0.3373
lcl_ORF786_Solyc01g015137.1-Solyc01g015180.1_44110_43868	SP(Sec/SPI)	0.664179	0.335821	CS pos: 25-26. VEC-NK. Pr: 0.5278
lcl_ORF798_Solyc01g015137.1-Solyc01g015180.1_30586_30479	SP(Sec/SPI)	0.640671	0.359329	CS pos: 18-19. ITS-FV. Pr: 0.2781
lcl_ORF809_Solyc01g015137.1-Solyc01g015180.1_20029_19760	SP(Sec/SPI)	0.840566	0.159434	CS pos: 22-23. SST-TT. Pr: 0.4927
lcl_ORF5_Solyc01g015180.1-Solyc01g015185.1_4383_4475	SP(Sec/SPI)	0.565044	0.434956	CS pos: 21-22. IQF-IS. Pr: 0.1550
lcl_ORF6_Solyc01g015180.1-Solyc01g015185.1_5115_5255	SP(Sec/SPI)	0.985198	0.014802	CS pos: 20-21. SKS-ST. Pr: 0.6661
lcl_ORF82_Solyc01g015180.1-Solyc01g015185.1_11420_11560	SP(Sec/SPI)	0.850817	0.149183	CS pos: 22-23. SSM-TT. Pr: 0.2377
lcl_ORF104_Solyc01g015180.1-Solyc01g015185.1_41714_41845	SP(Sec/SPI)	0.522258	0.477742	CS pos: 22-23. CSS-EN. Pr: 0.1735
lcl_ORF112_Solyc01g015180.1-Solyc01g015185.1_48528_48436	SP(Sec/SPI)	0.841536	0.158464	CS pos: 20-21. SLS-DA. Pr: 0.4896
lcl_ORF165_Solyc01g015180.1-Solyc01g015185.1_39938_39828	SP(Sec/SPI)	0.621014	0.378986	CS pos: 23-24. SLS-ER. Pr: 0.2008
lcl_ORF188_Solyc01g015180.1-Solyc01g015185.1_14414_14268	SP(Sec/SPI)	0.729899	0.270101	CS pos: 25-26. VEC-SK. Pr: 0.3811
lcl_ORF220_Solyc01g015180.1-Solyc01g015185.1_23617_23462	SP(Sec/SPI)	0.535892	0.464108	CS pos: 22-23. SCM-IT. Pr: 0.2493
lcl_ORF239_Solyc01g015180.1-Solyc01g015185.1_1042_947	SP(Sec/SPI)	0.748516	0.251484	CS pos: 21-22. AYA-QN. Pr: 0.7047
lcl_ORF1_Solyc01g015185.1-Solyc01g015200.1_726_842	SP(Sec/SPI)	0.5523	0.4477	CS pos: 16-17. CWC-IV. Pr: 0.3568
lcl_ORF23_Solyc01g015185.1-Solyc01g015200.1_29856_29972	SP(Sec/SPI)	0.536059	0.463941	CS pos: 20-21. CWP-CY. Pr: 0.2079
lcl_ORF201_Solyc01g015185.1-Solyc01g015200.1_242094_242240	SP(Sec/SPI)	0.74633	0.25367	CS pos: 20-21. TYS-YI. Pr: 0.4922
lcl_ORF213_Solyc01g015185.1-Solyc01g015200.1_261384_261473	SP(Sec/SPI)	0.854055	0.145945	CS pos: 21-22. THG-SH. Pr: 0.7463
lcl_ORF319_Solyc01g015185.1-Solyc01g015200.1_23917_24012	SP(Sec/SPI)	0.849855	0.150145	CS pos: 21-22. AYA-QN. Pr: 0.7801
lcl_ORF334_Solyc01g015185.1-Solyc01g015200.1_34849_34989	SP(Sec/SPI)	0.550527	0.449473	CS pos: 27-28. CTS-KE. Pr: 0.2268
lcl_ORF406_Solyc01g015185.1-Solyc01g015200.1_126295_126450	SP(Sec/SPI)	0.528284	0.471716	CS pos: 22-23. SCM-II. Pr: 0.2217
lcl_ORF505_Solyc01g015185.1-Solyc01g015200.1_251920_252042	SP(Sec/SPI)	0.737227	0.262773	CS pos: 13-14. SWG-SY. Pr: 0.3591
lcl_ORF511_Solyc01g015185.1-Solyc01g015200.1_256009_256146	SP(Sec/SPI)	0.753823	0.246177	CS pos: 20-21. SDS-GI. Pr: 0.4800
lcl_ORF523_Solyc01g015185.1-Solyc01g015200.1_278521_278628	SP(Sec/SPI)	0.95397	0.04603	CS pos: 21-22. EHS-KE. Pr: 0.3618
lcl_ORF557_Solyc01g015185.1-Solyc01g015200.1_320485_320673	SP(Sec/SPI)	0.802907	0.197093	CS pos: 20-21. SSC-GT. Pr: 0.3341
lcl_ORF806_Solyc01g015185.1-Solyc01g015200.1_288488_288571	SP(Sec/SPI)	0.575665	0.424335	CS pos: 19-20. LIA-KL. Pr: 0.2491
lcl_ORF893_Solyc01g015185.1-Solyc01g015200.1_321648_321526	SP(Sec/SPI)	0.978368	0.021632	CS pos: 17-18. TLT-DP. Pr: 0.4418
lcl_ORF904_Solyc01g015185.1-Solyc01g015200.1_312279_312130	SP(Sec/SPI)	0.541114	0.458886	CS pos: 22-23. VDA-PH. Pr: 0.3737
lcl_ORF945_Solyc01g015185.1-Solyc01g015200.1_269727_269635	SP(Sec/SPI)	0.749199	0.250801	CS pos: 22-23. TFS-RS. Pr: 0.3827
lcl_ORF1056_Solyc01g015185.1-Solyc01g015200.1_135270_135142	SP(Sec/SPI)	0.713862	0.286138	CS pos: 26-27. VKS-YE. Pr: 0.5018
lcl_ORF1108_Solyc01g015185.1-Solyc01g015200.1_44925_44842	SP(Sec/SPI)	0.768314	0.231686	CS pos: 17-18. TYS-VL. Pr: 0.3365
lcl_ORF1113_Solyc01g015185.1-Solyc01g015200.1_40716_40609	SP(Sec/SPI)	0.660145	0.339855	CS pos: 21-22. VVG-VG. Pr: 0.4141
lcl_ORF1132_Solyc01g015185.1-Solyc01g015200.1_22449_22363	SP(Sec/SPI)	0.850923	0.149077	CS pos: 23-24. VPA-YN. Pr: 0.6283
lcl_ORF1135_Solyc01g015185.1-Solyc01g015200.1_19833_19693	SP(Sec/SPI)	0.847678	0.152322	CS pos: 22-23. SST-TT. Pr: 0.5202
lcl_ORF1266_Solyc01g015185.1-Solyc01g015200.1_230453_230298	SP(Sec/SPI)	0.626303	0.373697	CS pos: 21-22. LSP-SH. Pr: 0.2367
lcl_ORF1311_Solyc01g015185.1-Solyc01g015200.1_180623_180528	SP(Sec/SPI)	0.750319	0.249681	CS pos: 24-25. AGS-HR. Pr: 0.3480
lcl_ORF1325_Solyc01g015185.1-Solyc01g015200.1_160169_160083	SP(Sec/SPI)	0.889927	0.110073	CS pos: 22-23. VWG-GD. Pr: 0.7873
lcl_ORF1337_Solyc01g015185.1-Solyc01g015200.1_141293_141177	SP(Sec/SPI)	0.810498	0.189502	CS pos: 17-18. VQC-LN. Pr: 0.5856
lcl_ORF1403_Solyc01g015185.1-Solyc01g015200.1_56651_56490	SP(Sec/SPI)	0.966133	0.033867	CS pos: 22-23. STA-SV. Pr: 0.6597
lcl_ORF1631_Solyc01g015185.1-Solyc01g015200.1_158401_158234	SP(Sec/SPI)	0.585141	0.414859	CS pos: 22-23. VGG-CV. Pr: 0.3053
lcl_ORF1640_Solyc01g015185.1-Solyc01g015200.1_150166_150017	SP(Sec/SPI)	0.859948	0.140052	CS pos: 19-20. CWG-LD. Pr: 0.6535
lcl_ORF1679_Solyc01g015185.1-Solyc01g015200.1_98575_98477	SP(Sec/SPI)	0.775546	0.224454	CS pos: 23-24. CNS-II. Pr: 0.4470
lcl_ORF85_Solyc01g015200.1-Solyc01g015210.1_31565_31684	SP(Sec/SPI)	0.639626	0.360374	CS pos: 22-23. IES-FP. Pr: 0.5664
lcl_ORF108_Solyc01g015200.1-Solyc01g015210.1_9330_9193	SP(Sec/SPI)	0.66989	0.33011	CS pos: 18-19. TWG-KH. Pr: 0.6092
lcl_ORF146_Solyc01g015200.1-Solyc01g015210.1_26977_26828	SP(Sec/SPI)	0.788891	0.211109	CS pos: 19-20. LIS-DD. Pr: 0.3420
lcl_ORF171_Solyc01g015200.1-Solyc01g015210.1_127_8	SP(Sec/SPI)	0.875086	0.124914	CS pos: 19-20. ISS-KV. Pr: 0.6165
lcl_ORF67_Solyc01g015210.1-Solyc01g015230_73611_73817	SP(Sec/SPI)	0.658564	0.341436	CS pos: 23-24. LLS-VR. Pr: 0.3730
lcl_ORF84_Solyc01g015210.1-Solyc01g015230_109785_109865	SP(Sec/SPI)	0.631359	0.368641	CS pos: 23-24. AFC-NN. Pr: 0.2917
lcl_ORF166_Solyc01g015210.1-Solyc01g015230_100615_100698	SP(Sec/SPI)	0.91435	0.08565	CS pos: 25-26. CEA-RR. Pr: 0.3805
lcl_ORF187_Solyc01g015210.1-Solyc01g015230_9146_9352	SP(Sec/SPI)	0.859963	0.140037	CS pos: 26-27. TTS-MT. Pr: 0.3238
lcl_ORF277_Solyc01g015210.1-Solyc01g015230_100354_100271	SP(Sec/SPI)	0.570635	0.429365	CS pos: 17-18. TYS-VL. Pr: 0.2037
lcl_ORF298_Solyc01g015210.1-Solyc01g015230_77281_77039	SP(Sec/SPI)	0.695423	0.304577	CS pos: 25-26. VEC-SK. Pr: 0.3844
lcl_ORF405_Solyc01g015210.1-Solyc01g015230_54969_54766	SP(Sec/SPI)	0.636083	0.363917	CS pos: 29-30. SLC-SF. Pr: 0.4504
lcl_ORF446_Solyc01g015210.1-Solyc01g015230_96143_96036	SP(Sec/SPI)	0.59432	0.40568	CS pos: 21-22. VVG-VG. Pr: 0.3609
lcl_ORF456_Solyc01g015210.1-Solyc01g015230_87389_87282	SP(Sec/SPI)	0.65945	0.34055	CS pos: 22-23. VSS-FS. Pr: 0.3677
[truncated: 60,884 more rows]

## Sheet: sORFs without transmembrane 
Table_2_SuppInfo. The predicted result of sORFs in TMHMM v2.0.
# ID	Length	Exp number of AAs in TMHs	Exp number, first 60 AAs	Number of predicted TMHs	Topology predicted by N-best.
lcl|ORF116_Solyc00g500001-Solyc00g500002:144969:145067	len=9	ExpAA=0.00	First60=0.00	PredHel=0	Topology=i
lcl|ORF139_Solyc00g500001-Solyc00g500002:161328:161423	len=11	ExpAA=0.00	First60=0.00	PredHel=0	Topology=o
lcl|ORF248_Solyc00g500001-Solyc00g500002:63346:63444	len=14	ExpAA=0.00	First60=0.00	PredHel=0	Topology=i
lcl|ORF281_Solyc00g500001-Solyc00g500002:108991:109164	len=38	ExpAA=0.00	First60=0.00	PredHel=0	Topology=i
lcl|ORF297_Solyc00g500001-Solyc00g500002:126802:126912	len=8	ExpAA=0.00	First60=0.00	PredHel=0	Topology=o
lcl|ORF318_Solyc00g500001-Solyc00g500002:146959:147069	len=13	ExpAA=0.00	First60=0.00	PredHel=0	Topology=i
lcl|ORF468_Solyc00g500001-Solyc00g500002:121346:121498	len=33	ExpAA=0.00	First60=0.00	PredHel=0	Topology=o
lcl|ORF546_Solyc00g500001-Solyc00g500002:207110:207232	len=25	ExpAA=0.00	First60=0.00	PredHel=0	Topology=i
lcl|ORF554_Solyc00g500001-Solyc00g500002:204475:204308	len=30	ExpAA=0.00	First60=0.00	PredHel=0	Topology=o
lcl|ORF719_Solyc00g500001-Solyc00g500002:203055:202957	len=9	ExpAA=0.00	First60=0.00	PredHel=0	Topology=i
lcl|ORF727_Solyc00g500001-Solyc00g500002:189996:189910	len=11	ExpAA=0.00	First60=0.00	PredHel=0	Topology=i
lcl|ORF757_Solyc00g500001-Solyc00g500002:157269:157180	len=4	ExpAA=0.00	First60=0.00	PredHel=0	Topology=o
lcl|ORF761_Solyc00g500001-Solyc00g500002:149613:149485	len=17	ExpAA=0.00	First60=0.00	PredHel=0	Topology=i
lcl|ORF889_Solyc00g500001-Solyc00g500002:195764:195666	len=9	ExpAA=0.00	First60=0.00	PredHel=0	Topology=i
lcl|ORF915_Solyc00g500001-Solyc00g500002:155048:154932	len=11	ExpAA=0.00	First60=0.00	PredHel=0	Topology=i
lcl|ORF944_Solyc00g500001-Solyc00g500002:118418:118215	len=43	ExpAA=0.02	First60=0.02	PredHel=0	Topology=o
lcl|ORF1005_Solyc00g500001-Solyc00g500002:58625:58527	len=9	ExpAA=0.00	First60=0.00	PredHel=0	Topology=i
lcl|ORF1012_Solyc00g500001-Solyc00g500002:51338:51240	len=9	ExpAA=0.00	First60=0.00	PredHel=0	Topology=i
lcl|ORF1_Solyc00g500002-Solyc00g500003:552:650	len=9	ExpAA=0.00	First60=0.00	PredHel=0	Topology=i
lcl|ORF58_Solyc00g500003-Solyc00g500004:9826:10041	len=52	ExpAA=0.01	First60=0.01	PredHel=0	Topology=o
lcl|ORF75_Solyc00g500004-Solyc00g500005:52437:52565	len=21	ExpAA=0.13	First60=0.13	PredHel=0	Topology=o
lcl|ORF125_Solyc00g500004-Solyc00g500005:25054:25149	len=11	ExpAA=0.00	First60=0.00	PredHel=0	Topology=i
lcl|ORF240_Solyc00g500004-Solyc00g500005:45887:46054	len=39	ExpAA=0.00	First60=0.00	PredHel=0	Topology=o
lcl|ORF144_Solyc00g500006-Solyc00g500007:1806:1501	len=79	ExpAA=0.00	First60=0.00	PredHel=0	Topology=o
lcl|ORF179_Solyc00g500007-Solyc00g500008:18431:18126	len=79	ExpAA=0.00	First60=0.00	PredHel=0	Topology=o
lcl|ORF28_Solyc00g500013-Solyc00g500014:22503:22703	len=44	ExpAA=0.00	First60=0.00	PredHel=0	Topology=o
lcl|ORF31_Solyc00g500013-Solyc00g500014:24606:24806	len=44	ExpAA=0.00	First60=0.00	PredHel=0	Topology=o
lcl|ORF119_Solyc00g500013-Solyc00g500014:12434:12628	len=44	ExpAA=0.00	First60=0.00	PredHel=0	Topology=i
lcl|ORF86_Solyc00g500014-Solyc00g500015:12298:12396	len=13	ExpAA=0.00	First60=0.00	PredHel=0	Topology=i
lcl|ORF312_Solyc00g500014-Solyc00g500015:16733:16533	len=44	ExpAA=0.01	First60=0.01	PredHel=0	Topology=o
lcl|ORF367_Solyc00g500014-Solyc00g500015:36229:36053	len=30	ExpAA=0.00	First60=0.00	PredHel=0	Topology=o
lcl|ORF409_Solyc00g500014-Solyc00g500015:14263:14165	len=11	ExpAA=0.00	First60=0.00	PredHel=0	Topology=i
lcl|ORF447_Solyc00g500014-Solyc00g500015:44862:44770	len=9	ExpAA=0.00	First60=0.00	PredHel=0	Topology=i
lcl|ORF468_Solyc00g500014-Solyc00g500015:31476:31267	len=51	ExpAA=0.00	First60=0.00	PredHel=0	Topology=i
lcl|ORF15_Solyc00g500015-Solyc00g500016:10266:10517	len=65	ExpAA=0.30	First60=0.30	PredHel=0	Topology=o
lcl|ORF18_Solyc00g500015-Solyc00g500016:11283:11483	len=44	ExpAA=0.00	First60=0.00	PredHel=0	Topology=o
lcl|ORF547_Solyc00g500015-Solyc00g500016:138604:138702	len=11	ExpAA=0.00	First60=0.00	PredHel=0	Topology=i
lcl|ORF592_Solyc00g500015-Solyc00g500016:161923:162138	len=57	ExpAA=0.00	First60=0.00	PredHel=0	Topology=o
lcl|ORF636_Solyc00g500015-Solyc00g500016:8933:9073	len=29	ExpAA=0.00	First60=0.00	PredHel=0	Topology=o
lcl|ORF729_Solyc00g500015-Solyc00g500016:82295:82480	len=41	ExpAA=7.12	First60=7.12	PredHel=0	Topology=i
lcl|ORF917_Solyc00g500015-Solyc00g500016:192731:192820	len=4	ExpAA=0.00	First60=0.00	PredHel=0	Topology=i
lcl|ORF67_Solyc00g500016-Solyc00g500017:34593:34895	len=78	ExpAA=0.01	First60=0.01	PredHel=0	Topology=o
lcl|ORF124_Solyc00g500016-Solyc00g500017:72861:73163	len=78	ExpAA=0.02	First60=0.02	PredHel=0	Topology=o
lcl|ORF267_Solyc00g500016-Solyc00g500017:1721:1831	len=12	ExpAA=0.00	First60=0.00	PredHel=0	Topology=i
lcl|ORF313_Solyc00g500016-Solyc00g500017:34448:34570	len=20	ExpAA=0.00	First60=0.00	PredHel=0	Topology=i
lcl|ORF554_Solyc00g500016-Solyc00g500017:62388:62119	len=67	ExpAA=0.01	First60=0.01	PredHel=0	Topology=o
lcl|ORF739_Solyc00g500016-Solyc00g500017:34952:34803	len=25	ExpAA=0.00	First60=0.00	PredHel=0	Topology=i
lcl|ORF46_Solyc00g500018-Solyc00g014290:31440:31523	len=3	ExpAA=0.00	First60=0.00	PredHel=0	Topology=i
lcl|ORF251_Solyc00g500018-Solyc00g014290:31895:31725	len=32	ExpAA=0.00	First60=0.00	PredHel=0	Topology=o
lcl|ORF256_Solyc00g500018-Solyc00g014290:28343:27933	len=114	ExpAA=15.08	First60=14.72	PredHel=0	Topology=o
lcl|ORF299_Solyc00g500018-Solyc00g014290:1700:1587	len=21	ExpAA=0.00	First60=0.00	PredHel=0	Topology=o
lcl|ORF317_Solyc00g500018-Solyc00g014290:23554:23336	len=50	ExpAA=0.05	First60=0.05	PredHel=0	Topology=i
lcl|ORF151_Solyc00g014290-Solyc00g005280:25139:25393	len=50	ExpAA=0.00	First60=0.00	PredHel=0	Topology=o
lcl|ORF225_Solyc00g014290-Solyc00g005280:11834:11733	len=12	ExpAA=0.00	First60=0.00	PredHel=0	Topology=i
lcl|ORF325_Solyc00g014290-Solyc00g005280:34371:34177	len=43	ExpAA=0.00	First60=0.00	PredHel=0	Topology=o
lcl|ORF338_Solyc00g014290-Solyc00g005280:27474:27328	len=27	ExpAA=0.22	First60=0.22	PredHel=0	Topology=i
lcl|ORF165_Solyc00g005280-Solyc00g500019:168582:168680	len=9	ExpAA=0.00	First60=0.00	PredHel=0	Topology=i
lcl|ORF175_Solyc00g005280-Solyc00g500019:185193:185336	len=25	ExpAA=0.02	First60=0.02	PredHel=0	Topology=i
lcl|ORF207_Solyc00g005280-Solyc00g500019:218610:218753	len=25	ExpAA=0.00	First60=0.00	PredHel=0	Topology=o
lcl|ORF212_Solyc00g005280-Solyc00g500019:223773:223871	len=9	ExpAA=0.00	First60=0.00	PredHel=0	Topology=i
lcl|ORF221_Solyc00g005280-Solyc00g500019:230595:230729	len=16	ExpAA=0.00	First60=0.00	PredHel=0	Topology=o
lcl|ORF228_Solyc00g005280-Solyc00g500019:235149:235238	len=9	ExpAA=0.00	First60=0.00	PredHel=0	Topology=i
lcl|ORF247_Solyc00g005280-Solyc00g500019:250659:250757	len=9	ExpAA=0.00	First60=0.00	PredHel=0	Topology=i
lcl|ORF255_Solyc00g005280-Solyc00g500019:258126:258233	len=16	ExpAA=0.00	First60=0.00	PredHel=0	Topology=o
lcl|ORF338_Solyc00g005280-Solyc00g500019:45655:45858	len=43	ExpAA=0.15	First60=0.15	PredHel=0	Topology=o
lcl|ORF366_Solyc00g005280-Solyc00g500019:76666:76764	len=9	ExpAA=0.00	First60=0.00	PredHel=0	Topology=i
lcl|ORF370_Solyc00g005280-Solyc00g500019:83938:84036	len=9	ExpAA=0.00	First60=0.00	PredHel=0	Topology=i
lcl|ORF459_Solyc00g005280-Solyc00g500019:201727:201825	len=9	ExpAA=0.00	First60=0.00	PredHel=0	Topology=i
lcl|ORF515_Solyc00g005280-Solyc00g500019:274201:274668	len=134	ExpAA=0.00	First60=0.00	PredHel=0	Topology=o
lcl|ORF524_Solyc00g005280-Solyc00g500019:282769:282879	len=18	ExpAA=0.00	First60=0.00	PredHel=0	Topology=i
lcl|ORF552_Solyc00g005280-Solyc00g500019:12008:12262	len=64	ExpAA=0.00	First60=0.00	PredHel=0	Topology=o
lcl|ORF616_Solyc00g005280-Solyc00g500019:50813:50923	len=17	ExpAA=0.00	First60=0.00	PredHel=0	Topology=o
lcl|ORF706_Solyc00g005280-Solyc00g500019:161591:161689	len=9	ExpAA=0.00	First60=0.00	PredHel=0	Topology=i
lcl|ORF784_Solyc00g005280-Solyc00g500019:253007:253225	len=50	ExpAA=0.00	First60=0.00	PredHel=0	Topology=o
lcl|ORF811_Solyc00g005280-Solyc00g500019:280331:280435	len=9	ExpAA=0.00	First60=0.00	PredHel=0	Topology=o
lcl|ORF812_Solyc00g005280-Solyc00g500019:280454:280552	len=11	ExpAA=0.00	First60=0.00	PredHel=0	Topology=i
lcl|ORF813_Solyc00g005280-Solyc00g500019:280613:280708	len=11	ExpAA=0.00	First60=0.00	PredHel=0	Topology=o
lcl|ORF832_Solyc00g005280-Solyc00g500019:276950:276861	len=10	ExpAA=0.00	First60=0.00	PredHel=0	Topology=i
lcl|ORF837_Solyc00g005280-Solyc00g500019:270101:269994	len=15	ExpAA=0.00	First60=0.00	PredHel=0	Topology=o
lcl|ORF855_Solyc00g005280-Solyc00g500019:242126:242025	len=14	ExpAA=0.00	First60=0.00	PredHel=0	Topology=o
lcl|ORF898_Solyc00g005280-Solyc00g500019:193406:193302	len=11	ExpAA=0.00	First60=0.00	PredHel=0	Topology=o
lcl|ORF905_Solyc00g005280-Solyc00g500019:185516:185439	len=3	ExpAA=0.00	First60=0.00	PredHel=0	Topology=i
lcl|ORF925_Solyc00g005280-Solyc00g500019:154748:154590	len=37	ExpAA=0.51	First60=0.51	PredHel=0	Topology=i
lcl|ORF933_Solyc00g005280-Solyc00g500019:146915:146817	len=9	ExpAA=0.00	First60=0.00	PredHel=0	Topology=i
lcl|ORF938_Solyc00g005280-Solyc00g500019:139625:139527	len=9	ExpAA=0.00	First60=0.00	PredHel=0	Topology=i
lcl|ORF1122_Solyc00g005280-Solyc00g500019:248962:248741	len=40	ExpAA=0.01	First60=0.01	PredHel=0	Topology=o
lcl|ORF1150_Solyc00g005280-Solyc00g500019:226270:226058	len=54	ExpAA=1.53	First60=1.53	PredHel=0	Topology=o
lcl|ORF1273_Solyc00g005280-Solyc00g500019:74005:73904	len=18	ExpAA=0.00	First60=0.00	PredHel=0	Topology=o
lcl|ORF1302_Solyc00g005280-Solyc00g500019:42730:42578	len=23	ExpAA=0.00	First60=0.00	PredHel=0	Topology=o
lcl|ORF1321_Solyc00g005280-Solyc00g500019:33643:33374	len=67	ExpAA=0.01	First60=0.01	PredHel=0	Topology=o
lcl|ORF1417_Solyc00g005280-Solyc00g500019:253029:252865	len=34	ExpAA=0.01	First60=0.01	PredHel=0	Topology=o
lcl|ORF1423_Solyc00g005280-Solyc00g500019:248454:248356	len=15	ExpAA=0.00	First60=0.00	PredHel=0	Topology=i
lcl|ORF1433_Solyc00g005280-Solyc00g500019:239934:239806	len=21	ExpAA=0.00	First60=0.00	PredHel=0	Topology=o
lcl|ORF1473_Solyc00g005280-Solyc00g500019:184341:184252	len=11	ExpAA=0.00	First60=0.00	PredHel=0	Topology=o
lcl|ORF1511_Solyc00g005280-Solyc00g500019:139551:139453	len=14	ExpAA=0.00	First60=0.00	PredHel=0	Topology=i
lcl|ORF1528_Solyc00g005280-Solyc00g500019:119121:119038	len=10	ExpAA=0.00	First60=0.00	PredHel=0	Topology=o
lcl|ORF1585_Solyc00g005280-Solyc00g500019:54642:54469	len=38	ExpAA=0.00	First60=0.00	PredHel=0	Topology=i
lcl|ORF23_Solyc00g500039-Solyc00g500040:7834:7932	len=13	ExpAA=0.00	First60=0.00	PredHel=0	Topology=i
lcl|ORF39_Solyc00g500039-Solyc00g500040:6650:6561	len=12	ExpAA=0.00	First60=0.00	PredHel=0	Topology=i
lcl|ORF47_Solyc00g500039-Solyc00g500040:7213:7088	len=27	ExpAA=0.00	First60=0.00	PredHel=0	Topology=i
lcl|ORF2_Solyc00g500043-Solyc00g500044:732:857	len=27	ExpAA=0.00	First60=0.00	PredHel=0	Topology=i
lcl|ORF20_Solyc00g500043-Solyc00g500044:1295:1384	len=12	ExpAA=0.00	First60=0.00	PredHel=0	Topology=i
lcl|ORF49_Solyc00g500043-Solyc00g500044:111:13	len=13	ExpAA=0.00	First60=0.00	PredHel=0	Topology=i
lcl|ORF1_Solyc00g500049-Solyc00g500050:725:829	len=17	ExpAA=0.00	First60=0.00	PredHel=0	Topology=o
lcl|ORF14_Solyc00g500053-Solyc00g500054:8164:8259	len=9	ExpAA=0.00	First60=0.00	PredHel=0	Topology=i
lcl|ORF30_Solyc00g500083-Solyc00g500084:7213:7088	len=27	ExpAA=0.00	First60=0.00	PredHel=0	Topology=i
lcl|ORF48_Solyc00g500083-Solyc00g500084:6650:6561	len=12	ExpAA=0.00	First60=0.00	PredHel=0	Topology=i
lcl|ORF8_Solyc00g500088-Solyc00g500089:1261:1386	len=27	ExpAA=0.00	First60=0.00	PredHel=0	Topology=i
lcl|ORF17_Solyc00g500088-Solyc00g500089:1823:1912	len=12	ExpAA=0.00	First60=0.00	PredHel=0	Topology=i
lcl|ORF34_Solyc00g500088-Solyc00g500089:640:542	len=13	ExpAA=0.00	First60=0.00	PredHel=0	Topology=i
lcl|ORF101_Solyc00g500091-Solyc00g011670:5866:5729	len=18	ExpAA=0.00	First60=0.00	PredHel=0	Topology=o
lcl|ORF119_Solyc00g500091-Solyc00g011670:7641:7549	len=8	ExpAA=0.00	First60=0.00	PredHel=0	Topology=i
lcl|ORF71_Solyc00g011660-Solyc00g500092:30185:30343	len=29	ExpAA=0.00	First60=0.00	PredHel=0	Topology=o
lcl|ORF92_Solyc00g011660-Solyc00g500092:24403:24302	len=12	ExpAA=0.00	First60=0.00	PredHel=0	Topology=i
lcl|ORF100_Solyc00g011660-Solyc00g500092:17560:17483	len=3	ExpAA=0.00	First60=0.00	PredHel=0	Topology=i
lcl|ORF117_Solyc00g011660-Solyc00g500092:1165:1064	len=12	ExpAA=0.00	First60=0.00	PredHel=0	Topology=i
lcl|ORF122_Solyc00g011660-Solyc00g500092:36489:36388	len=12	ExpAA=0.00	First60=0.00	PredHel=0	Topology=i
lcl|ORF48_Solyc00g500092-Solyc00g500093:1158:1057	len=12	ExpAA=0.00	First60=0.00	PredHel=0	Topology=i
lcl|ORF22_Solyc00g500093-Solyc00g500094:15604:15699	len=14	ExpAA=0.00	First60=0.00	PredHel=0	Topology=i
lcl|ORF40_Solyc00g500093-Solyc00g500094:8364:8197	len=34	ExpAA=0.03	First60=0.03	PredHel=0	Topology=o
lcl|ORF80_Solyc00g500093-Solyc00g500094:655:548	len=17	ExpAA=0.00	First60=0.00	PredHel=0	Topology=i
lcl|ORF132_Solyc00g500096-Solyc00g011560:6404:6276	len=18	ExpAA=0.00	First60=0.00	PredHel=0	Topology=o
lcl|ORF159_Solyc00g500096-Solyc00g011560:7849:7757	len=8	ExpAA=0.00	First60=0.00	PredHel=0	Topology=i
lcl|ORF89_Solyc00g500097-Solyc00g500098:11317:11240	len=3	ExpAA=0.00	First60=0.00	PredHel=0	Topology=i
lcl|ORF33_Solyc00g500099-Solyc00g500100:10687:10848	len=31	ExpAA=0.00	First60=0.00	PredHel=0	Topology=o
lcl|ORF39_Solyc00g500099-Solyc00g500100:16894:17124	len=57	ExpAA=0.00	First60=0.00	PredHel=0	Topology=i
lcl|ORF46_Solyc00g500099-Solyc00g500100:3002:3121	len=21	ExpAA=0.00	First60=0.00	PredHel=0	Topology=i
lcl|ORF92_Solyc00g500099-Solyc00g500100:18955:18875	len=10	ExpAA=0.00	First60=0.00	PredHel=0	Topology=o
lcl|ORF93_Solyc00g500099-Solyc00g500100:18367:18263	len=12	ExpAA=0.00	First60=0.00	PredHel=0	Topology=i
lcl|ORF11_Solyc00g500102-Solyc00g153980:148:2	len=21	ExpAA=0.00	First60=0.00	PredHel=0	Topology=i
lcl|ORF15_Solyc00g164580-Solyc00g210860:1565:1786	len=55	ExpAA=0.00	First60=0.00	PredHel=0	Topology=o
lcl|ORF5_Solyc00g210860-Solyc00g025400:263:367	len=16	ExpAA=0.00	First60=0.00	PredHel=0	Topology=o
lcl|ORF13_Solyc00g500103-Solyc00g072800:1186:1269	len=2	ExpAA=0.00	First60=0.00	PredHel=0	Topology=o
lcl|ORF41_Solyc00g500103-Solyc00g072800:5004:4882	len=23	ExpAA=0.11	First60=0.11	PredHel=0	Topology=o
lcl|ORF5_Solyc00g500112-Solyc00g142160:611:228	len=100	ExpAA=0.00	First60=0.00	PredHel=0	Topology=o
lcl|ORF11_Solyc00g142170-Solyc00g500113:5968:6057	len=6	ExpAA=0.00	First60=0.00	PredHel=0	Topology=o
lcl|ORF43_Solyc00g500114-Solyc00g500115:2176:1961	len=53	ExpAA=0.00	First60=0.00	PredHel=0	Topology=o
lcl|ORF24_Solyc00g500116-Solyc00g500117:2998:3117	len=21	ExpAA=0.00	First60=0.00	PredHel=0	Topology=i
lcl|ORF59_Solyc00g500116-Solyc00g500117:10682:10843	len=31	ExpAA=0.00	First60=0.00	PredHel=0	Topology=o
lcl|ORF63_Solyc00g500116-Solyc00g500117:16886:17092	len=49	ExpAA=0.00	First60=0.00	PredHel=0	Topology=i
lcl|ORF74_Solyc00g500116-Solyc00g500117:18350:18246	len=12	ExpAA=0.00	First60=0.00	PredHel=0	Topology=i
lcl|ORF124_Solyc00g500116-Solyc00g500117:18936:18856	len=10	ExpAA=0.00	First60=0.00	PredHel=0	Topology=o
lcl|ORF18_Solyc00g500119-Solyc00g500120:148:2	len=21	ExpAA=0.00	First60=0.00	PredHel=0	Topology=i
lcl|ORF7_Solyc00g500121-Solyc00g015600:25782:25973	len=36	ExpAA=0.33	First60=0.33	PredHel=0	Topology=o
lcl|ORF47_Solyc00g500121-Solyc00g015600:25636:25460	len=34	ExpAA=0.00	First60=0.00	PredHel=0	Topology=o
lcl|ORF60_Solyc00g500121-Solyc00g015600:18447:18322	len=18	ExpAA=0.00	First60=0.00	PredHel=0	Topology=i
lcl|ORF121_Solyc00g500122-Solyc00g007330:68197:68316	len=23	ExpAA=0.80	First60=0.80	PredHel=0	Topology=o
lcl|ORF155_Solyc00g500122-Solyc00g007330:134953:135066	len=22	ExpAA=0.00	First60=0.00	PredHel=0	Topology=o
lcl|ORF228_Solyc00g500122-Solyc00g007330:110705:110860	len=31	ExpAA=0.45	First60=0.45	PredHel=0	Topology=i
lcl|ORF334_Solyc00g500122-Solyc00g007330:134411:134271	len=29	ExpAA=0.09	First60=0.09	PredHel=0	Topology=i
lcl|ORF336_Solyc00g500122-Solyc00g007330:131318:131178	len=26	ExpAA=0.10	First60=0.10	PredHel=0	Topology=i
lcl|ORF358_Solyc00g500122-Solyc00g007330:109115:109035	len=7	ExpAA=0.00	First60=0.00	PredHel=0	Topology=o
lcl|ORF25_Solyc00g007330-Solyc00g007340:1384:1265	len=19	ExpAA=0.00	First60=0.00	PredHel=0	Topology=o
lcl|ORF2_Solyc00g500126-Solyc00g500127:732:857	len=27	ExpAA=0.00	First60=0.00	PredHel=0	Topology=i
lcl|ORF32_Solyc00g500126-Solyc00g500127:1295:1384	len=12	ExpAA=0.00	First60=0.00	PredHel=0	Topology=i
lcl|ORF39_Solyc00g500126-Solyc00g500127:8399:8692	len=78	ExpAA=0.00	First60=0.00	PredHel=0	Topology=o
lcl|ORF57_Solyc00g500126-Solyc00g500127:111:13	len=13	ExpAA=0.00	First60=0.00	PredHel=0	Topology=i
lcl|ORF1_Solyc00g500132-Solyc00g500133:725:829	len=17	ExpAA=0.00	First60=0.00	PredHel=0	Topology=o
lcl|ORF8_Solyc00g500135-Solyc00g500136:8865:8960	len=9	ExpAA=0.00	First60=0.00	PredHel=0	Topology=i
lcl|ORF2_Solyc00g500143-Solyc00g500144:931:1020	len=11	ExpAA=0.00	First60=0.00	PredHel=0	Topology=i
lcl|ORF320_Solyc00g500158-Solyc00g500159:108487:108600	len=19	ExpAA=0.00	First60=0.00	PredHel=0	Topology=i
lcl|ORF321_Solyc00g500158-Solyc00g500159:109192:109746	len=166	ExpAA=0.79	First60=0.01	PredHel=0	Topology=o
lcl|ORF786_Solyc00g500158-Solyc00g500159:94293:93982	len=82	ExpAA=0.00	First60=0.00	PredHel=0	Topology=i
lcl|ORF833_Solyc00g500158-Solyc00g500159:61125:60904	len=56	ExpAA=0.03	First60=0.03	PredHel=0	Topology=i
lcl|ORF974_Solyc00g500158-Solyc00g500159:85685:85566	len=21	ExpAA=0.00	First60=0.00	PredHel=0	Topology=i
lcl|ORF996_Solyc00g500158-Solyc00g500159:70841:70671	len=35	ExpAA=0.00	First60=0.00	PredHel=0	Topology=i
lcl|ORF1_Solyc00g500159-Solyc00g500160:993:1103	len=18	ExpAA=0.00	First60=0.00	PredHel=0	Topology=i
lcl|ORF14_Solyc00g500159-Solyc00g500160:18615:18755	len=28	ExpAA=0.00	First60=0.00	PredHel=0	Topology=o
lcl|ORF15_Solyc00g500159-Solyc00g500160:19011:19115	len=15	ExpAA=0.00	First60=0.00	PredHel=0	Topology=o
lcl|ORF29_Solyc00g500159-Solyc00g500160:34881:34979	len=9	ExpAA=0.00	First60=0.00	PredHel=0	Topology=i
lcl|ORF94_Solyc00g500159-Solyc00g500160:42169:42267	len=9	ExpAA=0.00	First60=0.00	PredHel=0	Topology=i
lcl|ORF186_Solyc00g500159-Solyc00g500160:49480:49382	len=12	ExpAA=0.00	First60=0.00	PredHel=0	Topology=o
lcl|ORF226_Solyc00g500159-Solyc00g500160:13552:13466	len=11	ExpAA=0.00	First60=0.00	PredHel=0	Topology=o
lcl|ORF286_Solyc00g500159-Solyc00g500160:7857:7732	len=22	ExpAA=0.00	First60=0.00	PredHel=0	Topology=o
lcl|ORF329_Solyc00g500159-Solyc00g500160:27329:27237	len=13	ExpAA=0.00	First60=0.00	PredHel=0	Topology=o
lcl|ORF9_Solyc00g500160-Solyc00g500161:15834:16001	len=30	ExpAA=0.00	First60=0.00	PredHel=0	Topology=o
lcl|ORF14_Solyc00g500160-Solyc00g500161:20949:21035	len=11	ExpAA=0.00	First60=0.00	PredHel=0	Topology=i
lcl|ORF59_Solyc00g500160-Solyc00g500161:10123:10221	len=9	ExpAA=0.00	First60=0.00	PredHel=0	Topology=i
lcl|ORF94_Solyc00g500160-Solyc00g500161:53407:53613	len=51	ExpAA=0.01	First60=0.01	PredHel=0	Topology=o
lcl|ORF112_Solyc00g500160-Solyc00g500161:2837:2935	len=9	ExpAA=0.00	First60=0.00	PredHel=0	Topology=i
lcl|ORF154_Solyc00g500160-Solyc00g500161:59894:59989	len=9	ExpAA=0.00	First60=0.00	PredHel=0	Topology=i
lcl|ORF175_Solyc00g500160-Solyc00g500161:57122:57045	len=7	ExpAA=0.00	First60=0.00	PredHel=0	Topology=i
lcl|ORF323_Solyc00g500160-Solyc00g500161:13206:13105	len=18	ExpAA=0.00	First60=0.00	PredHel=0	Topology=i
lcl|ORF36_Solyc00g500163-Solyc00g500164:299:391	len=8	ExpAA=0.00	First60=0.00	PredHel=0	Topology=i
lcl|ORF83_Solyc00g500163-Solyc00g500164:17459:17310	len=20	ExpAA=0.00	First60=0.00	PredHel=0	Topology=o
lcl|ORF97_Solyc00g500163-Solyc00g500164:14611:14459	len=26	ExpAA=1.65	First60=1.65	PredHel=0	Topology=o
lcl|ORF91_Solyc00g500164-Solyc00g500165:9998:9738	len=66	ExpAA=2.31	First60=2.23	PredHel=0	Topology=o
lcl|ORF103_Solyc00g500164-Solyc00g500165:2879:2685	len=40	ExpAA=11.02	First60=11.02	PredHel=0	Topology=o
lcl|ORF51_Solyc00g500165-Solyc00g112190:664:578	len=7	ExpAA=0.00	First60=0.00	PredHel=0	Topology=o
lcl|ORF65_Solyc00g112190-Solyc00g500166:8255:8133	len=17	ExpAA=0.00	First60=0.00	PredHel=0	Topology=i
lcl|ORF101_Solyc00g112190-Solyc00g500166:6294:6100	len=31	ExpAA=0.77	First60=0.77	PredHel=0	Topology=o
lcl|ORF6_Solyc00g069880-Solyc00g500168:1090:1188	len=7	ExpAA=0.00	First60=0.00	PredHel=0	Topology=o
lcl|ORF7_Solyc00g069880-Solyc00g500168:1261:1368	len=16	ExpAA=0.00	First60=0.00	PredHel=0	Topology=i
lcl|ORF17_Solyc00g069880-Solyc00g500168:5381:5515	len=26	ExpAA=0.00	First60=0.00	PredHel=0	Topology=o
lcl|ORF13_Solyc00g500168-Solyc00g013100:7327:7437	len=9	ExpAA=0.00	First60=0.00	PredHel=0	Topology=i
lcl|ORF18_Solyc00g013110-Solyc00g126010:6527:6622	len=8	ExpAA=0.00	First60=0.00	PredHel=0	Topology=o
lcl|ORF3_Solyc00g500171-Solyc00g500172:253:384	len=21	ExpAA=0.00	First60=0.00	PredHel=0	Topology=i
lcl|ORF80_Solyc00g019730-Solyc00g500174:23929:24009	len=4	ExpAA=0.00	First60=0.00	PredHel=0	Topology=i
lcl|ORF198_Solyc00g019730-Solyc00g500174:1590:1384	len=41	ExpAA=0.00	First60=0.00	PredHel=0	Topology=o
lcl|ORF217_Solyc00g019730-Solyc00g500174:16640:16422	len=46	ExpAA=13.42	First60=13.42	PredHel=0	Topology=i
lcl|ORF252_Solyc00g019730-Solyc00g500174:20812:20645	len=31	ExpAA=4.22	First60=4.22	PredHel=0	Topology=o
lcl|ORF233_Solyc00g500175-Solyc00g500176:6981:6877	len=5	ExpAA=0.00	First60=0.00	PredHel=0	Topology=i
lcl|ORF261_Solyc00g500175-Solyc00g500176:52289:52179	len=9	ExpAA=0.00	First60=0.00	PredHel=0	Topology=i
lcl|ORF335_Solyc00g500175-Solyc00g500176:52741:52637	len=5	ExpAA=0.00	First60=0.00	PredHel=0	Topology=i
lcl|ORF384_Solyc00g500175-Solyc00g500176:6529:6419	len=9	ExpAA=0.00	First60=0.00	PredHel=0	Topology=i
lcl|ORF724_Solyc00g500176-Solyc00g500177:165637:165533	len=14	ExpAA=0.00	First60=0.00	PredHel=0	Topology=i
lcl|ORF745_Solyc00g500176-Solyc00g500177:150028:149822	len=49	ExpAA=0.08	First60=0.08	PredHel=0	Topology=o
lcl|ORF1229_Solyc00g500176-Solyc00g500177:20580:20470	len=9	ExpAA=0.00	First60=0.00	PredHel=0	Topology=i
lcl|ORF1505_Solyc00g500176-Solyc00g500177:21032:20928	len=5	ExpAA=0.00	First60=0.00	PredHel=0	Topology=i
lcl|ORF36_Solyc00g500177-Solyc00g500178:25461:25721	len=67	ExpAA=0.00	First60=0.00	PredHel=0	Topology=o
lcl|ORF49_Solyc00g500179-Solyc00g500180:30710:30513	len=49	ExpAA=0.01	First60=0.01	PredHel=0	Topology=o
lcl|ORF60_Solyc00g500179-Solyc00g500180:17722:17645	len=5	ExpAA=0.00	First60=0.00	PredHel=0	Topology=o
lcl|ORF67_Solyc00g500179-Solyc00g500180:2104:1988	len=17	ExpAA=0.00	First60=0.00	PredHel=0	Topology=o
lcl|ORF50_Solyc00g500180-Solyc00g500181:2169:2047	len=23	ExpAA=0.11	First60=0.11	PredHel=0	Topology=o
lcl|ORF1_Solyc00g023600-Solyc00g023590:780:890	len=17	ExpAA=0.00	First60=0.00	PredHel=0	Topology=o
lcl|ORF34_Solyc00g014790-Solyc00g094550:7200:7057	len=27	ExpAA=0.00	First60=0.00	PredHel=0	Topology=i
lcl|ORF5_Solyc00g094550-Solyc00g094540:322:215	len=18	ExpAA=0.00	First60=0.00	PredHel=0	Topology=o
lcl|ORF4_Solyc00g023710-Solyc00g049210:2353:2508	len=25	ExpAA=0.00	First60=0.00	PredHel=0	Topology=i
lcl|ORF6_Solyc00g023710-Solyc00g049210:1340:1471	len=23	ExpAA=0.00	First60=0.00	PredHel=0	Topology=o
lcl|ORF3_Solyc00g500188-Solyc00g500189:253:384	len=21	ExpAA=0.00	First60=0.00	PredHel=0	Topology=i
lcl|ORF10_Solyc00g500196-Solyc00g500197:3463:3756	len=78	ExpAA=0.00	First60=0.00	PredHel=0	Topology=o
lcl|ORF1_Solyc00g500202-Solyc00g500203:725:829	len=17	ExpAA=0.00	First60=0.00	PredHel=0	Topology=o
lcl|ORF8_Solyc00g500205-Solyc00g500206:8865:8960	len=9	ExpAA=0.00	First60=0.00	PredHel=0	Topology=i
lcl|ORF9_Solyc00g500214-Solyc00g322630:580:840	len=65	ExpAA=0.13	First60=0.13	PredHel=0	Topology=i
lcl|ORF4_Solyc00g500218-Solyc00g266110:3918:4004	len=7	ExpAA=0.00	First60=0.00	PredHel=0	Topology=o
lcl|ORF46_Solyc00g254910-Solyc00g500219:5279:5359	len=9	ExpAA=0.00	First60=0.00	PredHel=0	Topology=i
lcl|ORF60_Solyc00g254910-Solyc00g500219:19121:19222	len=12	ExpAA=0.00	First60=0.00	PredHel=0	Topology=i
lcl|ORF27_Solyc00g500219-Solyc00g500220:4171:4272	len=12	ExpAA=0.00	First60=0.00	PredHel=0	Topology=i
lcl|ORF47_Solyc00g500219-Solyc00g500220:23347:23424	len=3	ExpAA=0.00	First60=0.00	PredHel=0	Topology=i
lcl|ORF112_Solyc00g500219-Solyc00g500220:15750:15667	len=12	ExpAA=0.00	First60=0.00	PredHel=0	Topology=o
lcl|ORF140_Solyc00g500219-Solyc00g500220:10460:10302	len=29	ExpAA=0.00	First60=0.00	PredHel=0	Topology=o
lcl|ORF2_Solyc00g500220-Solyc00g500221:210:311	len=12	ExpAA=0.00	First60=0.00	PredHel=0	Topology=i
lcl|ORF21_Solyc00g500222-Solyc00g198360:34908:35036	len=18	ExpAA=0.00	First60=0.00	PredHel=0	Topology=o
lcl|ORF65_Solyc00g500222-Solyc00g198360:85272:85379	len=16	ExpAA=0.00	First60=0.00	PredHel=0	Topology=o
lcl|ORF78_Solyc00g500222-Solyc00g198360:101064:101174	len=18	ExpAA=0.00	First60=0.00	PredHel=0	Topology=i
lcl|ORF89_Solyc00g500222-Solyc00g198360:115815:115913	len=9	ExpAA=0.00	First60=0.00	PredHel=0	Topology=i
lcl|ORF92_Solyc00g500222-Solyc00g198360:123105:123203	len=9	ExpAA=0.00	First60=0.00	PredHel=0	Topology=i
lcl|ORF124_Solyc00g500222-Solyc00g198360:165708:165806	len=9	ExpAA=0.00	First60=0.00	PredHel=0	Topology=i
lcl|ORF243_Solyc00g500222-Solyc00g198360:33463:33555	len=8	ExpAA=0.00	First60=0.00	PredHel=0	Topology=i
lcl|ORF256_Solyc00g500222-Solyc00g198360:52570:52695	len=23	ExpAA=0.00	First60=0.00	PredHel=0	Topology=o
lcl|ORF290_Solyc00g500222-Solyc00g198360:89128:89244	len=21	ExpAA=0.00	First60=0.00	PredHel=0	Topology=i
lcl|ORF349_Solyc00g500222-Solyc00g198360:158419:158517	len=9	ExpAA=0.00	First60=0.00	PredHel=0	Topology=i
lcl|ORF359_Solyc00g500222-Solyc00g198360:170332:170430	len=13	ExpAA=0.00	First60=0.00	PredHel=0	Topology=o
lcl|ORF413_Solyc00g500222-Solyc00g198360:237406:237546	len=26	ExpAA=0.08	First60=0.08	PredHel=0	Topology=o
lcl|ORF545_Solyc00g500222-Solyc00g198360:98627:98731	len=9	ExpAA=0.00	First60=0.00	PredHel=0	Topology=o
lcl|ORF546_Solyc00g500222-Solyc00g198360:98750:98848	len=11	ExpAA=0.00	First60=0.00	PredHel=0	Topology=i
lcl|ORF547_Solyc00g500222-Solyc00g198360:98909:99004	len=11	ExpAA=0.00	First60=0.00	PredHel=0	Topology=o
lcl|ORF569_Solyc00g500222-Solyc00g198360:128084:128224	len=28	ExpAA=0.00	First60=0.00	PredHel=0	Topology=o
lcl|ORF570_Solyc00g500222-Solyc00g198360:128480:128584	len=15	ExpAA=0.00	First60=0.00	PredHel=0	Topology=o
lcl|ORF594_Solyc00g500222-Solyc00g198360:151130:151228	len=9	ExpAA=0.00	First60=0.00	PredHel=0	Topology=i
lcl|ORF637_Solyc00g500222-Solyc00g198360:214991:215089	len=12	ExpAA=0.00	First60=0.00	PredHel=0	Topology=o
lcl|ORF672_Solyc00g500222-Solyc00g198360:258281:258394	len=18	ExpAA=0.00	First60=0.00	PredHel=0	Topology=o
lcl|ORF719_Solyc00g500222-Solyc00g198360:270916:270734	len=40	ExpAA=0.00	First60=0.00	PredHel=0	Topology=o
lcl|ORF793_Solyc00g500222-Solyc00g198360:202147:202067	len=3	ExpAA=0.00	First60=0.00	PredHel=0	Topology=o
lcl|ORF915_Solyc00g500222-Solyc00g198360:49147:48944	len=45	ExpAA=0.04	First60=0.04	PredHel=0	Topology=i
lcl|ORF955_Solyc00g500222-Solyc00g198360:281640:281521	len=14	ExpAA=0.00	First60=0.00	PredHel=0	Topology=o
lcl|ORF1013_Solyc00g500222-Solyc00g198360:226716:226603	len=16	ExpAA=0.00	First60=0.00	PredHel=0	Topology=o
lcl|ORF1060_Solyc00g500222-Solyc00g198360:179124:179011	len=16	ExpAA=0.00	First60=0.00	PredHel=0	Topology=o
lcl|ORF1109_Solyc00g500222-Solyc00g198360:107928:107803	len=22	ExpAA=0.00	First60=0.00	PredHel=0	Topology=o
lcl|ORF1128_Solyc00g500222-Solyc00g198360:88026:87919	len=13	ExpAA=0.00	First60=0.00	PredHel=0	Topology=o
lcl|ORF1136_Solyc00g500222-Solyc00g198360:76098:75877	len=40	ExpAA=0.00	First60=0.00	PredHel=0	Topology=o
lcl|ORF1162_Solyc00g500222-Solyc00g198360:54594:54496	len=18	ExpAA=0.00	First60=0.00	PredHel=0	Topology=i
lcl|ORF1269_Solyc00g500222-Solyc00g198360:224261:224088	len=34	ExpAA=0.00	First60=0.00	PredHel=0	Topology=i
lcl|ORF1321_Solyc00g500222-Solyc00g198360:176669:176496	len=34	ExpAA=0.00	First60=0.00	PredHel=0	Topology=i
lcl|ORF1349_Solyc00g500222-Solyc00g198360:136769:136677	len=13	ExpAA=0.00	First60=0.00	PredHel=0	Topology=o
lcl|ORF1366_Solyc00g500222-Solyc00g198360:113624:113538	len=11	ExpAA=0.00	First60=0.00	PredHel=0	Topology=o
lcl|ORF1390_Solyc00g500222-Solyc00g198360:94862:94773	len=14	ExpAA=0.00	First60=0.00	PredHel=0	Topology=i
lcl|ORF1396_Solyc00g500222-Solyc00g198360:82934:82836	len=9	ExpAA=0.00	First60=0.00	PredHel=0	Topology=i
lcl|ORF1401_Solyc00g500222-Solyc00g198360:78089:77925	len=34	ExpAA=0.01	First60=0.01	PredHel=0	Topology=o
lcl|ORF1405_Solyc00g500222-Solyc00g198360:75590:75492	len=15	ExpAA=0.00	First60=0.00	PredHel=0	Topology=i
lcl|ORF1410_Solyc00g500222-Solyc00g198360:69260:69159	len=14	ExpAA=0.00	First60=0.00	PredHel=0	Topology=o
lcl|ORF39_Solyc00g198360-Solyc00g500223:52029:52151	len=25	ExpAA=0.00	First60=0.00	PredHel=0	Topology=i
lcl|ORF46_Solyc00g198360-Solyc00g500223:2587:2670	len=9	ExpAA=0.00	First60=0.00	PredHel=0	Topology=i
lcl|ORF178_Solyc00g198360-Solyc00g500223:3765:3607	len=28	ExpAA=0.08	First60=0.08	PredHel=0	Topology=o
lcl|ORF242_Solyc00g198360-Solyc00g500223:49393:49226	len=30	ExpAA=0.00	First60=0.00	PredHel=0	Topology=o
lcl|ORF245_Solyc00g198360-Solyc00g500223:44269:44183	len=11	ExpAA=0.00	First60=0.00	PredHel=0	Topology=i
lcl|ORF28_Solyc00g500223-Solyc00g036520:29496:29588	len=13	ExpAA=0.00	First60=0.00	PredHel=0	Topology=o
lcl|ORF48_Solyc00g500223-Solyc00g036520:48477:48602	len=22	ExpAA=0.00	First60=0.00	PredHel=0	Topology=o
lcl|ORF76_Solyc00g500223-Solyc00g036520:16987:17085	len=12	ExpAA=0.00	First60=0.00	PredHel=0	Topology=o
lcl|ORF78_Solyc00g500223-Solyc00g036520:17710:17838	len=23	ExpAA=0.00	First60=0.00	PredHel=0	Topology=i
lcl|ORF101_Solyc00g500223-Solyc00g036520:42784:42870	len=11	ExpAA=0.00	First60=0.00	PredHel=0	Topology=o
lcl|ORF196_Solyc00g500223-Solyc00g036520:38215:38075	len=28	ExpAA=0.00	First60=0.00	PredHel=0	Topology=o
lcl|ORF197_Solyc00g500223-Solyc00g036520:37819:37715	len=15	ExpAA=0.00	First60=0.00	PredHel=0	Topology=o
lcl|ORF237_Solyc00g500223-Solyc00g036520:57654:57556	len=11	ExpAA=0.00	First60=0.00	PredHel=0	Topology=i
lcl|ORF238_Solyc00g500223-Solyc00g036520:57495:57400	len=11	ExpAA=0.00	First60=0.00	PredHel=0	Topology=o
lcl|ORF296_Solyc00g500223-Solyc00g036520:55343:55233	len=18	ExpAA=0.00	First60=0.00	PredHel=0	Topology=i
lcl|ORF35_Solyc00g500224-Solyc00g047180:18034:18228	len=31	ExpAA=0.99	First60=0.99	PredHel=0	Topology=o
lcl|ORF54_Solyc00g500224-Solyc00g047180:16073:16195	len=17	ExpAA=0.00	First60=0.00	PredHel=0	Topology=i
lcl|ORF61_Solyc00g047200-Solyc00g500225:9360:9145	len=53	ExpAA=0.00	First60=0.00	PredHel=0	Topology=o
lcl|ORF26_Solyc00g500227-Solyc00g500228:8825:8947	len=23	ExpAA=0.11	First60=0.11	PredHel=0	Topology=o
lcl|ORF62_Solyc00g500227-Solyc00g500228:12643:12560	len=2	ExpAA=0.00	First60=0.00	PredHel=0	Topology=o
lcl|ORF16_Solyc00g500230-Solyc00g500231:18327:18446	len=19	ExpAA=0.00	First60=0.00	PredHel=0	Topology=i
lcl|ORF36_Solyc00g500230-Solyc00g500231:10943:11047	len=11	ExpAA=0.00	First60=0.00	PredHel=0	Topology=i
lcl|ORF69_Solyc00g500230-Solyc00g500231:4617:4513	len=12	ExpAA=0.00	First60=0.00	PredHel=0	Topology=o
lcl|ORF36_Solyc00g500231-Solyc00g500232:36624:36725	len=15	ExpAA=0.00	First60=0.00	PredHel=0	Topology=o
lcl|ORF47_Solyc00g500231-Solyc00g500232:44553:44678	len=18	ExpAA=0.00	First60=0.00	PredHel=0	Topology=o
lcl|ORF93_Solyc00g500231-Solyc00g500232:9740:9832	len=18	ExpAA=0.00	First60=0.00	PredHel=0	Topology=o
lcl|ORF163_Solyc00g500231-Solyc00g500232:42550:42455	len=6	ExpAA=0.00	First60=0.00	PredHel=0	Topology=i
lcl|ORF167_Solyc00g500231-Solyc00g500232:40336:40232	len=15	ExpAA=0.00	First60=0.00	PredHel=0	Topology=o
lcl|ORF3_Solyc00g500232-Solyc00g500233:2043:2183	len=31	ExpAA=0.00	First60=0.00	PredHel=0	Topology=o
lcl|ORF48_Solyc00g500232-Solyc00g500233:61686:61862	len=32	ExpAA=0.00	First60=0.00	PredHel=0	Topology=o
lcl|ORF316_Solyc00g500232-Solyc00g500233:7457:7597	len=23	ExpAA=0.00	First60=0.00	PredHel=0	Topology=i
lcl|ORF552_Solyc00g500232-Solyc00g500233:68308:68084	len=55	ExpAA=0.14	First60=0.14	PredHel=0	Topology=o
lcl|ORF582_Solyc00g500232-Solyc00g500233:34888:34784	len=15	ExpAA=0.00	First60=0.00	PredHel=0	Topology=o
lcl|ORF617_Solyc00g500232-Solyc00g500233:127767:127681	len=9	ExpAA=0.00	First60=0.00	PredHel=0	Topology=i
lcl|ORF754_Solyc00g500232-Solyc00g500233:52659:52555	len=15	ExpAA=0.00	First60=0.00	PredHel=0	Topology=o
lcl|ORF756_Solyc00g500232-Solyc00g500233:48036:47878	len=29	ExpAA=0.00	First60=0.00	PredHel=0	Topology=o
lcl|ORF770_Solyc00g500232-Solyc00g500233:30267:30109	len=29	ExpAA=0.00	First60=0.00	PredHel=0	Topology=o
lcl|ORF39_Solyc00g500233-Solyc00g500234:33798:33920	len=16	ExpAA=0.00	First60=0.00	PredHel=0	Topology=i
lcl|ORF423_Solyc00g500233-Solyc00g500234:14219:14377	len=37	ExpAA=1.26	First60=1.26	PredHel=0	Topology=i
lcl|ORF445_Solyc00g500233-Solyc00g500234:46067:46219	len=33	ExpAA=0.00	First60=0.00	PredHel=0	Topology=o
lcl|ORF451_Solyc00g500233-Solyc00g500234:51521:51631	len=8	ExpAA=0.00	First60=0.00	PredHel=0	Topology=o
lcl|ORF475_Solyc00g500233-Solyc00g500234:83492:83587	len=11	ExpAA=0.00	First60=0.00	PredHel=0	Topology=o
lcl|ORF752_Solyc00g500233-Solyc00g500234:58634:58557	len=8	ExpAA=0.00	First60=0.00	PredHel=0	Topology=i
lcl|ORF763_Solyc00g500233-Solyc00g500234:44903:44820	len=8	ExpAA=0.00	First60=0.00	PredHel=0	Topology=i
lcl|ORF764_Solyc00g500233-Solyc00g500234:44333:44235	len=9	ExpAA=0.00	First60=0.00	PredHel=0	Topology=i
lcl|ORF947_Solyc00g500233-Solyc00g500234:59560:59462	len=9	ExpAA=0.00	First60=0.00	PredHel=0	Topology=i
lcl|ORF1156_Solyc00g500233-Solyc00g500234:77211:77095	len=11	ExpAA=0.00	First60=0.00	PredHel=0	Topology=i
lcl|ORF1162_Solyc00g500233-Solyc00g500234:66849:66751	len=9	ExpAA=0.00	First60=0.00	PredHel=0	Topology=i
lcl|ORF1180_Solyc00g500233-Solyc00g500234:37044:36946	len=9	ExpAA=0.00	First60=0.00	PredHel=0	Topology=i
lcl|ORF53_Solyc00g500237-Solyc00g230070:4529:4431	len=7	ExpAA=0.00	First60=0.00	PredHel=0	Topology=o
lcl|ORF54_Solyc00g500237-Solyc00g230070:4358:4251	len=16	ExpAA=0.00	First60=0.00	PredHel=0	Topology=i
lcl|ORF62_Solyc00g500237-Solyc00g230070:239:105	len=26	ExpAA=0.00	First60=0.00	PredHel=0	Topology=o
lcl|ORF9_Solyc00g230060-Solyc00g025300:3409:3489	len=3	ExpAA=0.00	First60=0.00	PredHel=0	Topology=i
lcl|ORF5_Solyc00g025290-Solyc00g500238:1186:1109	len=12	ExpAA=0.00	First60=0.00	PredHel=0	Topology=o
lcl|ORF7_Solyc00g020000-Solyc00g019990:147:52	len=10	ExpAA=0.00	First60=0.00	PredHel=0	Topology=o
lcl|ORF1_Solyc00g019950-Solyc00g500239:918:1097	len=34	ExpAA=0.00	First60=0.00	PredHel=0	Topology=o
lcl|ORF14_Solyc00g019950-Solyc00g500239:9177:9281	len=16	ExpAA=0.00	First60=0.00	PredHel=0	Topology=o
lcl|ORF87_Solyc00g019950-Solyc00g500239:23848:23642	len=41	ExpAA=0.00	First60=0.00	PredHel=0	Topology=o
lcl|ORF51_Solyc00g500239-Solyc00g500240:4632:4522	len=16	ExpAA=0.00	First60=0.00	PredHel=0	Topology=i
lcl|ORF76_Solyc00g500240-Solyc00g500241:8252:8130	len=17	ExpAA=0.00	First60=0.00	PredHel=0	Topology=i
lcl|ORF127_Solyc00g500240-Solyc00g500241:6291:6097	len=31	ExpAA=0.99	First60=0.99	PredHel=0	Topology=o
lcl|ORF28_Solyc00g500241-Solyc00g036530:2478:2386	len=12	ExpAA=0.00	First60=0.00	PredHel=0	Topology=o
lcl|ORF109_Solyc00g500245-Solyc00g500246:68268:68453	len=40	ExpAA=0.00	First60=0.00	PredHel=0	Topology=o
lcl|ORF122_Solyc00g500245-Solyc00g500246:1087:1167	len=10	ExpAA=0.00	First60=0.00	PredHel=0	Topology=o
lcl|ORF123_Solyc00g500245-Solyc00g500246:1675:1779	len=12	ExpAA=0.00	First60=0.00	PredHel=0	Topology=i
lcl|ORF271_Solyc00g500245-Solyc00g500246:6434:6658	len=50	ExpAA=0.00	First60=0.00	PredHel=0	Topology=i
lcl|ORF288_Solyc00g500245-Solyc00g500246:15764:15865	len=12	ExpAA=0.00	First60=0.00	PredHel=0	Topology=i
lcl|ORF357_Solyc00g500245-Solyc00g500246:55028:55222	len=43	ExpAA=0.00	First60=0.00	PredHel=0	Topology=o
lcl|ORF393_Solyc00g500245-Solyc00g500246:72368:72469	len=12	ExpAA=0.00	First60=0.00	PredHel=0	Topology=i
lcl|ORF420_Solyc00g500245-Solyc00g500246:58934:58857	len=5	ExpAA=0.00	First60=0.00	PredHel=0	Topology=i
lcl|ORF571_Solyc00g500245-Solyc00g500246:45391:45137	len=64	ExpAA=0.00	First60=0.00	PredHel=0	Topology=o
lcl|ORF633_Solyc00g500245-Solyc00g500246:3148:2918	len=57	ExpAA=0.00	First60=0.00	PredHel=0	Topology=i
lcl|ORF63_Solyc00g500246-Solyc00g007450:65017:64934	len=9	ExpAA=0.00	First60=0.00	PredHel=0	Topology=i
lcl|ORF5_Solyc00g007450-Solyc00g016590:4275:4394	len=14	ExpAA=0.00	First60=0.00	PredHel=0	Topology=o
lcl|ORF101_Solyc00g007450-Solyc00g016590:7828:7911	len=12	ExpAA=0.00	First60=0.00	PredHel=0	Topology=i
lcl|ORF208_Solyc00g007450-Solyc00g016590:14984:15166	len=40	ExpAA=0.00	First60=0.00	PredHel=0	Topology=o
lcl|ORF350_Solyc00g007450-Solyc00g016590:52515:52375	len=29	ExpAA=0.09	First60=0.09	PredHel=0	Topology=i
lcl|ORF490_Solyc00g007450-Solyc00g016590:88087:88007	len=5	ExpAA=0.00	First60=0.00	PredHel=0	Topology=o
lcl|ORF534_Solyc00g007450-Solyc00g016590:49423:49283	len=26	ExpAA=0.10	First60=0.10	PredHel=0	Topology=i
lcl|ORF558_Solyc00g007450-Solyc00g016590:27226:27146	len=7	ExpAA=0.00	First60=0.00	PredHel=0	Topology=o
lcl|ORF43_Solyc00g016590-Solyc00g028960:38658:38867	len=50	ExpAA=0.24	First60=0.24	PredHel=0	Topology=o
lcl|ORF187_Solyc00g016590-Solyc00g028960:35918:35739	len=31	ExpAA=0.38	First60=0.38	PredHel=0	Topology=i
lcl|ORF23_Solyc00g500247-Solyc00g500248:15044:14949	len=6	ExpAA=0.00	First60=0.00	PredHel=0	Topology=i
lcl|ORF53_Solyc00g500247-Solyc00g500248:7866:7771	len=6	ExpAA=0.00	First60=0.00	PredHel=0	Topology=i
lcl|ORF12_Solyc00g500248-Solyc00g500249:13131:13286	len=25	ExpAA=0.00	First60=0.00	PredHel=0	Topology=i
lcl|ORF19_Solyc00g500248-Solyc00g500249:12118:12249	len=23	ExpAA=0.00	First60=0.00	PredHel=0	Topology=o
lcl|ORF35_Solyc00g500248-Solyc00g500249:10778:10077	len=215	ExpAA=4.09	First60=0.00	PredHel=0	Topology=o
lcl|ORF2_Solyc00g500249-Solyc00g500250:16:342	len=81	ExpAA=0.01	First60=0.01	PredHel=0	Topology=o
lcl|ORF3_Solyc00g500252-Solyc00g500253:253:384	len=21	ExpAA=0.00	First60=0.00	PredHel=0	Topology=i
lcl|ORF16_Solyc00g500256-Solyc00g500257:6503:6685	len=37	ExpAA=0.02	First60=0.02	PredHel=0	Topology=o
lcl|ORF18_Solyc00g500256-Solyc00g500257:1483:1313	len=28	ExpAA=0.00	First60=0.00	PredHel=0	Topology=o
lcl|ORF109_Solyc00g500257-Solyc00g500258:135834:135932	len=15	ExpAA=0.00	First60=0.00	PredHel=0	Topology=o
lcl|ORF137_Solyc00g500257-Solyc00g500258:170373:170480	len=11	ExpAA=0.00	First60=0.00	PredHel=0	Topology=i
lcl|ORF146_Solyc00g500257-Solyc00g500258:179583:179816	len=58	ExpAA=0.09	First60=0.09	PredHel=0	Topology=o
lcl|ORF151_Solyc00g500257-Solyc00g500258:181665:181760	len=14	ExpAA=0.00	First60=0.00	PredHel=0	Topology=o
lcl|ORF154_Solyc00g500257-Solyc00g500258:184614:184694	len=6	ExpAA=0.00	First60=0.00	PredHel=0	Topology=i
lcl|ORF246_Solyc00g500257-Solyc00g500258:112171:112317	len=23	ExpAA=0.00	First60=0.00	PredHel=0	Topology=i
lcl|ORF258_Solyc00g500257-Solyc00g500258:136312:136446	len=26	ExpAA=0.00	First60=0.00	PredHel=0	Topology=i
lcl|ORF367_Solyc00g500257-Solyc00g500258:89897:90043	len=23	ExpAA=0.00	First60=0.00	PredHel=0	Topology=i
lcl|ORF397_Solyc00g500257-Solyc00g500258:136649:136729	len=7	ExpAA=0.00	First60=0.00	PredHel=0	Topology=o
lcl|ORF460_Solyc00g500257-Solyc00g500258:189925:189812	len=17	ExpAA=0.00	First60=0.00	PredHel=0	Topology=i
lcl|ORF480_Solyc00g500257-Solyc00g500258:163705:163568	len=22	ExpAA=0.00	First60=0.00	PredHel=0	Topology=o
lcl|ORF489_Solyc00g500257-Solyc00g500258:153523:153389	len=22	ExpAA=0.00	First60=0.00	PredHel=0	Topology=i
lcl|ORF493_Solyc00g500257-Solyc00g500258:144955:144857	len=9	ExpAA=0.00	First60=0.00	PredHel=0	Topology=i
lcl|ORF499_Solyc00g500257-Solyc00g500258:139834:139736	len=9	ExpAA=0.00	First60=0.00	PredHel=0	Topology=i
lcl|ORF501_Solyc00g500257-Solyc00g500258:138622:138533	len=11	ExpAA=0.00	First60=0.00	PredHel=0	Topology=i
lcl|ORF514_Solyc00g500257-Solyc00g500258:129076:128909	len=34	ExpAA=3.53	First60=3.53	PredHel=0	Topology=o
lcl|ORF672_Solyc00g500257-Solyc00g500258:134196:134092	len=18	ExpAA=0.00	First60=0.00	PredHel=0	Topology=i
lcl|ORF711_Solyc00g500257-Solyc00g500258:74733:74587	len=23	ExpAA=0.00	First60=0.00	PredHel=0	Topology=i
lcl|ORF794_Solyc00g500257-Solyc00g500258:171656:171513	len=24	ExpAA=0.00	First60=0.00	PredHel=0	Topology=o
lcl|ORF812_Solyc00g500257-Solyc00g500258:144020:143943	len=8	ExpAA=0.00	First60=0.00	PredHel=0	Topology=i
lcl|ORF8_Solyc00g500258-Solyc00g500259:4131:4247	len=16	ExpAA=0.00	First60=0.00	PredHel=0	Topology=i
lcl|ORF119_Solyc00g500258-Solyc00g500259:35755:35910	len=26	ExpAA=0.00	First60=0.00	PredHel=0	Topology=o
lcl|ORF134_Solyc00g500258-Solyc00g500259:46912:47028	len=16	ExpAA=0.00	First60=0.00	PredHel=0	Topology=i
lcl|ORF227_Solyc00g500258-Solyc00g500259:46403:46507	len=15	ExpAA=0.00	First60=0.00	PredHel=0	Topology=i
lcl|ORF461_Solyc00g500258-Solyc00g500259:20784:20671	len=12	ExpAA=0.00	First60=0.00	PredHel=0	Topology=i
lcl|ORF530_Solyc00g500258-Solyc00g500259:40625:40512	len=17	ExpAA=0.00	First60=0.00	PredHel=0	Topology=i
lcl|ORF12_Solyc00g500259-Solyc00g500260:15129:15323	len=31	ExpAA=0.99	First60=0.99	PredHel=0	Topology=o
lcl|ORF35_Solyc00g500259-Solyc00g500260:13168:13290	len=17	ExpAA=0.00	First60=0.00	PredHel=0	Topology=i
lcl|ORF45_Solyc00g500260-Solyc00g500261:2177:1962	len=53	ExpAA=0.00	First60=0.00	PredHel=0	Topology=o
lcl|ORF148_Solyc00g500263-Solyc00g500264:12889:12987	len=9	ExpAA=0.00	First60=0.00	PredHel=0	Topology=i
lcl|ORF158_Solyc00g500263-Solyc00g500264:27463:27561	len=9	ExpAA=0.00	First60=0.00	PredHel=0	Topology=i
lcl|ORF185_Solyc00g500263-Solyc00g500264:47434:47532	len=9	ExpAA=0.00	First60=0.00	PredHel=0	Topology=i
lcl|ORF204_Solyc00g500263-Solyc00g500264:71716:71862	len=23	ExpAA=0.00	First60=0.00	PredHel=0	Topology=i
lcl|ORF216_Solyc00g500263-Solyc00g500264:109162:109311	len=24	ExpAA=2.89	First60=2.89	PredHel=0	Topology=i
lcl|ORF296_Solyc00g500263-Solyc00g500264:20174:20272	len=9	ExpAA=0.00	First60=0.00	PredHel=0	Topology=i
lcl|ORF517_Solyc00g500263-Solyc00g500264:40245:40024	len=40	ExpAA=0.00	First60=0.00	PredHel=0	Topology=o
lcl|ORF544_Solyc00g500263-Solyc00g500264:7197:7084	len=14	ExpAA=0.00	First60=0.00	PredHel=0	Topology=o
lcl|ORF645_Solyc00g500263-Solyc00g500264:52061:51954	len=13	ExpAA=0.00	First60=0.00	PredHel=0	Topology=o
lcl|ORF657_Solyc00g500263-Solyc00g500264:39737:39639	len=15	ExpAA=0.00	First60=0.00	PredHel=0	Topology=i
lcl|ORF664_Solyc00g500263-Solyc00g500264:33398:33288	len=17	ExpAA=0.00	First60=0.00	PredHel=0	Topology=o
lcl|ORF782_Solyc00g500263-Solyc00g500264:58903:58814	len=14	ExpAA=0.00	First60=0.00	PredHel=0	Topology=i
lcl|ORF806_Solyc00g500263-Solyc00g500264:29596:29390	len=51	ExpAA=0.33	First60=0.33	PredHel=0	Topology=o
lcl|ORF811_Solyc00g500263-Solyc00g500264:7564:7379	len=42	ExpAA=6.96	First60=6.96	PredHel=0	Topology=o
lcl|ORF103_Solyc00g500268-Solyc00g500269:24863:24693	len=26	ExpAA=0.00	First60=0.00	PredHel=0	Topology=i
lcl|ORF127_Solyc00g500268-Solyc00g500269:9457:9305	len=26	ExpAA=0.00	First60=0.00	PredHel=0	Topology=o
lcl|ORF4_Solyc00g500272-Solyc00g500273:3000:3119	len=21	ExpAA=0.00	First60=0.00	PredHel=0	Topology=i
lcl|ORF55_Solyc00g500272-Solyc00g500273:10685:10846	len=31	ExpAA=0.00	First60=0.00	PredHel=0	Topology=o
lcl|ORF61_Solyc00g500272-Solyc00g500273:16892:17122	len=57	ExpAA=0.00	First60=0.00	PredHel=0	Topology=i
lcl|ORF85_Solyc00g500272-Solyc00g500273:18953:18873	len=10	ExpAA=0.00	First60=0.00	PredHel=0	Topology=o
lcl|ORF86_Solyc00g500272-Solyc00g500273:18365:18261	len=12	ExpAA=0.00	First60=0.00	PredHel=0	Topology=i
lcl|ORF21_Solyc00g500277-Solyc00g052430:6443:6535	len=12	ExpAA=0.00	First60=0.00	PredHel=0	Topology=o
lcl|ORF21_Solyc00g052430-Solyc00g500278:12676:12774	len=13	ExpAA=0.00	First60=0.00	PredHel=0	Topology=i
lcl|ORF36_Solyc00g052430-Solyc00g500278:12055:11930	len=27	ExpAA=0.00	First60=0.00	PredHel=0	Topology=i
lcl|ORF64_Solyc00g052430-Solyc00g500278:11492:11403	len=12	ExpAA=0.00	First60=0.00	PredHel=0	Topology=i
lcl|ORF7_Solyc00g500280-Solyc00g500281:4920:5162	len=55	ExpAA=0.26	First60=0.26	PredHel=0	Topology=i
lcl|ORF8_Solyc00g500280-Solyc00g500281:8478:8564	len=8	ExpAA=0.00	First60=0.00	PredHel=0	Topology=o
lcl|ORF42_Solyc00g500281-Solyc00g500282:9799:9948	len=26	ExpAA=1.52	First60=1.52	PredHel=0	Topology=i
lcl|ORF126_Solyc00g500281-Solyc00g500282:8061:7942	len=20	ExpAA=0.00	First60=0.00	PredHel=0	Topology=i
lcl|ORF51_Solyc00g500283-Solyc00g500284:58806:58892	len=11	ExpAA=0.00	First60=0.00	PredHel=0	Topology=o
lcl|ORF61_Solyc00g500283-Solyc00g500284:64500:64625	len=22	ExpAA=0.00	First60=0.00	PredHel=0	Topology=o
lcl|ORF77_Solyc00g500283-Solyc00g500284:86955:87092	len=30	ExpAA=0.00	First60=0.00	PredHel=0	Topology=i
lcl|ORF138_Solyc00g500283-Solyc00g500284:45064:45210	len=26	ExpAA=0.00	First60=0.00	PredHel=0	Topology=i
lcl|ORF173_Solyc00g500283-Solyc00g500284:93799:93906	len=13	ExpAA=0.00	First60=0.00	PredHel=0	Topology=o
lcl|ORF218_Solyc00g500283-Solyc00g500284:30710:30856	len=26	ExpAA=0.00	First60=0.00	PredHel=0	Topology=i
lcl|ORF283_Solyc00g500283-Solyc00g500284:98426:98328	len=9	ExpAA=0.00	First60=0.00	PredHel=0	Topology=i
lcl|ORF300_Solyc00g500283-Solyc00g500284:73517:73422	len=11	ExpAA=0.00	First60=0.00	PredHel=0	Topology=o
lcl|ORF303_Solyc00g500283-Solyc00g500284:71366:71256	len=18	ExpAA=0.00	First60=0.00	PredHel=0	Topology=i
lcl|ORF306_Solyc00g500283-Solyc00g500284:67979:67884	len=11	ExpAA=0.00	First60=0.00	PredHel=0	Topology=o
lcl|ORF480_Solyc00g500283-Solyc00g500284:84189:84091	len=9	ExpAA=0.00	First60=0.00	PredHel=0	Topology=i
lcl|ORF488_Solyc00g500283-Solyc00g500284:76899:76801	len=9	ExpAA=0.00	First60=0.00	PredHel=0	Topology=i
lcl|ORF492_Solyc00g500283-Solyc00g500284:73800:73696	len=9	ExpAA=0.00	First60=0.00	PredHel=0	Topology=o
lcl|ORF493_Solyc00g500283-Solyc00g500284:73677:73462	len=50	ExpAA=0.05	First60=0.05	PredHel=0	Topology=o
lcl|ORF73_Solyc00g500285-Solyc00g500286:31798:31718	len=9	ExpAA=0.00	First60=0.00	PredHel=0	Topology=i
lcl|ORF131_Solyc00g500285-Solyc00g500286:13287:13096	len=42	ExpAA=0.00	First60=0.00	PredHel=0	Topology=i
lcl|ORF247_Solyc00g500287-Solyc00g500288:113780:114082	len=84	ExpAA=15.92	First60=7.24	PredHel=0	Topology=o
lcl|ORF14_Solyc00g500288-Solyc00g500289:9540:9671	len=21	ExpAA=0.00	First60=0.00	PredHel=0	Topology=o
lcl|ORF9_Solyc00g500292-Solyc00g500293:1255:1151	len=17	ExpAA=0.00	First60=0.00	PredHel=0	Topology=o
lcl|ORF1_Solyc00g500299-Solyc00g500300:0:542	len=157	ExpAA=52.92	First60=34.19	PredHel=0	Topology=o
lcl|ORF91_Solyc00g500301-Solyc00g500302:20105:20007	len=6	ExpAA=0.00	First60=0.00	PredHel=0	Topology=i
lcl|ORF151_Solyc00g500301-Solyc00g500302:13242:13132	len=9	ExpAA=0.00	First60=0.00	PredHel=0	Topology=i
lcl|ORF20_Solyc00g500303-Solyc00g500304:1229:1023	len=41	ExpAA=0.00	First60=0.00	PredHel=0	Topology=o
lcl|ORF75_Solyc00g500304-Solyc00g500305:4631:4521	len=16	ExpAA=0.00	First60=0.00	PredHel=0	Topology=i
lcl|ORF80_Solyc00g500308-Solyc00g500309:59529:59750	len=55	ExpAA=0.00	First60=0.00	PredHel=0	Topology=o
lcl|ORF54_Solyc00g500312-Solyc00g500313:62304:62408	len=13	ExpAA=0.00	First60=0.00	PredHel=0	Topology=o
lcl|ORF58_Solyc00g500312-Solyc00g500313:65109:65183	len=3	ExpAA=0.00	First60=0.00	PredHel=0	Topology=i
lcl|ORF171_Solyc00g500312-Solyc00g500313:65713:65799	len=11	ExpAA=0.00	First60=0.00	PredHel=0	Topology=i
lcl|ORF220_Solyc00g500312-Solyc00g500313:126436:126531	len=8	ExpAA=0.00	First60=0.00	PredHel=0	Topology=o
lcl|ORF231_Solyc00g500312-Solyc00g500313:17687:17869	len=40	ExpAA=0.00	First60=0.00	PredHel=0	Topology=o
lcl|ORF241_Solyc00g500312-Solyc00g500313:31589:31681	len=2	ExpAA=0.00	First60=0.00	PredHel=0	Topology=i
lcl|ORF265_Solyc00g500312-Solyc00g500313:52556:52681	len=26	ExpAA=0.00	First60=0.00	PredHel=0	Topology=i
lcl|ORF308_Solyc00g500312-Solyc00g500313:115598:115708	len=9	ExpAA=0.00	First60=0.00	PredHel=0	Topology=i
lcl|ORF390_Solyc00g500312-Solyc00g500313:49154:49074	len=7	ExpAA=0.00	First60=0.00	PredHel=0	Topology=o
lcl|ORF415_Solyc00g500312-Solyc00g500313:21419:21336	len=9	ExpAA=0.00	First60=0.00	PredHel=0	Topology=o
lcl|ORF558_Solyc00g500312-Solyc00g500313:110220:110068	len=33	ExpAA=0.00	First60=0.00	PredHel=0	Topology=o
lcl|ORF563_Solyc00g500312-Solyc00g500313:104766:104656	len=8	ExpAA=0.00	First60=0.00	PredHel=0	Topology=o
lcl|ORF668_Solyc00g500312-Solyc00g500313:5376:5161	len=53	ExpAA=0.00	First60=0.00	PredHel=0	Topology=o
lcl|ORF42_Solyc00g500318-Solyc00g012540:10687:10848	len=31	ExpAA=0.00	First60=0.00	PredHel=0	Topology=o
lcl|ORF68_Solyc00g500318-Solyc00g012540:3002:3121	len=21	ExpAA=0.00	First60=0.00	PredHel=0	Topology=i
lcl|ORF86_Solyc00g500318-Solyc00g012540:16892:17122	len=57	ExpAA=0.00	First60=0.00	PredHel=0	Topology=i
lcl|ORF119_Solyc00g500318-Solyc00g012540:18365:18261	len=12	ExpAA=0.00	First60=0.00	PredHel=0	Topology=i
lcl|ORF159_Solyc00g012540-Solyc00g500319:39617:39522	len=14	ExpAA=0.00	First60=0.00	PredHel=0	Topology=o
lcl|ORF1_Solyc00g500324-Solyc00g500325:678:803	len=27	ExpAA=0.00	First60=0.00	PredHel=0	Topology=i
lcl|ORF19_Solyc00g500324-Solyc00g500325:1241:1330	len=12	ExpAA=0.00	First60=0.00	PredHel=0	Topology=i
lcl|ORF1_Solyc00g500331-Solyc00g500332:725:829	len=17	ExpAA=0.00	First60=0.00	PredHel=0	Topology=o
lcl|ORF43_Solyc00g500335-Solyc00g500336:31053:31157	len=6	ExpAA=0.00	First60=0.00	PredHel=0	Topology=o
lcl|ORF119_Solyc00g500335-Solyc00g500336:31654:31821	len=27	ExpAA=0.21	First60=0.21	PredHel=0	Topology=i
lcl|ORF136_Solyc00g500335-Solyc00g500336:45310:45594	len=65	ExpAA=0.29	First60=0.29	PredHel=0	Topology=i
lcl|ORF223_Solyc00g500335-Solyc00g500336:46709:46554	len=31	ExpAA=0.00	First60=0.00	PredHel=0	Topology=o
lcl|ORF45_Solyc00g500336-Solyc00g500337:5407:5324	len=8	ExpAA=0.00	First60=0.00	PredHel=0	Topology=o
lcl|ORF47_Solyc00g500336-Solyc00g500337:9627:9061	len=170	ExpAA=0.02	First60=0.00	PredHel=0	Topology=o
lcl|ORF65_Solyc00g500337-Solyc00g500338:9997:9431	len=170	ExpAA=0.02	First60=0.00	PredHel=0	Topology=o
lcl|ORF70_Solyc00g500337-Solyc00g500338:5776:5693	len=8	ExpAA=0.00	First60=0.00	PredHel=0	Topology=o
lcl|ORF64_Solyc00g500338-Solyc00g500339:33988:34185	len=42	ExpAA=0.86	First60=0.86	PredHel=0	Topology=o
lcl|ORF67_Solyc00g500338-Solyc00g500339:42247:42354	len=6	ExpAA=0.00	First60=0.00	PredHel=0	Topology=o
lcl|ORF97_Solyc00g500338-Solyc00g500339:34955:35131	len=40	ExpAA=0.00	First60=0.00	PredHel=0	Topology=o
lcl|ORF125_Solyc00g500338-Solyc00g500339:13719:13456	len=69	ExpAA=0.29	First60=0.29	PredHel=0	Topology=o
lcl|ORF141_Solyc00g500338-Solyc00g500339:35531:35385	len=23	ExpAA=0.00	First60=0.00	PredHel=0	Topology=i
lcl|ORF150_Solyc00g500338-Solyc00g500339:29777:29652	len=20	ExpAA=0.00	First60=0.00	PredHel=0	Topology=i
lcl|ORF154_Solyc00g500338-Solyc00g500339:25610:25512	len=11	ExpAA=0.00	First60=0.00	PredHel=0	Topology=i
lcl|ORF157_Solyc00g500338-Solyc00g500339:23996:23748	len=63	ExpAA=0.00	First60=0.00	PredHel=0	Topology=o
lcl|ORF25_Solyc00g500343-Solyc00g500344:3915:3835	len=3	ExpAA=0.00	First60=0.00	PredHel=0	Topology=i
lcl|ORF9_Solyc00g500345-Solyc00g500346:16311:16445	len=26	ExpAA=0.00	First60=0.00	PredHel=0	Topology=o
lcl|ORF37_Solyc00g500345-Solyc00g500346:12020:12118	len=7	ExpAA=0.00	First60=0.00	PredHel=0	Topology=o
lcl|ORF38_Solyc00g500345-Solyc00g500346:12191:12298	len=16	ExpAA=0.00	First60=0.00	PredHel=0	Topology=i
lcl|ORF181_Solyc00g500346-Solyc00g500347:58445:58341	len=15	ExpAA=0.00	First60=0.00	PredHel=0	Topology=i
lcl|ORF249_Solyc00g500346-Solyc00g500347:57937:57821	len=16	ExpAA=0.00	First60=0.00	PredHel=0	Topology=i
lcl|ORF62_Solyc00g500347-Solyc00g500348:34840:34995	len=25	ExpAA=0.00	First60=0.00	PredHel=0	Topology=i
lcl|ORF81_Solyc00g500347-Solyc00g500348:33827:33958	len=23	ExpAA=0.00	First60=0.00	PredHel=0	Topology=o
lcl|ORF87_Solyc00g500347-Solyc00g500348:32487:31786	len=215	ExpAA=4.09	First60=0.00	PredHel=0	Topology=o
lcl|ORF99_Solyc00g500347-Solyc00g500348:18234:18079	len=26	ExpAA=0.00	First60=0.00	PredHel=0	Topology=o
lcl|ORF3_Solyc00g500348-Solyc00g500349:16:255	len=52	ExpAA=0.04	First60=0.04	PredHel=0	Topology=o
lcl|ORF72_Solyc00g500349-Solyc00g500350:6443:6321	len=23	ExpAA=0.11	First60=0.11	PredHel=0	Topology=o
lcl|ORF37_Solyc00g500351-Solyc00g500352:12239:12625	len=110	ExpAA=3.74	First60=0.38	PredHel=0	Topology=o
lcl|ORF43_Solyc00g500351-Solyc00g500352:4649:4572	len=7	ExpAA=0.00	First60=0.00	PredHel=0	Topology=i
lcl|ORF58_Solyc00g500351-Solyc00g500352:967:872	len=7	ExpAA=0.00	First60=0.00	PredHel=0	Topology=i
lcl|ORF175_Solyc00g500352-Solyc00g032030:9920:10018	len=9	ExpAA=0.00	First60=0.00	PredHel=0	Topology=o
lcl|ORF180_Solyc00g500352-Solyc00g032030:24632:24775	len=24	ExpAA=0.00	First60=0.00	PredHel=0	Topology=o
lcl|ORF245_Solyc00g500352-Solyc00g032030:75596:75688	len=8	ExpAA=0.00	First60=0.00	PredHel=0	Topology=i
lcl|ORF246_Solyc00g500352-Solyc00g032030:77093:77221	len=18	ExpAA=0.00	First60=0.00	PredHel=0	Topology=o
lcl|ORF410_Solyc00g500352-Solyc00g032030:29181:28948	len=52	ExpAA=0.69	First60=0.69	PredHel=0	Topology=i
lcl|ORF435_Solyc00g500352-Solyc00g032030:1068:967	len=17	ExpAA=0.00	First60=0.00	PredHel=0	Topology=i
lcl|ORF521_Solyc00g500352-Solyc00g032030:4847:4701	len=23	ExpAA=0.50	First60=0.50	PredHel=0	Topology=i
lcl|ORF2_Solyc00g076250-Solyc00g500354:2673:2813	len=26	ExpAA=0.03	First60=0.03	PredHel=0	Topology=i
lcl|ORF202_Solyc00g500354-Solyc00g500355:23302:23469	len=27	ExpAA=0.05	First60=0.05	PredHel=0	Topology=i
lcl|ORF392_Solyc00g500354-Solyc00g500355:22700:22804	len=6	ExpAA=0.00	First60=0.00	PredHel=0	Topology=o
lcl|ORF1083_Solyc00g500354-Solyc00g500355:59573:59424	len=29	ExpAA=0.00	First60=0.00	PredHel=0	Topology=i
lcl|ORF1152_Solyc00g500354-Solyc00g500355:1469:1374	len=14	ExpAA=0.00	First60=0.00	PredHel=0	Topology=i
lcl|ORF41_Solyc00g500357-Solyc00g500358:239:105	len=26	ExpAA=0.00	First60=0.00	PredHel=0	Topology=o
lcl|ORF69_Solyc00g500357-Solyc00g500358:4530:4432	len=7	ExpAA=0.00	First60=0.00	PredHel=0	Topology=o
lcl|ORF70_Solyc00g500357-Solyc00g500358:4359:4252	len=16	ExpAA=0.00	First60=0.00	PredHel=0	Topology=i
lcl|ORF77_Solyc00g500360-Solyc00g500361:14337:14176	len=31	ExpAA=0.00	First60=0.00	PredHel=0	Topology=o
lcl|ORF92_Solyc00g500360-Solyc00g500361:21917:21798	len=21	ExpAA=0.00	First60=0.00	PredHel=0	Topology=i
lcl|ORF30_Solyc00g500361-Solyc00g500362:8654:8869	len=53	ExpAA=0.00	First60=0.00	PredHel=0	Topology=o
lcl|ORF21_Solyc00g500364-Solyc00g308530:20325:20546	len=55	ExpAA=0.00	First60=0.00	PredHel=0	Topology=o
lcl|ORF335_Solyc00g500364-Solyc00g308530:128176:128307	len=23	ExpAA=0.00	First60=0.00	PredHel=0	Topology=o
lcl|ORF389_Solyc00g500364-Solyc00g308530:174643:175107	len=135	ExpAA=0.00	First60=0.00	PredHel=0	Topology=o
lcl|ORF482_Solyc00g500364-Solyc00g308530:28766:28870	len=16	ExpAA=0.00	First60=0.00	PredHel=0	Topology=o
lcl|ORF512_Solyc00g500364-Solyc00g308530:76451:76585	len=24	ExpAA=0.00	First60=0.00	PredHel=0	Topology=o
lcl|ORF520_Solyc00g500364-Solyc00g308530:82892:83002	len=19	ExpAA=0.00	First60=0.00	PredHel=0	Topology=o
lcl|ORF659_Solyc00g500364-Solyc00g308530:202019:202153	len=18	ExpAA=0.00	First60=0.00	PredHel=0	Topology=o
lcl|ORF936_Solyc00g500364-Solyc00g308530:212153:212019	len=29	ExpAA=0.01	First60=0.01	PredHel=0	Topology=o
lcl|ORF1185_Solyc00g500364-Solyc00g308530:210295:210194	len=12	ExpAA=0.00	First60=0.00	PredHel=0	Topology=o
lcl|ORF1246_Solyc00g500364-Solyc00g308530:181297:181064	len=59	ExpAA=0.00	First60=0.00	PredHel=0	Topology=i
lcl|ORF19_Solyc00g284510-Solyc00g500365:15972:16091	len=14	ExpAA=0.00	First60=0.00	PredHel=0	Topology=o
lcl|ORF52_Solyc00g284510-Solyc00g500365:40383:40496	len=21	ExpAA=0.00	First60=0.00	PredHel=0	Topology=o
lcl|ORF201_Solyc00g284510-Solyc00g500365:19526:19609	len=12	ExpAA=0.00	First60=0.00	PredHel=0	Topology=i
lcl|ORF262_Solyc00g284510-Solyc00g500365:57188:57313	len=17	ExpAA=0.00	First60=0.00	PredHel=0	Topology=i
lcl|ORF432_Solyc00g284510-Solyc00g500365:54931:54629	len=78	ExpAA=0.02	First60=0.02	PredHel=0	Topology=o
lcl|ORF20_Solyc00g500365-Solyc00g500366:16167:16253	len=6	ExpAA=0.00	First60=0.00	PredHel=0	Topology=i
lcl|ORF99_Solyc00g500365-Solyc00g500366:50443:50532	len=10	ExpAA=0.00	First60=0.00	PredHel=0	Topology=o
lcl|ORF217_Solyc00g500365-Solyc00g500366:40373:40275	len=5	ExpAA=0.00	First60=0.00	PredHel=0	Topology=i
lcl|ORF268_Solyc00g500365-Solyc00g500366:31579:31502	len=8	ExpAA=0.00	First60=0.00	PredHel=0	Topology=i
lcl|ORF43_Solyc00g500367-Solyc00g500368:2034:1828	len=46	ExpAA=0.18	First60=0.18	PredHel=0	Topology=o
lcl|ORF27_Solyc00g500370-Solyc00g500371:874:674	len=44	ExpAA=0.00	First60=0.00	PredHel=0	Topology=i
lcl|ORF39_Solyc00g500370-Solyc00g500371:3308:3102	len=46	ExpAA=0.06	First60=0.06	PredHel=0	Topology=i
lcl|ORF134_Solyc00g500371-Solyc00g500372:507:376	len=23	ExpAA=0.00	First60=0.00	PredHel=0	Topology=o
lcl|ORF221_Solyc00g500372-Solyc00g500373:53264:53437	len=38	ExpAA=0.00	First60=0.00	PredHel=0	Topology=i
lcl|ORF236_Solyc00g500372-Solyc00g500373:65177:65329	len=33	ExpAA=0.00	First60=0.00	PredHel=0	Topology=o
lcl|ORF240_Solyc00g500372-Solyc00g500373:70631:70741	len=8	ExpAA=0.00	First60=0.00	PredHel=0	Topology=o
lcl|ORF296_Solyc00g500372-Solyc00g500373:62249:62046	len=43	ExpAA=0.15	First60=0.15	PredHel=0	Topology=o
lcl|ORF355_Solyc00g500372-Solyc00g500373:91840:91682	len=34	ExpAA=0.03	First60=0.03	PredHel=0	Topology=i
lcl|ORF98_Solyc00g500373-Solyc00g500374:12101:12235	len=22	ExpAA=0.00	First60=0.00	PredHel=0	Topology=o
lcl|ORF50_Solyc00g006650-Solyc00g500376:8803:8928	len=26	ExpAA=0.00	First60=0.00	PredHel=0	Topology=i
lcl|ORF15_Solyc00g500377-Solyc00g500378:37980:38162	len=31	ExpAA=0.00	First60=0.00	PredHel=0	Topology=o
lcl|ORF190_Solyc00g500377-Solyc00g500378:8234:8067	len=31	ExpAA=6.15	First60=6.15	PredHel=0	Topology=o
lcl|ORF151_Solyc00g500378-Solyc00g500379:18308:18553	len=65	ExpAA=0.18	First60=0.18	PredHel=0	Topology=i
lcl|ORF234_Solyc00g500378-Solyc00g500379:18754:18626	len=19	ExpAA=0.00	First60=0.00	PredHel=0	Topology=i
lcl|ORF243_Solyc00g500378-Solyc00g500379:5602:5405	len=50	ExpAA=0.00	First60=0.00	PredHel=0	Topology=i
lcl|ORF248_Solyc00g500378-Solyc00g500379:45702:45457	len=54	ExpAA=0.00	First60=0.00	PredHel=0	Topology=i
lcl|ORF7_Solyc00g500379-Solyc00g500380:4239:4319	len=4	ExpAA=0.00	First60=0.00	PredHel=0	Topology=i
lcl|ORF17_Solyc00g500381-Solyc00g500382:36138:36380	len=55	ExpAA=0.14	First60=0.14	PredHel=0	Topology=i
lcl|ORF19_Solyc00g500381-Solyc00g500382:43368:43610	len=55	ExpAA=0.99	First60=0.99	PredHel=0	Topology=i
lcl|ORF41_Solyc00g500381-Solyc00g500382:72573:72782	len=41	ExpAA=6.95	First60=6.95	PredHel=0	Topology=o
lcl|ORF88_Solyc00g500381-Solyc00g500382:58660:58737	len=2	ExpAA=0.00	First60=0.00	PredHel=0	Topology=i
lcl|ORF90_Solyc00g500381-Solyc00g500382:59836:59985	len=23	ExpAA=0.00	First60=0.00	PredHel=0	Topology=o
lcl|ORF302_Solyc00g500381-Solyc00g500382:64108:64001	len=14	ExpAA=0.00	First60=0.00	PredHel=0	Topology=o
lcl|ORF60_Solyc00g500383-Solyc00g500384:9897:9760	len=24	ExpAA=0.00	First60=0.00	PredHel=0	Topology=i
lcl|ORF154_Solyc00g500384-Solyc00g500385:10797:10546	len=60	ExpAA=2.34	First60=2.34	PredHel=0	Topology=i
lcl|ORF12_Solyc00g500385-Solyc00g500386:6048:6299	len=60	ExpAA=2.34	First60=2.34	PredHel=0	Topology=i
lcl|ORF62_Solyc00g500388-Solyc00g500389:5629:5871	len=61	ExpAA=0.00	First60=0.00	PredHel=0	Topology=o
lcl|ORF71_Solyc00g500393-Solyc00g500394:1892:1776	len=18	ExpAA=0.00	First60=0.00	PredHel=0	Topology=i
lcl|ORF11_Solyc00g500395-Solyc00g500396:1813:2013	len=35	ExpAA=0.00	First60=0.00	PredHel=0	Topology=i
lcl|ORF84_Solyc00g007930-Solyc00g500404:61185:61400	len=49	ExpAA=0.00	First60=0.00	PredHel=0	Topology=o
lcl|ORF217_Solyc00g007930-Solyc00g500404:61669:61764	len=11	ExpAA=0.00	First60=0.00	PredHel=0	Topology=i
lcl|ORF74_Solyc00g500407-Solyc00g500408:74220:74429	len=47	ExpAA=0.08	First60=0.08	PredHel=0	Topology=o
lcl|ORF465_Solyc00g500407-Solyc00g500408:94463:94254	len=47	ExpAA=0.08	First60=0.08	PredHel=0	Topology=o
lcl|ORF591_Solyc00g500407-Solyc00g500408:83395:83120	len=44	ExpAA=0.00	First60=0.00	PredHel=0	Topology=o
lcl|ORF55_Solyc00g500408-Solyc00g500409:1499:1675	len=30	ExpAA=0.00	First60=0.00	PredHel=0	Topology=o
lcl|ORF39_Solyc01g004002.1-Solyc01g004004.1:6794:6669	len=12	ExpAA=0.00	First60=0.00	PredHel=0	Topology=i
lcl|ORF5_Solyc01g004008.1-Solyc01g005000:5877:6026	len=21	ExpAA=0.00	First60=0.00	PredHel=0	Topology=o
lcl|ORF16_Solyc01g004008.1-Solyc01g005000:6319:6420	len=17	ExpAA=0.00	First60=0.00	PredHel=0	Topology=o
lcl|ORF36_Solyc01g004008.1-Solyc01g005000:4131:4039	len=8	ExpAA=0.00	First60=0.00	PredHel=0	Topology=i
lcl|ORF41_Solyc01g004008.1-Solyc01g005000:4025:3927	len=12	ExpAA=0.00	First60=0.00	PredHel=0	Topology=i
lcl|ORF15_Solyc01g005000-Solyc01g005010:4650:4561	len=9	ExpAA=0.00	First60=0.00	PredHel=0	Topology=o
lcl|ORF26_Solyc01g005000-Solyc01g005010:3484:3308	len=32	ExpAA=0.00	First60=0.00	PredHel=0	Topology=o
lcl|ORF11_Solyc01g005010-Solyc01g005020:741:523	len=54	ExpAA=0.05	First60=0.05	PredHel=0	Topology=o
lcl|ORF11_Solyc01g005060-Solyc01g005070:1994:2173	len=33	ExpAA=0.00	First60=0.00	PredHel=0	Topology=o
lcl|ORF9_Solyc01g005080-Solyc01g005090:8427:8552	len=23	ExpAA=0.00	First60=0.00	PredHel=0	Topology=i
lcl|ORF7_Solyc01g005140-Solyc01g005150:2500:2414	len=7	ExpAA=0.00	First60=0.00	PredHel=0	Topology=i
lcl|ORF57_Solyc01g005210-Solyc01g005180.1:1547:1350	len=44	ExpAA=0.54	First60=0.54	PredHel=0	Topology=o
lcl|ORF59_Solyc01g005210-Solyc01g005180.1:19081:18887	len=43	ExpAA=9.69	First60=9.69	PredHel=0	Topology=i
lcl|ORF68_Solyc01g005210-Solyc01g005180.1:19440:19129	len=82	ExpAA=15.49	First60=15.34	PredHel=0	Topology=i
lcl|ORF72_Solyc01g005210-Solyc01g005180.1:13728:13342	len=111	ExpAA=0.09	First60=0.06	PredHel=0	Topology=o
lcl|ORF79_Solyc01g005210-Solyc01g005180.1:1638:1498	len=30	ExpAA=0.00	First60=0.00	PredHel=0	Topology=o
lcl|ORF3_Solyc01g005180.1-Solyc01g005220:2007:2318	len=82	ExpAA=15.49	First60=15.34	PredHel=0	Topology=i
lcl|ORF7_Solyc01g005180.1-Solyc01g005220:7719:8105	len=111	ExpAA=0.09	First60=0.06	PredHel=0	Topology=o
lcl|ORF14_Solyc01g005180.1-Solyc01g005220:19809:19949	len=30	ExpAA=0.00	First60=0.00	PredHel=0	Topology=o
lcl|ORF33_Solyc01g005180.1-Solyc01g005220:19900:20097	len=44	ExpAA=0.54	First60=0.54	PredHel=0	Topology=o
lcl|ORF38_Solyc01g005180.1-Solyc01g005220:2366:2560	len=43	ExpAA=9.69	First60=9.69	PredHel=0	Topology=i
lcl|ORF5_Solyc01g005257.1-Solyc01g005280:399:289	len=17	ExpAA=0.00	First60=0.00	PredHel=0	Topology=i
lcl|ORF21_Solyc01g005290-Solyc01g005300:890:786	len=10	ExpAA=0.00	First60=0.00	PredHel=0	Topology=o
lcl|ORF1_Solyc01g005340-Solyc01g005350:1395:1499	len=11	ExpAA=0.00	First60=0.00	PredHel=0	Topology=o
lcl|ORF3_Solyc01g005360-Solyc01g005370:745:629	len=21	ExpAA=0.00	First60=0.00	PredHel=0	Topology=o
lcl|ORF3_Solyc01g005380-Solyc01g005390:4083:4193	len=20	ExpAA=0.00	First60=0.00	PredHel=0	Topology=i
lcl|ORF1_Solyc01g005390-Solyc01g005400:373:462	len=9	ExpAA=0.00	First60=0.00	PredHel=0	Topology=i
lcl|ORF15_Solyc01g005470-Solyc01g005480:6131:6310	len=35	ExpAA=0.26	First60=0.26	PredHel=0	Topology=o
lcl|ORF3_Solyc01g005540-Solyc01g005550:1851:2384	len=154	ExpAA=0.00	First60=0.00	PredHel=0	Topology=o
lcl|ORF46_Solyc01g005540-Solyc01g005550:7484:7362	len=13	ExpAA=0.00	First60=0.00	PredHel=0	Topology=i
lcl|ORF5_Solyc01g005590.2-Solyc01g005600:1834:1989	len=31	ExpAA=0.00	First60=0.00	PredHel=0	Topology=o
lcl|ORF25_Solyc01g005670-Solyc01g005680:790:710	len=4	ExpAA=0.00	First60=0.00	PredHel=0	Topology=o
lcl|ORF43_Solyc01g005820-Solyc01g005830:21382:21465	len=7	ExpAA=0.00	First60=0.00	PredHel=0	Topology=i
lcl|ORF89_Solyc01g005820-Solyc01g005830:4097:4002	len=6	ExpAA=0.00	First60=0.00	PredHel=0	Topology=o
lcl|ORF3_Solyc01g005960-Solyc01g005970:1518:1595	len=5	ExpAA=0.00	First60=0.00	PredHel=0	Topology=i
lcl|ORF51_Solyc01g006020-Solyc01g006040:8878:8958	len=8	ExpAA=0.00	First60=0.00	PredHel=0	Topology=i
lcl|ORF111_Solyc01g006020-Solyc01g006040:29210:29515	len=79	ExpAA=0.00	First60=0.00	PredHel=0	Topology=o
lcl|ORF146_Solyc01g006020-Solyc01g006040:28699:28529	len=40	ExpAA=0.44	First60=0.44	PredHel=0	Topology=o
lcl|ORF184_Solyc01g006020-Solyc01g006040:25524:25441	len=11	ExpAA=0.00	First60=0.00	PredHel=0	Topology=i
lcl|ORF204_Solyc01g006020-Solyc01g006040:5838:5758	len=7	ExpAA=0.00	First60=0.00	PredHel=0	Topology=o
lcl|ORF208_Solyc01g006020-Solyc01g006040:3759:3640	len=17	ExpAA=0.00	First60=0.00	PredHel=0	Topology=o
lcl|ORF4_Solyc01g006050.2-Solyc01g006055.1:4921:5010	len=9	ExpAA=0.00	First60=0.00	PredHel=0	Topology=i
lcl|ORF4_Solyc01g006080-Solyc01g006090:274:405	len=12	ExpAA=0.00	First60=0.00	PredHel=0	Topology=o
lcl|ORF17_Solyc01g006150-Solyc01g006160.3:3300:3151	len=26	ExpAA=0.00	First60=0.00	PredHel=0	Topology=o
lcl|ORF26_Solyc01g006190-Solyc01g006200:1697:1554	len=31	ExpAA=0.00	First60=0.00	PredHel=0	Topology=o
lcl|ORF12_Solyc01g006250-Solyc01g006260:3950:4045	len=8	ExpAA=0.00	First60=0.00	PredHel=0	Topology=i
lcl|ORF25_Solyc01g006300-Solyc01g006310:1537:1436	len=12	ExpAA=0.00	First60=0.00	PredHel=0	Topology=o
lcl|ORF17_Solyc01g006320-Solyc01g006330:1451:1308	len=29	ExpAA=0.31	First60=0.31	PredHel=0	Topology=i
lcl|ORF89_Solyc01g006340-Solyc01g006350:12841:12488	len=85	ExpAA=0.58	First60=0.47	PredHel=0	Topology=o
lcl|ORF19_Solyc01g006350-Solyc01g006360:1171:971	len=42	ExpAA=0.56	First60=0.56	PredHel=0	Topology=o
lcl|ORF10_Solyc01g006370-Solyc01g006380.2:6922:7014	len=9	ExpAA=0.00	First60=0.00	PredHel=0	Topology=o
lcl|ORF2_Solyc01g006450-Solyc01g006460:645:773	len=7	ExpAA=0.00	First60=0.00	PredHel=0	Topology=i
lcl|ORF18_Solyc01g006460-Solyc01g006480:3948:3703	len=63	ExpAA=0.00	First60=0.00	PredHel=0	Topology=o
lcl|ORF5_Solyc01g006490-Solyc01g006500:1939:2043	len=12	ExpAA=0.00	First60=0.00	PredHel=0	Topology=i
lcl|ORF14_Solyc01g006530.1-Solyc01g006540:6180:6103	len=9	ExpAA=0.00	First60=0.00	PredHel=0	Topology=i
lcl|ORF4_Solyc01g006550-Solyc01g006555.1:1028:1141	len=18	ExpAA=0.00	First60=0.00	PredHel=0	Topology=i
lcl|ORF5_Solyc01g006590-Solyc01g006600:102:19	len=7	ExpAA=0.00	First60=0.00	PredHel=0	Topology=i
lcl|ORF4_Solyc01g006600-Solyc01g006610:1748:1846	len=13	ExpAA=0.00	First60=0.00	PredHel=0	Topology=i
lcl|ORF2_Solyc01g006640.1-Solyc01g006650:348:449	len=14	ExpAA=0.00	First60=0.00	PredHel=0	Topology=i
lcl|ORF16_Solyc01g006690-Solyc01g006700:787:695	len=9	ExpAA=0.00	First60=0.00	PredHel=0	Topology=i
lcl|ORF85_Solyc01g006720-Solyc01g006730:810:733	len=7	ExpAA=0.00	First60=0.00	PredHel=0	Topology=i
lcl|ORF8_Solyc01g006730-Solyc01g006740:2443:2997	len=160	ExpAA=0.02	First60=0.02	PredHel=0	Topology=o
lcl|ORF17_Solyc01g006810-Solyc01g006820.2:9577:9756	len=41	ExpAA=0.00	First60=0.00	PredHel=0	Topology=i
lcl|ORF3_Solyc01g006820.2-Solyc01g006830:1419:1502	len=10	ExpAA=0.00	First60=0.00	PredHel=0	Topology=o
lcl|ORF7_Solyc01g006870-Solyc01g006880:1136:1237	len=13	ExpAA=0.00	First60=0.00	PredHel=0	Topology=i
lcl|ORF11_Solyc01g006880-Solyc01g006890:6835:6915	len=9	ExpAA=0.00	First60=0.00	PredHel=0	Topology=i
lcl|ORF27_Solyc01g006880-Solyc01g006890:1230:1135	len=3	ExpAA=0.00	First60=0.00	PredHel=0	Topology=i
lcl|ORF4_Solyc01g006890-Solyc01g006900:1034:1117	len=14	ExpAA=0.00	First60=0.00	PredHel=0	Topology=i
lcl|ORF2_Solyc01g006920-Solyc01g006930:3006:3110	len=13	ExpAA=0.00	First60=0.00	PredHel=0	Topology=o
lcl|ORF18_Solyc01g006920-Solyc01g006930:11893:12081	len=41	ExpAA=11.51	First60=11.51	PredHel=0	Topology=o
lcl|ORF30_Solyc01g006920-Solyc01g006930:12083:12181	len=13	ExpAA=0.00	First60=0.00	PredHel=0	Topology=i
lcl|ORF42_Solyc01g006920-Solyc01g006930:13740:13633	len=14	ExpAA=0.00	First60=0.00	PredHel=0	Topology=i
lcl|ORF46_Solyc01g006920-Solyc01g006930:3462:3376	len=13	ExpAA=0.00	First60=0.00	PredHel=0	Topology=i
lcl|ORF33_Solyc01g006990-Solyc01g007000:721:566	len=30	ExpAA=0.17	First60=0.17	PredHel=0	Topology=o
lcl|ORF35_Solyc01g006990-Solyc01g007000:4830:4690	len=22	ExpAA=0.44	First60=0.44	PredHel=0	Topology=o
lcl|ORF4_Solyc01g007020-Solyc01g007030:1932:2033	len=10	ExpAA=0.00	First60=0.00	PredHel=0	Topology=i
lcl|ORF61_Solyc01g007070-Solyc01g007080:4314:4201	len=11	ExpAA=0.00	First60=0.00	PredHel=0	Topology=o
lcl|ORF44_Solyc01g007080-Solyc01g007090.1:14692:14576	len=16	ExpAA=0.00	First60=0.00	PredHel=0	Topology=i
lcl|ORF67_Solyc01g007080-Solyc01g007090.1:762:616	len=23	ExpAA=0.00	First60=0.00	PredHel=0	Topology=i
lcl|ORF6_Solyc01g007120-Solyc01g007130:3204:3323	len=21	ExpAA=0.00	First60=0.00	PredHel=0	Topology=i
lcl|ORF9_Solyc01g007130-Solyc01g007140:1083:1003	len=8	ExpAA=0.00	First60=0.00	PredHel=0	Topology=o
lcl|ORF10_Solyc01g007150-Solyc01g007160:2036:2125	len=9	ExpAA=0.00	First60=0.00	PredHel=0	Topology=i
lcl|ORF2_Solyc01g007170-Solyc01g007180:3597:3746	len=29	ExpAA=0.02	First60=0.02	PredHel=0	Topology=o
lcl|ORF18_Solyc01g007170-Solyc01g007180:796:716	len=8	ExpAA=0.00	First60=0.00	PredHel=0	Topology=i
lcl|ORF19_Solyc01g007180-Solyc01g007190:18117:18293	len=36	ExpAA=0.56	First60=0.56	PredHel=0	Topology=o
lcl|ORF43_Solyc01g007180-Solyc01g007190:2615:2755	len=27	ExpAA=2.57	First60=2.57	PredHel=0	Topology=o
lcl|ORF46_Solyc01g007180-Solyc01g007190:9422:9616	len=34	ExpAA=0.00	First60=0.00	PredHel=0	Topology=i
lcl|ORF50_Solyc01g007180-Solyc01g007190:15581:15778	len=35	ExpAA=0.00	First60=0.00	PredHel=0	Topology=i
lcl|ORF73_Solyc01g007180-Solyc01g007190:18744:18577	len=37	ExpAA=0.01	First60=0.01	PredHel=0	Topology=i
lcl|ORF76_Solyc01g007180-Solyc01g007190:16578:16471	len=15	ExpAA=0.00	First60=0.00	PredHel=0	Topology=i
lcl|ORF77_Solyc01g007180-Solyc01g007190:12414:12298	len=13	ExpAA=0.00	First60=0.00	PredHel=0	Topology=i
lcl|ORF92_Solyc01g007180-Solyc01g007190:19487:19371	len=13	ExpAA=0.00	First60=0.00	PredHel=0	Topology=i
lcl|ORF3_Solyc01g007250-Solyc01g007260:4119:4208	len=9	ExpAA=0.00	First60=0.00	PredHel=0	Topology=i
lcl|ORF8_Solyc01g007260-Solyc01g007263.1:5575:5667	len=13	ExpAA=0.00	First60=0.00	PredHel=0	Topology=i
lcl|ORF14_Solyc01g007780-Solyc01g007790:2288:2193	len=13	ExpAA=0.00	First60=0.00	PredHel=0	Topology=i
lcl|ORF15_Solyc01g007790-Solyc01g007800:220:113	len=14	ExpAA=0.00	First60=0.00	PredHel=0	Topology=i
lcl|ORF4_Solyc01g007800-Solyc01g007810.1:11193:11369	len=26	ExpAA=0.00	First60=0.00	PredHel=0	Topology=i
lcl|ORF104_Solyc01g007810.1-Solyc01g007830:10837:10748	len=9	ExpAA=0.00	First60=0.00	PredHel=0	Topology=o
lcl|ORF154_Solyc01g007810.1-Solyc01g007830:18287:18084	len=45	ExpAA=0.00	First60=0.00	PredHel=0	Topology=o
lcl|ORF9_Solyc01g007830-Solyc01g007840:3724:3963	len=55	ExpAA=0.97	First60=0.97	PredHel=0	Topology=o
lcl|ORF24_Solyc01g007830-Solyc01g007840:801:622	len=37	ExpAA=7.82	First60=7.82	PredHel=0	Topology=o
lcl|ORF25_Solyc01g007860-Solyc01g007870:997:902	len=9	ExpAA=0.00	First60=0.00	PredHel=0	Topology=i
lcl|ORF11_Solyc01g007890-Solyc01g150101:14718:15029	len=85	ExpAA=1.95	First60=1.22	PredHel=0	Topology=i
lcl|ORF47_Solyc01g007890-Solyc01g150101:5056:4955	len=12	ExpAA=0.00	First60=0.00	PredHel=0	Topology=o
lcl|ORF7_Solyc01g150101-Solyc01g007900:5517:5627	len=18	ExpAA=0.00	First60=0.00	PredHel=0	Topology=i
lcl|ORF32_Solyc01g150101-Solyc01g007900:2671:2588	len=6	ExpAA=0.00	First60=0.00	PredHel=0	Topology=i
lcl|ORF40_Solyc01g150101-Solyc01g007900:2280:2191	len=13	ExpAA=0.00	First60=0.00	PredHel=0	Topology=o
lcl|ORF5_Solyc01g007950-Solyc01g007960:1051:1158	len=14	ExpAA=0.00	First60=0.00	PredHel=0	Topology=i
lcl|ORF4_Solyc01g007960-Solyc01g007970:1045:866	len=43	ExpAA=0.07	First60=0.07	PredHel=0	Topology=o
lcl|ORF26_Solyc01g007980-Solyc01g007990:5883:5782	len=12	ExpAA=0.00	First60=0.00	PredHel=0	Topology=o
lcl|ORF5_Solyc01g007990-Solyc01g008000:566:658	len=8	ExpAA=0.00	First60=0.00	PredHel=0	Topology=i
lcl|ORF14_Solyc01g008020-Solyc01g008040.1:805:719	len=6	ExpAA=0.00	First60=0.00	PredHel=0	Topology=i
lcl|ORF9_Solyc01g008090-Solyc01g008100:1598:1675	len=4	ExpAA=0.00	First60=0.00	PredHel=0	Topology=o
lcl|ORF6_Solyc01g008120-Solyc01g008130:4308:4541	len=52	ExpAA=1.08	First60=1.08	PredHel=0	Topology=i
lcl|ORF2_Solyc01g008130-Solyc01g008140:1:99	len=6	ExpAA=0.00	First60=0.00	PredHel=0	Topology=o
lcl|ORF13_Solyc01g008130-Solyc01g008140:3171:2908	len=68	ExpAA=0.00	First60=0.00	PredHel=0	Topology=o
lcl|ORF8_Solyc01g008150.1-Solyc01g008160:1627:1532	len=13	ExpAA=0.00	First60=0.00	PredHel=0	Topology=o
lcl|ORF10_Solyc01g008150.1-Solyc01g008160:1383:1126	len=64	ExpAA=0.27	First60=0.26	PredHel=0	Topology=o
lcl|ORF13_Solyc01g008180-Solyc01g008190:753:640	len=11	ExpAA=0.00	First60=0.00	PredHel=0	Topology=o
lcl|ORF10_Solyc01g008220-Solyc01g008230:542:619	len=2	ExpAA=0.00	First60=0.00	PredHel=0	Topology=o
lcl|ORF16_Solyc01g008220-Solyc01g008230:3374:3294	len=6	ExpAA=0.00	First60=0.00	PredHel=0	Topology=i
lcl|ORF25_Solyc01g008230-Solyc01g008240:7181:7068	len=8	ExpAA=0.00	First60=0.00	PredHel=0	Topology=o
lcl|ORF14_Solyc01g008250-Solyc01g008260:275:168	len=12	ExpAA=0.00	First60=0.00	PredHel=0	Topology=o
lcl|ORF5_Solyc01g008280-Solyc01g008290:428:514	len=12	ExpAA=0.00	First60=0.00	PredHel=0	Topology=o
lcl|ORF15_Solyc01g008310-Solyc01g008320:3745:3650	len=10	ExpAA=0.00	First60=0.00	PredHel=0	Topology=i
lcl|ORF6_Solyc01g008370-Solyc01g008400:2077:2169	len=12	ExpAA=0.00	First60=0.00	PredHel=0	Topology=i
lcl|ORF11_Solyc01g008400-Solyc01g008390:2720:3220	len=143	ExpAA=0.01	First60=0.00	PredHel=0	Topology=o
lcl|ORF23_Solyc01g008400-Solyc01g008390:1201:1043	len=30	ExpAA=0.00	First60=0.00	PredHel=0	Topology=i
lcl|ORF8_Solyc01g008390-Solyc01g008410:1519:1677	len=30	ExpAA=0.00	First60=0.00	PredHel=0	Topology=i
lcl|ORF16_Solyc01g008410-Solyc01g008420:5624:5743	len=14	ExpAA=0.00	First60=0.00	PredHel=0	Topology=i
lcl|ORF20_Solyc01g008410-Solyc01g008420:8591:8728	len=26	ExpAA=0.00	First60=0.00	PredHel=0	Topology=o
lcl|ORF39_Solyc01g008410-Solyc01g008420:79:2	len=7	ExpAA=0.00	First60=0.00	PredHel=0	Topology=i
lcl|ORF31_Solyc01g150103-Solyc01g150104:8139:8002	len=24	ExpAA=9.68	First60=9.68	PredHel=0	Topology=o
lcl|ORF12_Solyc01g008479.1-Solyc01g008480:2087:2209	len=25	ExpAA=0.00	First60=0.00	PredHel=0	Topology=o
lcl|ORF28_Solyc01g008490-Solyc01g008500:8338:8526	len=45	ExpAA=0.16	First60=0.16	PredHel=0	Topology=o
lcl|ORF6_Solyc01g008530.3-Solyc01g008540:605:390	len=48	ExpAA=0.00	First60=0.00	PredHel=0	Topology=o
lcl|ORF21_Solyc01g008560-Solyc01g008570.1:5270:5112	len=26	ExpAA=0.00	First60=0.00	PredHel=0	Topology=i
lcl|ORF24_Solyc01g008560-Solyc01g008570.1:2897:2796	len=13	ExpAA=0.00	First60=0.00	PredHel=0	Topology=i
lcl|ORF25_Solyc01g008560-Solyc01g008570.1:1973:1842	len=25	ExpAA=0.00	First60=0.00	PredHel=0	Topology=o
lcl|ORF9_Solyc01g008650-Solyc01g008660:6801:6878	len=2	ExpAA=0.00	First60=0.00	PredHel=0	Topology=i
lcl|ORF28_Solyc01g008650-Solyc01g008660:7116:6982	len=25	ExpAA=9.54	First60=9.54	PredHel=0	Topology=o
lcl|ORF14_Solyc01g008660-Solyc01g008670:3989:4210	len=46	ExpAA=0.00	First60=0.00	PredHel=0	Topology=o
lcl|ORF19_Solyc01g008660-Solyc01g008670:7303:7199	len=11	ExpAA=0.00	First60=0.00	PredHel=0	Topology=i
lcl|ORF33_Solyc01g008660-Solyc01g008670:5270:5163	len=18	ExpAA=0.00	First60=0.00	PredHel=0	Topology=i
lcl|ORF6_Solyc01g008740-Solyc01g008760:6735:6857	len=22	ExpAA=0.00	First60=0.00	PredHel=0	Topology=i
lcl|ORF25_Solyc01g008740-Solyc01g008760:6462:6322	len=16	ExpAA=0.00	First60=0.00	PredHel=0	Topology=i
lcl|ORF2_Solyc01g008850-Solyc01g008860.1:1701:1790	len=7	ExpAA=0.00	First60=0.00	PredHel=0	Topology=i
lcl|ORF38_Solyc01g008890-Solyc01g008900:4825:4670	len=27	ExpAA=0.00	First60=0.00	PredHel=0	Topology=o
lcl|ORF1_Solyc01g008940.2-Solyc01g008950:378:488	len=12	ExpAA=0.00	First60=0.00	PredHel=0	Topology=i
lcl|ORF8_Solyc01g009100-Solyc01g009120:6168:6302	len=22	ExpAA=0.04	First60=0.04	PredHel=0	Topology=o
lcl|ORF41_Solyc01g009120-Solyc01g009140.1:10874:10960	len=3	ExpAA=0.00	First60=0.00	PredHel=0	Topology=o
lcl|ORF55_Solyc01g009120-Solyc01g009140.1:11846:11736	len=14	ExpAA=0.00	First60=0.00	PredHel=0	Topology=o
lcl|ORF43_Solyc01g009160.2-Solyc01g009165.1:9748:9566	len=39	ExpAA=0.00	First60=0.00	PredHel=0	Topology=o
lcl|ORF58_Solyc01g009160.2-Solyc01g009165.1:2673:2590	len=3	ExpAA=0.00	First60=0.00	PredHel=0	Topology=i
lcl|ORF8_Solyc01g009165.1-Solyc01g009170:10503:10604	len=15	ExpAA=0.00	First60=0.00	PredHel=0	Topology=o
lcl|ORF9_Solyc01g009165.1-Solyc01g009170:11127:11213	len=3	ExpAA=0.00	First60=0.00	PredHel=0	Topology=i
lcl|ORF58_Solyc01g009170-Solyc01g009180:13984:13907	len=7	ExpAA=0.00	First60=0.00	PredHel=0	Topology=i
lcl|ORF82_Solyc01g009170-Solyc01g009180:1206:1090	len=18	ExpAA=0.00	First60=0.00	PredHel=0	Topology=o
lcl|ORF3_Solyc01g009190-Solyc01g009200:184:327	len=24	ExpAA=0.11	First60=0.11	PredHel=0	Topology=o
lcl|ORF10_Solyc01g009200-Solyc01g009210:1116:970	len=22	ExpAA=0.00	First60=0.00	PredHel=0	Topology=i
lcl|ORF24_Solyc01g009230-Solyc01g009240:3406:3281	len=22	ExpAA=0.00	First60=0.00	PredHel=0	Topology=o
lcl|ORF174_Solyc01g009300-Solyc01g009305.1:64020:63877	len=18	ExpAA=0.00	First60=0.00	PredHel=0	Topology=i
lcl|ORF199_Solyc01g009300-Solyc01g009305.1:44169:44080	len=7	ExpAA=0.00	First60=0.00	PredHel=0	Topology=o
lcl|ORF363_Solyc01g009300-Solyc01g009305.1:40819:40652	len=35	ExpAA=0.93	First60=0.93	PredHel=0	Topology=o
lcl|ORF195_Solyc01g009305.1-Solyc01g009310:54656:54772	len=17	ExpAA=0.00	First60=0.00	PredHel=0	Topology=o
lcl|ORF283_Solyc01g009305.1-Solyc01g009310:50089:49973	len=21	ExpAA=0.00	First60=0.00	PredHel=0	Topology=o
lcl|ORF308_Solyc01g009305.1-Solyc01g009310:15595:15506	len=7	ExpAA=0.00	First60=0.00	PredHel=0	Topology=o
lcl|ORF339_Solyc01g009305.1-Solyc01g009310:61212:61129	len=5	ExpAA=0.00	First60=0.00	PredHel=0	Topology=o
lcl|ORF368_Solyc01g009305.1-Solyc01g009310:23904:23818	len=11	ExpAA=0.00	First60=0.00	PredHel=0	Topology=i
lcl|ORF19_Solyc01g009320-Solyc01g009330.1:10441:10530	len=7	ExpAA=0.00	First60=0.00	PredHel=0	Topology=i
lcl|ORF21_Solyc01g009320-Solyc01g009330.1:1829:1927	len=12	ExpAA=0.00	First60=0.00	PredHel=0	Topology=i
lcl|ORF16_Solyc01g009350.2-Solyc01g009360.1:1599:1516	len=7	ExpAA=0.00	First60=0.00	PredHel=0	Topology=o
lcl|ORF3_Solyc01g009420-Solyc01g009430:4581:4733	len=29	ExpAA=7.77	First60=7.77	PredHel=0	Topology=i
lcl|ORF52_Solyc01g009430-Solyc01g009440:21998:21900	len=10	ExpAA=0.00	First60=0.00	PredHel=0	Topology=o
lcl|ORF10_Solyc01g009470-Solyc01g009480:3455:3330	len=17	ExpAA=0.00	First60=0.00	PredHel=0	Topology=i
lcl|ORF20_Solyc01g009470-Solyc01g009480:852:703	len=25	ExpAA=0.03	First60=0.03	PredHel=0	Topology=i
lcl|ORF11_Solyc01g009490.1-Solyc01g009500:2275:2358	len=8	ExpAA=0.00	First60=0.00	PredHel=0	Topology=i
lcl|ORF58_Solyc01g009490.1-Solyc01g009500:4001:3924	len=7	ExpAA=0.00	First60=0.00	PredHel=0	Topology=i
lcl|ORF9_Solyc01g009505.1-Solyc01g009510.2:21003:21101	len=15	ExpAA=0.00	First60=0.00	PredHel=0	Topology=i
lcl|ORF20_Solyc01g009505.1-Solyc01g009510.2:13069:13164	len=13	ExpAA=0.00	First60=0.00	PredHel=0	Topology=o
lcl|ORF41_Solyc01g009505.1-Solyc01g009510.2:20786:20944	len=28	ExpAA=0.40	First60=0.40	PredHel=0	Topology=o
lcl|ORF34_Solyc01g009540.1-Solyc01g009550.1:2605:2703	len=7	ExpAA=0.00	First60=0.00	PredHel=0	Topology=i
lcl|ORF69_Solyc01g009540.1-Solyc01g009550.1:37804:38058	len=61	ExpAA=0.00	First60=0.00	PredHel=0	Topology=o
lcl|ORF74_Solyc01g009540.1-Solyc01g009550.1:40609:40707	len=15	ExpAA=0.00	First60=0.00	PredHel=0	Topology=o
lcl|ORF21_Solyc01g009565.1-Solyc01g009580:4783:4589	len=49	ExpAA=0.00	First60=0.00	PredHel=0	Topology=i
lcl|ORF11_Solyc01g009650.1-Solyc01g009660:2917:3021	len=13	ExpAA=0.00	First60=0.00	PredHel=0	Topology=o
lcl|ORF17_Solyc01g009650.1-Solyc01g009660:3611:3784	len=35	ExpAA=0.00	First60=0.00	PredHel=0	Topology=o
lcl|ORF35_Solyc01g009660-Solyc01g009670:4812:4684	len=20	ExpAA=0.00	First60=0.00	PredHel=0	Topology=o
lcl|ORF6_Solyc01g009670-Solyc01g009690:6348:6437	len=9	ExpAA=0.00	First60=0.00	PredHel=0	Topology=i
lcl|ORF30_Solyc01g009670-Solyc01g009690:25494:25652	len=27	ExpAA=0.00	First60=0.00	PredHel=0	Topology=o
lcl|ORF56_Solyc01g009670-Solyc01g009690:54102:54248	len=31	ExpAA=0.15	First60=0.15	PredHel=0	Topology=i
lcl|ORF154_Solyc01g009670-Solyc01g009690:42032:42112	len=6	ExpAA=0.00	First60=0.00	PredHel=0	Topology=o
lcl|ORF179_Solyc01g009670-Solyc01g009690:43129:43040	len=6	ExpAA=0.00	First60=0.00	PredHel=0	Topology=i
lcl|ORF180_Solyc01g009670-Solyc01g009690:42784:42689	len=12	ExpAA=0.00	First60=0.00	PredHel=0	Topology=i
lcl|ORF184_Solyc01g009670-Solyc01g009690:35224:35144	len=8	ExpAA=0.00	First60=0.00	PredHel=0	Topology=o
lcl|ORF196_Solyc01g009670-Solyc01g009690:23848:23717	len=26	ExpAA=0.00	First60=0.00	PredHel=0	Topology=o
lcl|ORF268_Solyc01g009670-Solyc01g009690:5406:5302	len=15	ExpAA=0.00	First60=0.00	PredHel=0	Topology=o
lcl|ORF278_Solyc01g009670-Solyc01g009690:45437:45342	len=13	ExpAA=0.00	First60=0.00	PredHel=0	Topology=o
lcl|ORF325_Solyc01g009670-Solyc01g009690:1772:1683	len=8	ExpAA=0.00	First60=0.00	PredHel=0	Topology=i
lcl|ORF12_Solyc01g009690-Solyc01g009700:1841:1921	len=7	ExpAA=0.00	First60=0.00	PredHel=0	Topology=i
lcl|ORF37_Solyc01g009710.1-Solyc01g009720:4707:4555	len=32	ExpAA=0.00	First60=0.00	PredHel=0	Topology=o
lcl|ORF67_Solyc01g009720-Solyc01g009730:20009:20110	len=14	ExpAA=0.00	First60=0.00	PredHel=0	Topology=o
lcl|ORF70_Solyc01g009720-Solyc01g009730:23147:23233	len=8	ExpAA=0.00	First60=0.00	PredHel=0	Topology=i
lcl|ORF139_Solyc01g009720-Solyc01g009730:12539:12429	len=13	ExpAA=0.00	First60=0.00	PredHel=0	Topology=o
lcl|ORF4_Solyc01g009735.1-Solyc01g009740:5076:5165	len=11	ExpAA=0.00	First60=0.00	PredHel=0	Topology=i
lcl|ORF64_Solyc01g009735.1-Solyc01g009740:32170:32268	len=6	ExpAA=0.00	First60=0.00	PredHel=0	Topology=i
lcl|ORF94_Solyc01g009735.1-Solyc01g009740:30149:30259	len=15	ExpAA=0.00	First60=0.00	PredHel=0	Topology=i
lcl|ORF224_Solyc01g009735.1-Solyc01g009740:40675:40592	len=3	ExpAA=0.00	First60=0.00	PredHel=0	Topology=i
lcl|ORF235_Solyc01g009735.1-Solyc01g009740:36232:36155	len=10	ExpAA=0.00	First60=0.00	PredHel=0	Topology=o
lcl|ORF10_Solyc01g009740-Solyc01g009750:15015:15140	len=20	ExpAA=0.00	First60=0.00	PredHel=0	Topology=o
lcl|ORF50_Solyc01g009740-Solyc01g009750:3994:3788	len=39	ExpAA=0.00	First60=0.00	PredHel=0	Topology=i
lcl|ORF13_Solyc01g009750-Solyc01g009760:10530:10658	len=18	ExpAA=0.00	First60=0.00	PredHel=0	Topology=o
lcl|ORF43_Solyc01g009760-Solyc01g009770:1956:1837	len=20	ExpAA=0.00	First60=0.00	PredHel=0	Topology=i
lcl|ORF179_Solyc01g009770-Solyc01g009780:4702:4604	len=8	ExpAA=0.00	First60=0.00	PredHel=0	Topology=i
lcl|ORF89_Solyc01g009780-Solyc01g009790.1:10082:10360	len=75	ExpAA=11.85	First60=4.75	PredHel=0	Topology=o
lcl|ORF138_Solyc01g009780-Solyc01g009790.1:31030:30848	len=35	ExpAA=0.00	First60=0.00	PredHel=0	Topology=o
lcl|ORF175_Solyc01g009780-Solyc01g009790.1:22602:22507	len=12	ExpAA=0.00	First60=0.00	PredHel=0	Topology=i
lcl|ORF214_Solyc01g009780-Solyc01g009790.1:1106:1026	len=4	ExpAA=0.00	First60=0.00	PredHel=0	Topology=i
lcl|ORF16_Solyc01g009795.1-Solyc01g009810:125:0	len=27	ExpAA=0.00	First60=0.00	PredHel=0	Topology=i
lcl|ORF169_Solyc01g009820-Solyc01g009830:30595:30479	len=10	ExpAA=0.00	First60=0.00	PredHel=0	Topology=o
lcl|ORF188_Solyc01g009820-Solyc01g009830:56904:56725	len=38	ExpAA=0.05	First60=0.05	PredHel=0	Topology=i
lcl|ORF1_Solyc01g009840-Solyc01g009850:816:920	len=12	ExpAA=0.00	First60=0.00	PredHel=0	Topology=i
lcl|ORF197_Solyc01g009840-Solyc01g009850:34724:34449	len=67	ExpAA=16.30	First60=16.18	PredHel=0	Topology=o
lcl|ORF11_Solyc01g009850-Solyc01g009860:266:409	len=24	ExpAA=0.00	First60=0.00	PredHel=0	Topology=i
lcl|ORF22_Solyc01g009850-Solyc01g009860:267:154	len=7	ExpAA=0.00	First60=0.00	PredHel=0	Topology=o
lcl|ORF39_Solyc01g009860-Solyc01g009870:15840:15733	len=13	ExpAA=0.00	First60=0.00	PredHel=0	Topology=o
lcl|ORF32_Solyc01g009890.1-Solyc01g009900:21136:21270	len=18	ExpAA=0.00	First60=0.00	PredHel=0	Topology=o
lcl|ORF131_Solyc01g009890.1-Solyc01g009900:2137:2003	len=20	ExpAA=0.00	First60=0.00	PredHel=0	Topology=i
lcl|ORF55_Solyc01g009900-Solyc01g009910.1:3235:3119	len=16	ExpAA=0.00	First60=0.00	PredHel=0	Topology=i
lcl|ORF69_Solyc01g009900-Solyc01g009910.1:5607:5512	len=14	ExpAA=0.00	First60=0.00	PredHel=0	Topology=i
lcl|ORF90_Solyc01g009920-Solyc01g009930:13973:13896	len=3	ExpAA=0.00	First60=0.00	PredHel=0	Topology=o
lcl|ORF69_Solyc01g009930-Solyc01g009940.1:112:32	len=5	ExpAA=0.00	First60=0.00	PredHel=0	Topology=o
lcl|ORF54_Solyc01g010000-Solyc01g010020:20764:20898	len=22	ExpAA=0.00	First60=0.00	PredHel=0	Topology=o
lcl|ORF81_Solyc01g010000-Solyc01g010020:20924:21028	len=9	ExpAA=0.00	First60=0.00	PredHel=0	Topology=i
lcl|ORF109_Solyc01g010000-Solyc01g010020:40418:40332	len=9	ExpAA=0.00	First60=0.00	PredHel=0	Topology=i
lcl|ORF135_Solyc01g010060.2-Solyc01g010063.1:5191:5108	len=6	ExpAA=0.00	First60=0.00	PredHel=0	Topology=o
lcl|ORF156_Solyc01g010060.2-Solyc01g010063.1:9546:9376	len=27	ExpAA=3.13	First60=3.13	PredHel=0	Topology=i
lcl|ORF162_Solyc01g010060.2-Solyc01g010063.1:3138:3046	len=11	ExpAA=0.00	First60=0.00	PredHel=0	Topology=i
lcl|ORF194_Solyc01g010060.2-Solyc01g010063.1:1991:1908	len=8	ExpAA=0.00	First60=0.00	PredHel=0	Topology=o
lcl|ORF40_Solyc01g010063.1-Solyc01g010065.1:14461:14369	len=11	ExpAA=0.00	First60=0.00	PredHel=0	Topology=i
lcl|ORF22_Solyc01g010067.1-Solyc01g010080:25515:25688	len=30	ExpAA=0.00	First60=0.00	PredHel=0	Topology=i
lcl|ORF76_Solyc01g010067.1-Solyc01g010080:12671:12976	len=76	ExpAA=0.06	First60=0.06	PredHel=0	Topology=o
lcl|ORF117_Solyc01g010067.1-Solyc01g010080:28414:28328	len=5	ExpAA=0.00	First60=0.00	PredHel=0	Topology=i
lcl|ORF133_Solyc01g010067.1-Solyc01g010080:14554:14423	len=16	ExpAA=0.00	First60=0.00	PredHel=0	Topology=o
lcl|ORF152_Solyc01g010067.1-Solyc01g010080:33135:32911	len=52	ExpAA=0.00	First60=0.00	PredHel=0	Topology=o
lcl|ORF189_Solyc01g010067.1-Solyc01g010080:12401:12225	len=32	ExpAA=0.00	First60=0.00	PredHel=0	Topology=o
lcl|ORF21_Solyc01g010080-Solyc01g150108:11656:11856	len=52	ExpAA=1.67	First60=1.67	PredHel=0	Topology=o
lcl|ORF52_Solyc01g010080-Solyc01g150108:23496:23383	len=16	ExpAA=0.00	First60=0.00	PredHel=0	Topology=i
lcl|ORF69_Solyc01g010080-Solyc01g150108:1935:1801	len=16	ExpAA=0.00	First60=0.00	PredHel=0	Topology=i
lcl|ORF113_Solyc01g150110-Solyc01g010130:16739:16629	len=18	ExpAA=0.00	First60=0.00	PredHel=0	Topology=o
lcl|ORF124_Solyc01g150110-Solyc01g010130:5948:5844	len=4	ExpAA=0.00	First60=0.00	PredHel=0	Topology=i
lcl|ORF45_Solyc01g010140.1-Solyc01g010150:19744:19902	len=28	ExpAA=1.99	First60=1.99	PredHel=0	Topology=o
lcl|ORF77_Solyc01g010140.1-Solyc01g010150:13814:13942	len=24	ExpAA=0.02	First60=0.02	PredHel=0	Topology=o
lcl|ORF86_Solyc01g010140.1-Solyc01g010150:23570:23707	len=19	ExpAA=0.00	First60=0.00	PredHel=0	Topology=o
lcl|ORF155_Solyc01g010140.1-Solyc01g010150:40446:40300	len=26	ExpAA=0.02	First60=0.02	PredHel=0	Topology=o
lcl|ORF10_Solyc01g010180-Solyc01g010185.1:9669:9791	len=21	ExpAA=0.00	First60=0.00	PredHel=0	Topology=o
lcl|ORF13_Solyc01g010215.1-Solyc01g010220:313:194	len=11	ExpAA=0.00	First60=0.00	PredHel=0	Topology=i
lcl|ORF13_Solyc01g010220-Solyc01g010230.2:3072:2947	len=25	ExpAA=0.00	First60=0.00	PredHel=0	Topology=i
lcl|ORF8_Solyc01g010230.2-Solyc01g010240:5817:5900	len=7	ExpAA=0.00	First60=0.00	PredHel=0	Topology=o
lcl|ORF103_Solyc01g010290-Solyc01g010310:42395:42309	len=11	ExpAA=0.00	First60=0.00	PredHel=0	Topology=i
lcl|ORF124_Solyc01g010290-Solyc01g010310:9440:9345	len=11	ExpAA=0.00	First60=0.00	PredHel=0	Topology=i
lcl|ORF175_Solyc01g010290-Solyc01g010310:31788:31642	len=28	ExpAA=0.00	First60=0.00	PredHel=0	Topology=o
lcl|ORF79_Solyc01g010310-Solyc01g010350:10285:10193	len=3	ExpAA=0.00	First60=0.00	PredHel=0	Topology=i
lcl|ORF3_Solyc01g010365.1-Solyc01g010370:3882:3989	len=3	ExpAA=0.00	First60=0.00	PredHel=0	Topology=i
lcl|ORF66_Solyc01g010370-Solyc01g010390:43672:43761	len=8	ExpAA=0.00	First60=0.00	PredHel=0	Topology=o
lcl|ORF93_Solyc01g010370-Solyc01g010390:31184:31282	len=13	ExpAA=0.00	First60=0.00	PredHel=0	Topology=i
lcl|ORF97_Solyc01g010370-Solyc01g010390:34466:34672	len=42	ExpAA=0.12	First60=0.12	PredHel=0	Topology=i
lcl|ORF112_Solyc01g010370-Solyc01g010390:52184:52390	len=40	ExpAA=2.06	First60=2.06	PredHel=0	Topology=o
lcl|ORF123_Solyc01g010370-Solyc01g010390:57987:57751	len=55	ExpAA=2.59	First60=2.59	PredHel=0	Topology=o
lcl|ORF164_Solyc01g010370-Solyc01g010390:58334:58242	len=13	ExpAA=0.00	First60=0.00	PredHel=0	Topology=o
lcl|ORF213_Solyc01g010370-Solyc01g010390:46870:46763	len=7	ExpAA=0.00	First60=0.00	PredHel=0	Topology=i
lcl|ORF2_Solyc01g010390-Solyc01g010400.1:3666:3863	len=47	ExpAA=0.00	First60=0.00	PredHel=0	Topology=i
lcl|ORF8_Solyc01g010390-Solyc01g010400.1:9453:9539	len=10	ExpAA=0.00	First60=0.00	PredHel=0	Topology=i
lcl|ORF132_Solyc01g010390-Solyc01g010400.1:12490:12395	len=6	ExpAA=0.00	First60=0.00	PredHel=0	Topology=o
lcl|ORF14_Solyc01g010400.1-Solyc01g010405.1:173:0	len=37	ExpAA=0.00	First60=0.00	PredHel=0	Topology=i
lcl|ORF9_Solyc01g010405.1-Solyc01g010410:2573:2665	len=8	ExpAA=0.00	First60=0.00	PredHel=0	Topology=o
lcl|ORF14_Solyc01g010410-Solyc01g010415.1:5230:5409	len=43	ExpAA=0.00	First60=0.00	PredHel=0	Topology=o
lcl|ORF21_Solyc01g010415.1-Solyc01g010420:6854:6612	len=55	ExpAA=0.10	First60=0.10	PredHel=0	Topology=i
lcl|ORF29_Solyc01g010440-Solyc01g010460:4026:3787	len=58	ExpAA=0.07	First60=0.07	PredHel=0	Topology=o
lcl|ORF3_Solyc01g010460-Solyc01g010470.2:2832:2951	len=14	ExpAA=0.00	First60=0.00	PredHel=0	Topology=o
lcl|ORF7_Solyc01g010460-Solyc01g010470.2:1181:1345	len=30	ExpAA=0.06	First60=0.06	PredHel=0	Topology=o
lcl|ORF11_Solyc01g010480-Solyc01g010490:548:459	len=7	ExpAA=0.00	First60=0.00	PredHel=0	Topology=i
lcl|ORF33_Solyc01g150112-Solyc01g010500:10744:10863	len=16	ExpAA=0.00	First60=0.00	PredHel=0	Topology=i
lcl|ORF60_Solyc01g150112-Solyc01g010500:21029:21253	len=53	ExpAA=1.53	First60=1.53	PredHel=0	Topology=o
lcl|ORF15_Solyc01g010500-Solyc01g010510:12870:12980	len=13	ExpAA=0.00	First60=0.00	PredHel=0	Topology=o
lcl|ORF79_Solyc01g010500-Solyc01g010510:28603:28737	len=24	ExpAA=0.06	First60=0.06	PredHel=0	Topology=o
lcl|ORF106_Solyc01g010500-Solyc01g010510:57490:57630	len=25	ExpAA=0.00	First60=0.00	PredHel=0	Topology=i
lcl|ORF107_Solyc01g010500-Solyc01g010510:428:541	len=16	ExpAA=0.00	First60=0.00	PredHel=0	Topology=o
lcl|ORF139_Solyc01g010500-Solyc01g010510:37433:37552	len=4	ExpAA=0.00	First60=0.00	PredHel=0	Topology=i
lcl|ORF206_Solyc01g010500-Solyc01g010510:57222:57103	len=15	ExpAA=0.00	First60=0.00	PredHel=0	Topology=o
lcl|ORF258_Solyc01g010500-Solyc01g010510:54263:54117	len=25	ExpAA=0.00	First60=0.00	PredHel=0	Topology=o
lcl|ORF84_Solyc01g010510-Solyc01g010520:19450:19325	len=20	ExpAA=0.00	First60=0.00	PredHel=0	Topology=i
lcl|ORF50_Solyc01g010550.1-Solyc01g010570:3794:3994	len=44	ExpAA=0.00	First60=0.00	PredHel=0	Topology=o
lcl|ORF78_Solyc01g010550.1-Solyc01g010570:14710:14615	len=8	ExpAA=0.00	First60=0.00	PredHel=0	Topology=i
lcl|ORF95_Solyc01g010550.1-Solyc01g010570:22233:22108	len=19	ExpAA=0.00	First60=0.00	PredHel=0	Topology=i
lcl|ORF116_Solyc01g010550.1-Solyc01g010570:19304:19221	len=6	ExpAA=0.00	First60=0.00	PredHel=0	Topology=i
lcl|ORF3_Solyc01g010580-Solyc01g010590.2:1524:1363	len=28	ExpAA=0.00	First60=0.00	PredHel=0	Topology=i
lcl|ORF17_Solyc01g010600-Solyc01g010640:22536:22643	len=12	ExpAA=0.00	First60=0.00	PredHel=0	Topology=o
lcl|ORF39_Solyc01g010600-Solyc01g010640:20440:21054	len=188	ExpAA=0.28	First60=0.01	PredHel=0	Topology=o
lcl|ORF113_Solyc01g010600-Solyc01g010640:14111:14022	len=7	ExpAA=0.00	First60=0.00	PredHel=0	Topology=i
lcl|ORF10_Solyc01g010640-Solyc01g010650:262:384	len=26	ExpAA=0.01	First60=0.01	PredHel=0	Topology=i
lcl|ORF11_Solyc01g010640-Solyc01g010650:559:666	len=18	ExpAA=0.00	First60=0.00	PredHel=0	Topology=i
lcl|ORF56_Solyc01g010670-Solyc01g010690.1:8379:8188	len=42	ExpAA=0.52	First60=0.52	PredHel=0	Topology=o
lcl|ORF61_Solyc01g010670-Solyc01g010690.1:6171:5989	len=34	ExpAA=0.03	First60=0.03	PredHel=0	Topology=o
lcl|ORF66_Solyc01g010670-Solyc01g010690.1:267:178	len=7	ExpAA=0.00	First60=0.00	PredHel=0	Topology=i
lcl|ORF33_Solyc01g010690.1-Solyc01g010700:13424:13519	len=12	ExpAA=0.00	First60=0.00	PredHel=0	Topology=i
lcl|ORF35_Solyc01g010690.1-Solyc01g010700:15776:16057	len=68	ExpAA=0.00	First60=0.00	PredHel=0	Topology=o
lcl|ORF60_Solyc01g010690.1-Solyc01g010700:2543:2403	len=25	ExpAA=0.02	First60=0.02	PredHel=0	Topology=i
lcl|ORF13_Solyc01g010720-Solyc01g010740:4138:4284	len=31	ExpAA=0.02	First60=0.02	PredHel=0	Topology=o
lcl|ORF63_Solyc01g010720-Solyc01g010740:17099:16893	len=44	ExpAA=0.01	First60=0.01	PredHel=0	Topology=o
lcl|ORF5_Solyc01g010750-Solyc01g010755.1:5517:5723	len=48	ExpAA=0.00	First60=0.00	PredHel=0	Topology=o
lcl|ORF38_Solyc01g010750-Solyc01g010755.1:9908:10051	len=22	ExpAA=0.00	First60=0.00	PredHel=0	Topology=o
lcl|ORF51_Solyc01g010750-Solyc01g010755.1:6789:6709	len=7	ExpAA=0.00	First60=0.00	PredHel=0	Topology=i
lcl|ORF40_Solyc01g010755.1-Solyc01g010760:6425:6261	len=29	ExpAA=1.22	First60=1.22	PredHel=0	Topology=o
lcl|ORF9_Solyc01g010780-Solyc01g010785.1:8112:8246	len=28	ExpAA=0.00	First60=0.00	PredHel=0	Topology=i
lcl|ORF131_Solyc01g010780-Solyc01g010785.1:40748:40828	len=11	ExpAA=0.00	First60=0.00	PredHel=0	Topology=i
lcl|ORF182_Solyc01g010780-Solyc01g010785.1:24843:24733	len=10	ExpAA=0.00	First60=0.00	PredHel=0	Topology=o
lcl|ORF241_Solyc01g010780-Solyc01g010785.1:24974:24840	len=24	ExpAA=0.00	First60=0.00	PredHel=0	Topology=i
lcl|ORF247_Solyc01g010780-Solyc01g010785.1:14762:14637	len=17	ExpAA=0.00	First60=0.00	PredHel=0	Topology=i
lcl|ORF279_Solyc01g010780-Solyc01g010785.1:37639:37529	len=14	ExpAA=0.00	First60=0.00	PredHel=0	Topology=i
lcl|ORF66_Solyc01g010785.1-Solyc01g010810:99921:100040	len=21	ExpAA=0.00	First60=0.00	PredHel=0	Topology=o
lcl|ORF122_Solyc01g010785.1-Solyc01g010810:188163:188246	len=6	ExpAA=0.00	First60=0.00	PredHel=0	Topology=i
lcl|ORF160_Solyc01g010785.1-Solyc01g010810:229218:229505	len=73	ExpAA=0.04	First60=0.04	PredHel=0	Topology=i
lcl|ORF245_Solyc01g010785.1-Solyc01g010810:22186:22401	len=49	ExpAA=0.02	First60=0.02	PredHel=0	Topology=i
lcl|ORF265_Solyc01g010785.1-Solyc01g010810:56764:56847	len=6	ExpAA=0.00	First60=0.00	PredHel=0	Topology=i
lcl|ORF330_Solyc01g010785.1-Solyc01g010810:151471:151551	len=4	ExpAA=0.00	First60=0.00	PredHel=0	Topology=i
lcl|ORF352_Solyc01g010785.1-Solyc01g010810:173581:173703	len=19	ExpAA=0.00	First60=0.00	PredHel=0	Topology=i
lcl|ORF366_Solyc01g010785.1-Solyc01g010810:189952:190032	len=4	ExpAA=0.00	First60=0.00	PredHel=0	Topology=i
lcl|ORF442_Solyc01g010785.1-Solyc01g010810:282658:282738	len=4	ExpAA=0.00	First60=0.00	PredHel=0	Topology=i
lcl|ORF456_Solyc01g010785.1-Solyc01g010810:7721:7834	len=18	ExpAA=0.00	First60=0.00	PredHel=0	Topology=o
lcl|ORF483_Solyc01g010785.1-Solyc01g010810:34235:34312	len=4	ExpAA=0.00	First60=0.00	PredHel=0	Topology=i
lcl|ORF520_Solyc01g010785.1-Solyc01g010810:83222:83374	len=28	ExpAA=0.23	First60=0.23	PredHel=0	Topology=o
lcl|ORF818_Solyc01g010785.1-Solyc01g010810:159982:159758	len=57	ExpAA=1.73	First60=1.73	PredHel=0	Topology=o
lcl|ORF828_Solyc01g010785.1-Solyc01g010810:151249:151166	len=12	ExpAA=0.00	First60=0.00	PredHel=0	Topology=o
lcl|ORF965_Solyc01g010785.1-Solyc01g010810:253488:253267	len=55	ExpAA=0.06	First60=0.06	PredHel=0	Topology=o
lcl|ORF977_Solyc01g010785.1-Solyc01g010810:237282:237175	len=9	ExpAA=0.00	First60=0.00	PredHel=0	Topology=o
lcl|ORF1120_Solyc01g010785.1-Solyc01g010810:38247:38092	len=27	ExpAA=0.00	First60=0.00	PredHel=0	Topology=o
lcl|ORF1169_Solyc01g010785.1-Solyc01g010810:266870:266769	len=17	ExpAA=0.00	First60=0.00	PredHel=0	Topology=i
lcl|ORF1175_Solyc01g010785.1-Solyc01g010810:260318:260199	len=18	ExpAA=0.00	First60=0.00	PredHel=0	Topology=i
lcl|ORF1201_Solyc01g010785.1-Solyc01g010810:222533:222429	len=12	ExpAA=0.00	First60=0.00	PredHel=0	Topology=o
lcl|ORF1219_Solyc01g010785.1-Solyc01g010810:192026:191892	len=23	ExpAA=0.00	First60=0.00	PredHel=0	Topology=o
lcl|ORF1239_Solyc01g010785.1-Solyc01g010810:171047:170859	len=44	ExpAA=0.03	First60=0.03	PredHel=0	Topology=o
lcl|ORF1253_Solyc01g010785.1-Solyc01g010810:153953:153846	len=14	ExpAA=0.00	First60=0.00	PredHel=0	Topology=i
lcl|ORF4_Solyc01g010810-Solyc01g010820:3684:3794	len=19	ExpAA=0.00	First60=0.00	PredHel=0	Topology=i
lcl|ORF50_Solyc01g010830-Solyc01g010840.1:14611:14703	len=9	ExpAA=0.00	First60=0.00	PredHel=0	Topology=i
lcl|ORF98_Solyc01g010830-Solyc01g010840.1:41060:41170	len=12	ExpAA=0.00	First60=0.00	PredHel=0	Topology=i
lcl|ORF99_Solyc01g010830-Solyc01g010840.1:40311:40231	len=8	ExpAA=0.00	First60=0.00	PredHel=0	Topology=o
lcl|ORF129_Solyc01g010830-Solyc01g010840.1:38978:38802	len=34	ExpAA=0.00	First60=0.00	PredHel=0	Topology=o
lcl|ORF187_Solyc01g010830-Solyc01g010840.1:32908:32825	len=10	ExpAA=0.00	First60=0.00	PredHel=0	Topology=i
lcl|ORF211_Solyc01g010830-Solyc01g010840.1:9151:9071	len=8	ExpAA=0.00	First60=0.00	PredHel=0	Topology=o
lcl|ORF48_Solyc01g010840.1-Solyc01g010860:17763:17647	len=20	ExpAA=0.00	First60=0.00	PredHel=0	Topology=i
lcl|ORF52_Solyc01g010840.1-Solyc01g010860:16365:16279	len=8	ExpAA=0.00	First60=0.00	PredHel=0	Topology=i
lcl|ORF75_Solyc01g010840.1-Solyc01g010860:4469:4341	len=20	ExpAA=0.00	First60=0.00	PredHel=0	Topology=o
lcl|ORF3_Solyc01g010860-Solyc01g010870:328:420	len=7	ExpAA=0.00	First60=0.00	PredHel=0	Topology=i
lcl|ORF10_Solyc01g010860-Solyc01g010870:157:23	len=22	ExpAA=0.00	First60=0.00	PredHel=0	Topology=o
lcl|ORF76_Solyc01g010900-Solyc01g010910:31993:32109	len=17	ExpAA=0.00	First60=0.00	PredHel=0	Topology=i
lcl|ORF154_Solyc01g010900-Solyc01g010910:55416:55333	len=9	ExpAA=0.00	First60=0.00	PredHel=0	Topology=o
lcl|ORF181_Solyc01g010900-Solyc01g010910:8670:8227	len=125	ExpAA=2.03	First60=1.99	PredHel=0	Topology=o
lcl|ORF196_Solyc01g010900-Solyc01g010910:70700:70551	len=30	ExpAA=0.00	First60=0.00	PredHel=0	Topology=i
lcl|ORF201_Solyc01g010900-Solyc01g010910:64166:64017	len=30	ExpAA=0.00	First60=0.00	PredHel=0	Topology=i
lcl|ORF205_Solyc01g010900-Solyc01g010910:61685:61536	len=30	ExpAA=0.00	First60=0.00	PredHel=0	Topology=i
lcl|ORF228_Solyc01g010900-Solyc01g010910:31316:31173	len=25	ExpAA=0.00	First60=0.00	PredHel=0	Topology=i
lcl|ORF250_Solyc01g010900-Solyc01g010910:74203:74117	len=12	ExpAA=0.00	First60=0.00	PredHel=0	Topology=o
lcl|ORF259_Solyc01g010900-Solyc01g010910:59203:59072	len=24	ExpAA=0.00	First60=0.00	PredHel=0	Topology=i
lcl|ORF269_Solyc01g010900-Solyc01g010910:47578:47459	len=17	ExpAA=0.00	First60=0.00	PredHel=0	Topology=o
lcl|ORF285_Solyc01g010900-Solyc01g010910:16330:16226	len=11	ExpAA=0.00	First60=0.00	PredHel=0	Topology=o
lcl|ORF15_Solyc01g010910-Solyc01g010920:1548:1435	len=7	ExpAA=0.00	First60=0.00	PredHel=0	Topology=i
lcl|ORF16_Solyc01g010930-Solyc01g010940:28800:28913	len=11	ExpAA=0.00	First60=0.00	PredHel=0	Topology=o
lcl|ORF20_Solyc01g010930-Solyc01g010940:3304:3420	len=9	ExpAA=0.00	First60=0.00	PredHel=0	Topology=i
lcl|ORF86_Solyc01g010930-Solyc01g010940:19987:19910	len=4	ExpAA=0.00	First60=0.00	PredHel=0	Topology=i
lcl|ORF108_Solyc01g010950-Solyc01g010960:15389:15472	len=2	ExpAA=0.00	First60=0.00	PredHel=0	Topology=i
lcl|ORF122_Solyc01g010950-Solyc01g010960:33137:33220	len=2	ExpAA=0.00	First60=0.00	PredHel=0	Topology=i
lcl|ORF134_Solyc01g010950-Solyc01g010960:56438:56596	len=37	ExpAA=0.21	First60=0.21	PredHel=0	Topology=i
lcl|ORF170_Solyc01g010950-Solyc01g010960:63324:63229	len=7	ExpAA=0.00	First60=0.00	PredHel=0	Topology=i
lcl|ORF295_Solyc01g010950-Solyc01g010960:5387:5157	len=52	ExpAA=2.12	First60=2.12	PredHel=0	Topology=i
lcl|ORF331_Solyc01g010950-Solyc01g010960:42178:41948	len=52	ExpAA=4.18	First60=4.18	PredHel=0	Topology=o
lcl|ORF349_Solyc01g010950-Solyc01g010960:25204:25019	len=38	ExpAA=0.00	First60=0.00	PredHel=0	Topology=o
lcl|ORF14_Solyc01g010960-Solyc01g010970:469:579	len=17	ExpAA=0.00	First60=0.00	PredHel=0	Topology=i
lcl|ORF29_Solyc01g010960-Solyc01g010970:20566:20676	len=19	ExpAA=0.00	First60=0.00	PredHel=0	Topology=o
lcl|ORF86_Solyc01g010960-Solyc01g010970:10144:10064	len=5	ExpAA=0.00	First60=0.00	PredHel=0	Topology=i
lcl|ORF25_Solyc01g010970-Solyc01g010990.2:27861:27944	len=9	ExpAA=0.00	First60=0.00	PredHel=0	Topology=i
lcl|ORF39_Solyc01g010970-Solyc01g010990.2:45621:45773	len=29	ExpAA=0.00	First60=0.00	PredHel=0	Topology=o
lcl|ORF61_Solyc01g010970-Solyc01g010990.2:62967:63050	len=9	ExpAA=0.00	First60=0.00	PredHel=0	Topology=i
lcl|ORF65_Solyc01g010970-Solyc01g010990.2:67302:67385	len=9	ExpAA=0.00	First60=0.00	PredHel=0	Topology=i
lcl|ORF82_Solyc01g010970-Solyc01g010990.2:80493:80579	len=8	ExpAA=0.00	First60=0.00	PredHel=0	Topology=o
lcl|ORF103_Solyc01g010970-Solyc01g010990.2:94431:94514	len=9	ExpAA=0.00	First60=0.00	PredHel=0	Topology=i
lcl|ORF122_Solyc01g010970-Solyc01g010990.2:115761:115847	len=4	ExpAA=0.00	First60=0.00	PredHel=0	Topology=i
lcl|ORF123_Solyc01g010970-Solyc01g010990.2:116244:116402	len=33	ExpAA=0.00	First60=0.00	PredHel=0	Topology=i
lcl|ORF127_Solyc01g010970-Solyc01g010990.2:119157:119240	len=7	ExpAA=0.00	First60=0.00	PredHel=0	Topology=o
lcl|ORF145_Solyc01g010970-Solyc01g010990.2:135903:135989	len=8	ExpAA=0.00	First60=0.00	PredHel=0	Topology=o
lcl|ORF148_Solyc01g010970-Solyc01g010990.2:137913:137993	len=7	ExpAA=0.00	First60=0.00	PredHel=0	Topology=i
lcl|ORF187_Solyc01g010970-Solyc01g010990.2:185328:185444	len=15	ExpAA=0.00	First60=0.00	PredHel=0	Topology=i
lcl|ORF188_Solyc01g010970-Solyc01g010990.2:185517:185681	len=21	ExpAA=0.00	First60=0.00	PredHel=0	Topology=i
lcl|ORF211_Solyc01g010970-Solyc01g010990.2:206436:206555	len=16	ExpAA=0.00	First60=0.00	PredHel=0	Topology=i
lcl|ORF256_Solyc01g010970-Solyc01g010990.2:53125:53244	len=20	ExpAA=0.00	First60=0.00	PredHel=0	Topology=i
lcl|ORF283_Solyc01g010970-Solyc01g010990.2:83701:83817	len=18	ExpAA=0.00	First60=0.00	PredHel=0	Topology=i
lcl|ORF292_Solyc01g010970-Solyc01g010990.2:92620:92703	len=7	ExpAA=0.00	First60=0.00	PredHel=0	Topology=o
lcl|ORF305_Solyc01g010970-Solyc01g010990.2:110257:110355	len=12	ExpAA=0.00	First60=0.00	PredHel=0	Topology=o
lcl|ORF374_Solyc01g010970-Solyc01g010990.2:187291:187371	len=7	ExpAA=0.00	First60=0.00	PredHel=0	Topology=i
lcl|ORF382_Solyc01g010970-Solyc01g010990.2:198529:198618	len=8	ExpAA=0.00	First60=0.00	PredHel=0	Topology=o
lcl|ORF385_Solyc01g010970-Solyc01g010990.2:202621:202899	len=65	ExpAA=18.30	First60=18.30	PredHel=0	Topology=o
lcl|ORF390_Solyc01g010970-Solyc01g010990.2:212548:212667	len=20	ExpAA=0.00	First60=0.00	PredHel=0	Topology=i
lcl|ORF447_Solyc01g010970-Solyc01g010990.2:58727:58834	len=17	ExpAA=0.00	First60=0.00	PredHel=0	Topology=i
lcl|ORF448_Solyc01g010970-Solyc01g010990.2:59066:59224	len=22	ExpAA=0.11	First60=0.11	PredHel=0	Topology=i
lcl|ORF517_Solyc01g010970-Solyc01g010990.2:133241:133324	len=6	ExpAA=0.00	First60=0.00	PredHel=0	Topology=i
lcl|ORF526_Solyc01g010970-Solyc01g010990.2:147932:148033	len=7	ExpAA=0.00	First60=0.00	PredHel=0	Topology=o
lcl|ORF555_Solyc01g010970-Solyc01g010990.2:182330:182464	len=27	ExpAA=0.00	First60=0.00	PredHel=0	Topology=o
lcl|ORF577_Solyc01g010970-Solyc01g010990.2:196835:196984	len=27	ExpAA=0.00	First60=0.00	PredHel=0	Topology=o
lcl|ORF665_Solyc01g010970-Solyc01g010990.2:152756:152640	len=19	ExpAA=0.00	First60=0.00	PredHel=0	Topology=i
lcl|ORF964_Solyc01g010970-Solyc01g010990.2:183267:183172	len=14	ExpAA=0.00	First60=0.00	PredHel=0	Topology=o
lcl|ORF1011_Solyc01g010970-Solyc01g010990.2:121818:121696	len=18	ExpAA=0.00	First60=0.00	PredHel=0	Topology=i
lcl|ORF1098_Solyc01g010970-Solyc01g010990.2:3510:3400	len=15	ExpAA=0.00	First60=0.00	PredHel=0	Topology=o
lcl|ORF2_Solyc01g010990.2-Solyc01g011000:756:836	len=3	ExpAA=0.00	First60=0.00	PredHel=0	Topology=o
lcl|ORF16_Solyc01g011000-Solyc01g011005.1:21426:21539	len=12	ExpAA=0.00	First60=0.00	PredHel=0	Topology=o
lcl|ORF78_Solyc01g011000-Solyc01g011005.1:26331:26179	len=26	ExpAA=0.00	First60=0.00	PredHel=0	Topology=o
lcl|ORF124_Solyc01g011000-Solyc01g011005.1:10979:10902	len=7	ExpAA=0.00	First60=0.00	PredHel=0	Topology=i
lcl|ORF128_Solyc01g011000-Solyc01g011005.1:6233:6141	len=12	ExpAA=0.00	First60=0.00	PredHel=0	Topology=o
lcl|ORF41_Solyc01g011005.1-Solyc01g011020:51768:51848	len=10	ExpAA=0.00	First60=0.00	PredHel=0	Topology=o
lcl|ORF50_Solyc01g011005.1-Solyc01g011020:63345:63428	len=3	ExpAA=0.00	First60=0.00	PredHel=0	Topology=i
lcl|ORF146_Solyc01g011005.1-Solyc01g011020:60461:60619	len=33	ExpAA=0.20	First60=0.20	PredHel=0	Topology=o
lcl|ORF183_Solyc01g011005.1-Solyc01g011020:15218:15072	len=19	ExpAA=0.00	First60=0.00	PredHel=0	Topology=i
lcl|ORF219_Solyc01g011005.1-Solyc01g011020:29341:29252	len=8	ExpAA=0.00	First60=0.00	PredHel=0	Topology=i
lcl|ORF220_Solyc01g011005.1-Solyc01g011020:29245:29108	len=25	ExpAA=0.00	First60=0.00	PredHel=0	Topology=o
lcl|ORF234_Solyc01g011005.1-Solyc01g011020:8011:7865	len=23	ExpAA=0.00	First60=0.00	PredHel=0	Topology=i
lcl|ORF22_Solyc01g011020-Solyc01g011030:36732:36974	len=56	ExpAA=0.00	First60=0.00	PredHel=0	Topology=o
lcl|ORF53_Solyc01g011020-Solyc01g011030:29872:29997	len=17	ExpAA=0.00	First60=0.00	PredHel=0	Topology=i
lcl|ORF76_Solyc01g011020-Solyc01g011030:14420:14662	len=56	ExpAA=0.00	First60=0.00	PredHel=0	Topology=o
lcl|ORF39_Solyc01g011050-Solyc01g011060.1:10826:10909	len=8	ExpAA=0.00	First60=0.00	PredHel=0	Topology=i
lcl|ORF164_Solyc01g011060.1-Solyc01g011070.1:109216:109308	len=12	ExpAA=0.00	First60=0.00	PredHel=0	Topology=i
lcl|ORF201_Solyc01g011060.1-Solyc01g011070.1:29813:29890	len=10	ExpAA=0.00	First60=0.00	PredHel=0	Topology=i
lcl|ORF222_Solyc01g011060.1-Solyc01g011070.1:60749:60868	len=20	ExpAA=0.00	First60=0.00	PredHel=0	Topology=o
lcl|ORF382_Solyc01g011060.1-Solyc01g011070.1:100997:100890	len=10	ExpAA=0.00	First60=0.00	PredHel=0	Topology=i
lcl|ORF554_Solyc01g011060.1-Solyc01g011070.1:13771:13673	len=12	ExpAA=0.00	First60=0.00	PredHel=0	Topology=o
lcl|ORF162_Solyc01g011070.1-Solyc01g011080:182856:182945	len=8	ExpAA=0.00	First60=0.00	PredHel=0	Topology=i
lcl|ORF184_Solyc01g011070.1-Solyc01g011080:213660:213773	len=17	ExpAA=0.00	First60=0.00	PredHel=0	Topology=i
lcl|ORF193_Solyc01g011070.1-Solyc01g011080:223770:224066	len=73	ExpAA=5.61	First60=5.37	PredHel=0	Topology=i
lcl|ORF272_Solyc01g011070.1-Solyc01g011080:323076:323171	len=8	ExpAA=0.00	First60=0.00	PredHel=0	Topology=i
lcl|ORF333_Solyc01g011070.1-Solyc01g011080:397848:397949	len=16	ExpAA=0.00	First60=0.00	PredHel=0	Topology=o
lcl|ORF406_Solyc01g011070.1-Solyc01g011080:51703:51846	len=19	ExpAA=0.00	First60=0.00	PredHel=0	Topology=o
lcl|ORF417_Solyc01g011070.1-Solyc01g011080:63670:63819	len=30	ExpAA=0.63	First60=0.63	PredHel=0	Topology=o
lcl|ORF476_Solyc01g011070.1-Solyc01g011080:134419:134598	len=41	ExpAA=2.67	First60=2.67	PredHel=0	Topology=o
lcl|ORF506_Solyc01g011070.1-Solyc01g011080:170692:170820	len=23	ExpAA=0.00	First60=0.00	PredHel=0	Topology=i
lcl|ORF507_Solyc01g011070.1-Solyc01g011080:173278:173400	len=15	ExpAA=0.00	First60=0.00	PredHel=0	Topology=i
lcl|ORF514_Solyc01g011070.1-Solyc01g011080:182908:183042	len=27	ExpAA=0.00	First60=0.00	PredHel=0	Topology=o
lcl|ORF556_Solyc01g011070.1-Solyc01g011080:222424:222609	len=32	ExpAA=0.00	First60=0.00	PredHel=0	Topology=o
lcl|ORF600_Solyc01g011070.1-Solyc01g011080:268408:268587	len=41	ExpAA=10.48	First60=10.48	PredHel=0	Topology=o
lcl|ORF606_Solyc01g011070.1-Solyc01g011080:277207:277398	len=43	ExpAA=2.70	First60=2.70	PredHel=0	Topology=o
lcl|ORF629_Solyc01g011070.1-Solyc01g011080:306565:306648	len=9	ExpAA=0.00	First60=0.00	PredHel=0	Topology=o
lcl|ORF661_Solyc01g011070.1-Solyc01g011080:330595:330678	len=5	ExpAA=0.00	First60=0.00	PredHel=0	Topology=i
lcl|ORF671_Solyc01g011070.1-Solyc01g011080:349708:349830	len=23	ExpAA=3.27	First60=3.27	PredHel=0	Topology=o
lcl|ORF681_Solyc01g011070.1-Solyc01g011080:358468:358554	len=9	ExpAA=0.00	First60=0.00	PredHel=0	Topology=i
lcl|ORF725_Solyc01g011070.1-Solyc01g011080:410965:411156	len=41	ExpAA=9.74	First60=9.74	PredHel=0	Topology=i
lcl|ORF764_Solyc01g011070.1-Solyc01g011080:30401:30487	len=9	ExpAA=0.00	First60=0.00	PredHel=0	Topology=i
lcl|ORF829_Solyc01g011070.1-Solyc01g011080:113288:113395	len=21	ExpAA=0.00	First60=0.00	PredHel=0	Topology=i
lcl|ORF837_Solyc01g011070.1-Solyc01g011080:121955:122071	len=17	ExpAA=0.00	First60=0.00	PredHel=0	Topology=o
lcl|ORF865_Solyc01g011070.1-Solyc01g011080:169811:169909	len=14	ExpAA=0.00	First60=0.00	PredHel=0	Topology=o
lcl|ORF904_Solyc01g011070.1-Solyc01g011080:216707:217027	len=81	ExpAA=13.59	First60=9.72	PredHel=0	Topology=o
lcl|ORF940_Solyc01g011070.1-Solyc01g011080:269153:269248	len=12	ExpAA=0.00	First60=0.00	PredHel=0	Topology=o
lcl|ORF957_Solyc01g011070.1-Solyc01g011080:290732:290884	len=26	ExpAA=0.03	First60=0.03	PredHel=0	Topology=i
lcl|ORF1009_Solyc01g011070.1-Solyc01g011080:353084:353182	len=14	ExpAA=0.00	First60=0.00	PredHel=0	Topology=o
lcl|ORF1010_Solyc01g011070.1-Solyc01g011080:353294:353401	len=19	ExpAA=0.00	First60=0.00	PredHel=0	Topology=o
lcl|ORF1076_Solyc01g011070.1-Solyc01g011080:425849:425977	len=21	ExpAA=0.00	First60=0.00	PredHel=0	Topology=i
lcl|ORF1103_Solyc01g011070.1-Solyc01g011080:399462:399331	len=22	ExpAA=0.00	First60=0.00	PredHel=0	Topology=i
lcl|ORF1185_Solyc01g011070.1-Solyc01g011080:297399:297295	len=16	ExpAA=0.00	First60=0.00	PredHel=0	Topology=i
lcl|ORF1257_Solyc01g011070.1-Solyc01g011080:207402:207019	len=112	ExpAA=1.38	First60=0.00	PredHel=0	Topology=o
lcl|ORF1285_Solyc01g011070.1-Solyc01g011080:180582:180346	len=50	ExpAA=0.03	First60=0.03	PredHel=0	Topology=o
lcl|ORF1351_Solyc01g011070.1-Solyc01g011080:90825:90646	len=42	ExpAA=0.00	First60=0.00	PredHel=0	Topology=o
lcl|ORF1439_Solyc01g011070.1-Solyc01g011080:401798:401700	len=15	ExpAA=0.00	First60=0.00	PredHel=0	Topology=o
lcl|ORF1491_Solyc01g011070.1-Solyc01g011080:337823:337713	len=13	ExpAA=0.00	First60=0.00	PredHel=0	Topology=i
lcl|ORF1554_Solyc01g011070.1-Solyc01g011080:253340:253239	len=11	ExpAA=0.00	First60=0.00	PredHel=0	Topology=i
lcl|ORF1564_Solyc01g011070.1-Solyc01g011080:240578:240450	len=20	ExpAA=0.00	First60=0.00	PredHel=0	Topology=o
lcl|ORF1598_Solyc01g011070.1-Solyc01g011080:197576:197472	len=10	ExpAA=0.00	First60=0.00	PredHel=0	Topology=i
lcl|ORF1679_Solyc01g011070.1-Solyc01g011080:94787:94599	len=43	ExpAA=1.97	First60=1.97	PredHel=0	Topology=i
lcl|ORF1682_Solyc01g011070.1-Solyc01g011080:89966:89760	len=54	ExpAA=5.83	First60=5.83	PredHel=0	Topology=i
lcl|ORF1756_Solyc01g011070.1-Solyc01g011080:10256:10071	len=41	ExpAA=0.00	First60=0.00	PredHel=0	Topology=i
lcl|ORF1793_Solyc01g011070.1-Solyc01g011080:384886:384725	len=35	ExpAA=0.00	First60=0.00	PredHel=0	Topology=o
lcl|ORF1938_Solyc01g011070.1-Solyc01g011080:184339:184250	len=10	ExpAA=0.00	First60=0.00	PredHel=0	Topology=i
lcl|ORF1978_Solyc01g011070.1-Solyc01g011080:117892:117785	len=11	ExpAA=0.00	First60=0.00	PredHel=0	Topology=i
lcl|ORF1993_Solyc01g011070.1-Solyc01g011080:108535:108428	len=11	ExpAA=0.00	First60=0.00	PredHel=0	Topology=i
lcl|ORF2049_Solyc01g011070.1-Solyc01g011080:61438:61277	len=38	ExpAA=0.00	First60=0.00	PredHel=0	Topology=o
lcl|ORF2080_Solyc01g011070.1-Solyc01g011080:21538:21371	len=28	ExpAA=0.00	First60=0.00	PredHel=0	Topology=o
lcl|ORF30_Solyc01g011080-Solyc01g011090:1247:1372	len=11	ExpAA=0.00	First60=0.00	PredHel=0	Topology=i
lcl|ORF37_Solyc01g011080-Solyc01g011090:12692:12865	len=37	ExpAA=0.01	First60=0.01	PredHel=0	Topology=o
lcl|ORF21_Solyc01g011110.1-Solyc01g011113.1:1163:1291	len=18	ExpAA=0.00	First60=0.00	PredHel=0	Topology=o
lcl|ORF49_Solyc01g011110.1-Solyc01g011113.1:3002:2784	len=49	ExpAA=0.00	First60=0.00	PredHel=0	Topology=o
lcl|ORF34_Solyc01g011113.1-Solyc01g011115.1:47076:47156	len=7	ExpAA=0.00	First60=0.00	PredHel=0	Topology=i
lcl|ORF110_Solyc01g011113.1-Solyc01g011115.1:140361:140471	len=18	ExpAA=0.00	First60=0.00	PredHel=0	Topology=i
lcl|ORF172_Solyc01g011113.1-Solyc01g011115.1:46156:46266	len=18	ExpAA=0.00	First60=0.00	PredHel=0	Topology=i
lcl|ORF266_Solyc01g011113.1-Solyc01g011115.1:165163:165255	len=16	ExpAA=0.00	First60=0.00	PredHel=0	Topology=o
lcl|ORF309_Solyc01g011113.1-Solyc01g011115.1:47681:48187	len=140	ExpAA=0.01	First60=0.01	PredHel=0	Topology=o
lcl|ORF310_Solyc01g011113.1-Solyc01g011115.1:48491:48580	len=10	ExpAA=0.00	First60=0.00	PredHel=0	Topology=i
lcl|ORF321_Solyc01g011113.1-Solyc01g011115.1:66299:66442	len=27	ExpAA=0.00	First60=0.00	PredHel=0	Topology=i
lcl|ORF387_Solyc01g011113.1-Solyc01g011115.1:145166:145297	len=20	ExpAA=0.00	First60=0.00	PredHel=0	Topology=o
lcl|ORF429_Solyc01g011113.1-Solyc01g011115.1:139569:139429	len=27	ExpAA=0.00	First60=0.00	PredHel=0	Topology=o
lcl|ORF490_Solyc01g011113.1-Solyc01g011115.1:49929:49729	len=40	ExpAA=0.02	First60=0.02	PredHel=0	Topology=o
lcl|ORF521_Solyc01g011113.1-Solyc01g011115.1:9039:8962	len=8	ExpAA=0.00	First60=0.00	PredHel=0	Topology=o
lcl|ORF523_Solyc01g011113.1-Solyc01g011115.1:7407:7297	len=10	ExpAA=0.00	First60=0.00	PredHel=0	Topology=i
lcl|ORF537_Solyc01g011113.1-Solyc01g011115.1:164729:164598	len=18	ExpAA=0.00	First60=0.00	PredHel=0	Topology=o
lcl|ORF594_Solyc01g011113.1-Solyc01g011115.1:92075:91923	len=25	ExpAA=0.00	First60=0.00	PredHel=0	Topology=i
lcl|ORF613_Solyc01g011113.1-Solyc01g011115.1:58121:57984	len=25	ExpAA=0.02	First60=0.02	PredHel=0	Topology=i
lcl|ORF629_Solyc01g011113.1-Solyc01g011115.1:38111:37908	len=43	ExpAA=0.00	First60=0.00	PredHel=0	Topology=i
lcl|ORF720_Solyc01g011113.1-Solyc01g011115.1:95671:95450	len=49	ExpAA=1.05	First60=1.05	PredHel=0	Topology=o
lcl|ORF768_Solyc01g011113.1-Solyc01g011115.1:36946:36860	len=5	ExpAA=0.00	First60=0.00	PredHel=0	Topology=i
lcl|ORF6_Solyc01g011115.1-Solyc01g011117.1:7536:7733	len=42	ExpAA=0.00	First60=0.00	PredHel=0	Topology=o
lcl|ORF8_Solyc01g011115.1-Solyc01g011117.1:12357:12437	len=7	ExpAA=0.00	First60=0.00	PredHel=0	Topology=i
lcl|ORF30_Solyc01g011115.1-Solyc01g011117.1:36642:36770	len=22	ExpAA=0.00	First60=0.00	PredHel=0	Topology=i
lcl|ORF70_Solyc01g011115.1-Solyc01g011117.1:84186:84290	len=8	ExpAA=0.00	First60=0.00	PredHel=0	Topology=o
lcl|ORF101_Solyc01g011115.1-Solyc01g011117.1:119052:119267	len=46	ExpAA=0.13	First60=0.13	PredHel=0	Topology=o
lcl|ORF109_Solyc01g011115.1-Solyc01g011117.1:126108:126347	len=54	ExpAA=0.18	First60=0.18	PredHel=0	Topology=o
lcl|ORF129_Solyc01g011115.1-Solyc01g011117.1:25036:25146	len=15	ExpAA=0.00	First60=0.00	PredHel=0	Topology=i
lcl|ORF234_Solyc01g011115.1-Solyc01g011117.1:25076:25183	len=16	ExpAA=0.00	First60=0.00	PredHel=0	Topology=i
lcl|ORF248_Solyc01g011115.1-Solyc01g011117.1:46109:46249	len=31	ExpAA=0.13	First60=0.13	PredHel=0	Topology=o
lcl|ORF284_Solyc01g011115.1-Solyc01g011117.1:83864:83956	len=9	ExpAA=0.00	First60=0.00	PredHel=0	Topology=o
lcl|ORF505_Solyc01g011115.1-Solyc01g011117.1:3165:3073	len=4	ExpAA=0.00	First60=0.00	PredHel=0	Topology=o
lcl|ORF583_Solyc01g011115.1-Solyc01g011117.1:14423:14337	len=8	ExpAA=0.00	First60=0.00	PredHel=0	Topology=i
lcl|ORF60_Solyc01g011170.1-Solyc01g150113:36634:36795	len=28	ExpAA=0.00	First60=0.00	PredHel=0	Topology=o
lcl|ORF63_Solyc01g011170.1-Solyc01g150113:44155:44322	len=35	ExpAA=2.80	First60=2.80	PredHel=0	Topology=i
lcl|ORF120_Solyc01g011170.1-Solyc01g150113:36033:35929	len=13	ExpAA=0.00	First60=0.00	PredHel=0	Topology=o
lcl|ORF138_Solyc01g011170.1-Solyc01g150113:9126:8746	len=101	ExpAA=0.13	First60=0.07	PredHel=0	Topology=o
lcl|ORF222_Solyc01g011170.1-Solyc01g150113:646:494	len=23	ExpAA=0.02	First60=0.02	PredHel=0	Topology=o
lcl|ORF23_Solyc01g011180.1-Solyc01g011190.1:858:643	len=43	ExpAA=1.24	First60=1.24	PredHel=0	Topology=i
lcl|ORF129_Solyc01g011190.1-Solyc01g011200:47318:47401	len=7	ExpAA=0.00	First60=0.00	PredHel=0	Topology=i
lcl|ORF241_Solyc01g011190.1-Solyc01g011200:859:644	len=43	ExpAA=0.12	First60=0.12	PredHel=0	Topology=i
lcl|ORF291_Solyc01g011190.1-Solyc01g011200:9411:9316	len=10	ExpAA=0.00	First60=0.00	PredHel=0	Topology=o
lcl|ORF8_Solyc01g011200-Solyc01g011220:1271:1567	len=74	ExpAA=0.00	First60=0.00	PredHel=0	Topology=i
lcl|ORF21_Solyc01g011200-Solyc01g011220:1082:915	len=39	ExpAA=0.03	First60=0.03	PredHel=0	Topology=i
lcl|ORF21_Solyc01g011220-Solyc01g011230:5591:5689	len=6	ExpAA=0.00	First60=0.00	PredHel=0	Topology=o
lcl|ORF34_Solyc01g011230-Solyc01g011260.1:40245:40340	len=13	ExpAA=0.00	First60=0.00	PredHel=0	Topology=i
lcl|ORF36_Solyc01g011230-Solyc01g011260.1:40755:40958	len=47	ExpAA=0.00	First60=0.00	PredHel=0	Topology=i
lcl|ORF68_Solyc01g011230-Solyc01g011260.1:2071:2247	len=42	ExpAA=0.13	First60=0.13	PredHel=0	Topology=o
lcl|ORF95_Solyc01g011230-Solyc01g011260.1:33922:34038	len=22	ExpAA=0.00	First60=0.00	PredHel=0	Topology=o
lcl|ORF145_Solyc01g011230-Solyc01g011260.1:37238:37393	len=23	ExpAA=0.00	First60=0.00	PredHel=0	Topology=o
lcl|ORF169_Solyc01g011230-Solyc01g011260.1:57029:57109	len=2	ExpAA=0.00	First60=0.00	PredHel=0	Topology=i
lcl|ORF202_Solyc01g011230-Solyc01g011260.1:52280:52200	len=5	ExpAA=0.00	First60=0.00	PredHel=0	Topology=i
lcl|ORF247_Solyc01g011230-Solyc01g011260.1:1034:945	len=7	ExpAA=0.00	First60=0.00	PredHel=0	Topology=o
lcl|ORF248_Solyc01g011230-Solyc01g011260.1:422:321	len=9	ExpAA=0.00	First60=0.00	PredHel=0	Topology=o
lcl|ORF310_Solyc01g011230-Solyc01g011260.1:5395:5273	len=18	ExpAA=0.00	First60=0.00	PredHel=0	Topology=o
lcl|ORF380_Solyc01g011230-Solyc01g011260.1:5334:5245	len=7	ExpAA=0.00	First60=0.00	PredHel=0	Topology=o
lcl|ORF14_Solyc01g011260.1-Solyc01g011270:1593:1432	len=34	ExpAA=0.72	First60=0.72	PredHel=0	Topology=o
lcl|ORF66_Solyc01g011270-Solyc01g011273.1:22651:22806	len=29	ExpAA=0.00	First60=0.00	PredHel=0	Topology=i
lcl|ORF71_Solyc01g011270-Solyc01g011273.1:31009:31101	len=14	ExpAA=0.00	First60=0.00	PredHel=0	Topology=o
lcl|ORF131_Solyc01g011270-Solyc01g011273.1:27369:27286	len=7	ExpAA=0.00	First60=0.00	PredHel=0	Topology=o
lcl|ORF148_Solyc01g011270-Solyc01g011273.1:5982:5848	len=21	ExpAA=0.00	First60=0.00	PredHel=0	Topology=o
lcl|ORF150_Solyc01g011270-Solyc01g011273.1:1731:1486	len=61	ExpAA=0.01	First60=0.01	PredHel=0	Topology=o
lcl|ORF48_Solyc01g011273.1-Solyc01g011277.1:808:954	len=23	ExpAA=0.00	First60=0.00	PredHel=0	Topology=i
lcl|ORF162_Solyc01g011273.1-Solyc01g011277.1:31969:31865	len=12	ExpAA=0.00	First60=0.00	PredHel=0	Topology=i
lcl|ORF165_Solyc01g011273.1-Solyc01g011277.1:27664:27458	len=48	ExpAA=7.14	First60=7.14	PredHel=0	Topology=o
lcl|ORF215_Solyc01g011273.1-Solyc01g011277.1:40614:40426	len=34	ExpAA=0.00	First60=0.00	PredHel=0	Topology=i
lcl|ORF294_Solyc01g011273.1-Solyc01g011277.1:25859:25731	len=24	ExpAA=0.00	First60=0.00	PredHel=0	Topology=o
lcl|ORF87_Solyc01g011277.1-Solyc01g011300.1:105249:105326	len=8	ExpAA=0.00	First60=0.00	PredHel=0	Topology=i
lcl|ORF218_Solyc01g011277.1-Solyc01g011300.1:16859:17029	len=28	ExpAA=0.00	First60=0.00	PredHel=0	Topology=i
lcl|ORF263_Solyc01g011277.1-Solyc01g011300.1:54644:54751	len=11	ExpAA=0.00	First60=0.00	PredHel=0	Topology=i
lcl|ORF299_Solyc01g011277.1-Solyc01g011300.1:92693:92770	len=2	ExpAA=0.00	First60=0.00	PredHel=0	Topology=i
lcl|ORF380_Solyc01g011277.1-Solyc01g011300.1:31450:31367	len=8	ExpAA=0.00	First60=0.00	PredHel=0	Topology=i
lcl|ORF384_Solyc01g011277.1-Solyc01g011300.1:22339:22142	len=40	ExpAA=0.11	First60=0.11	PredHel=0	Topology=i
lcl|ORF389_Solyc01g011277.1-Solyc01g011300.1:18403:18296	len=13	ExpAA=0.00	First60=0.00	PredHel=0	Topology=o
lcl|ORF429_Solyc01g011277.1-Solyc01g011300.1:76350:76258	len=12	ExpAA=0.00	First60=0.00	PredHel=0	Topology=o
lcl|ORF444_Solyc01g011277.1-Solyc01g011300.1:47226:47140	len=7	ExpAA=0.00	First60=0.00	PredHel=0	Topology=i
lcl|ORF448_Solyc01g011277.1-Solyc01g011300.1:41991:41905	len=7	ExpAA=0.00	First60=0.00	PredHel=0	Topology=i
lcl|ORF461_Solyc01g011277.1-Solyc01g011300.1:29235:29002	len=52	ExpAA=0.10	First60=0.10	PredHel=0	Topology=o
lcl|ORF497_Solyc01g011277.1-Solyc01g011300.1:114935:114837	len=13	ExpAA=0.00	First60=0.00	PredHel=0	Topology=i
lcl|ORF514_Solyc01g011277.1-Solyc01g011300.1:93041:92886	len=30	ExpAA=0.48	First60=0.48	PredHel=0	Topology=o
lcl|ORF556_Solyc01g011277.1-Solyc01g011300.1:40376:40263	len=20	ExpAA=0.00	First60=0.00	PredHel=0	Topology=o
lcl|ORF570_Solyc01g011277.1-Solyc01g011300.1:23615:23358	len=64	ExpAA=0.00	First60=0.00	PredHel=0	Topology=i
lcl|ORF585_Solyc01g011277.1-Solyc01g011300.1:1721:1620	len=14	ExpAA=0.00	First60=0.00	PredHel=0	Topology=i
lcl|ORF67_Solyc01g011300.1-Solyc01g011310:83367:83537	len=28	ExpAA=0.01	First60=0.01	PredHel=0	Topology=i
lcl|ORF94_Solyc01g011300.1-Solyc01g011310:20872:20991	len=23	ExpAA=0.00	First60=0.00	PredHel=0	Topology=o
lcl|ORF111_Solyc01g011300.1-Solyc01g011310:45673:45786	len=14	ExpAA=0.00	First60=0.00	PredHel=0	Topology=o
lcl|ORF113_Solyc01g011300.1-Solyc01g011310:48079:48159	len=11	ExpAA=0.00	First60=0.00	PredHel=0	Topology=i
lcl|ORF117_Solyc01g011300.1-Solyc01g011310:50983:51261	len=72	ExpAA=17.41	First60=17.40	PredHel=0	Topology=o
lcl|ORF131_Solyc01g011300.1-Solyc01g011310:70159:70317	len=28	ExpAA=0.00	First60=0.00	PredHel=0	Topology=o
lcl|ORF153_Solyc01g011300.1-Solyc01g011310:96160:96276	len=21	ExpAA=0.00	First60=0.00	PredHel=0	Topology=o
lcl|ORF179_Solyc01g011300.1-Solyc01g011310:39515:39613	len=14	ExpAA=0.00	First60=0.00	PredHel=0	Topology=o
lcl|ORF187_Solyc01g011300.1-Solyc01g011310:45194:45271	len=7	ExpAA=0.00	First60=0.00	PredHel=0	Topology=o
lcl|ORF195_Solyc01g011300.1-Solyc01g011310:53819:53917	len=12	ExpAA=0.00	First60=0.00	PredHel=0	Topology=o
lcl|ORF303_Solyc01g011300.1-Solyc01g011310:1685:1569	len=18	ExpAA=0.00	First60=0.00	PredHel=0	Topology=o
lcl|ORF319_Solyc01g011300.1-Solyc01g011310:86044:85877	len=38	ExpAA=0.40	First60=0.40	PredHel=0	Topology=o
lcl|ORF376_Solyc01g011300.1-Solyc01g011310:19201:19121	len=8	ExpAA=0.00	First60=0.00	PredHel=0	Topology=o
lcl|ORF15_Solyc01g011310-Solyc01g011320:14919:15059	len=20	ExpAA=0.00	First60=0.00	PredHel=0	Topology=o
lcl|ORF31_Solyc01g011310-Solyc01g011320:36399:36515	len=22	ExpAA=0.00	First60=0.00	PredHel=0	Topology=o
lcl|ORF138_Solyc01g011310-Solyc01g011320:51563:51775	len=51	ExpAA=0.41	First60=0.41	PredHel=0	Topology=i
lcl|ORF246_Solyc01g011310-Solyc01g011320:21861:21607	len=59	ExpAA=0.01	First60=0.01	PredHel=0	Topology=o
lcl|ORF252_Solyc01g011310-Solyc01g011320:11868:11773	len=10	ExpAA=0.00	First60=0.00	PredHel=0	Topology=i
lcl|ORF256_Solyc01g011310-Solyc01g011320:3423:3331	len=5	ExpAA=0.00	First60=0.00	PredHel=0	Topology=i
lcl|ORF297_Solyc01g011310-Solyc01g011320:21536:21426	len=8	ExpAA=0.00	First60=0.00	PredHel=0	Topology=i
lcl|ORF3_Solyc01g150114-Solyc01g150115:2049:2126	len=2	ExpAA=0.00	First60=0.00	PredHel=0	Topology=i
lcl|ORF14_Solyc01g150114-Solyc01g150115:882:787	len=11	ExpAA=0.00	First60=0.00	PredHel=0	Topology=i
lcl|ORF16_Solyc01g150115-Solyc01g011340:6397:6483	len=2	ExpAA=0.00	First60=0.00	PredHel=0	Topology=i
lcl|ORF25_Solyc01g150115-Solyc01g011340:2174:2269	len=11	ExpAA=0.00	First60=0.00	PredHel=0	Topology=i
lcl|ORF53_Solyc01g150115-Solyc01g011340:1007:930	len=2	ExpAA=0.00	First60=0.00	PredHel=0	Topology=i
lcl|ORF54_Solyc01g011350-Solyc01g011352.1:15914:16105	len=42	ExpAA=13.63	First60=13.63	PredHel=0	Topology=i
lcl|ORF113_Solyc01g011350-Solyc01g011352.1:29416:29288	len=22	ExpAA=0.00	First60=0.00	PredHel=0	Topology=o
lcl|ORF62_Solyc01g011358.1-Solyc01g011390.2:11837:11739	len=15	ExpAA=0.00	First60=0.00	PredHel=0	Topology=o
lcl|ORF48_Solyc01g011390.2-Solyc01g011410:52560:52946	len=110	ExpAA=0.51	First60=0.50	PredHel=0	Topology=o
lcl|ORF54_Solyc01g011390.2-Solyc01g011410:62712:62840	len=20	ExpAA=0.00	First60=0.00	PredHel=0	Topology=o
lcl|ORF184_Solyc01g011390.2-Solyc01g011410:182535:182663	len=23	ExpAA=0.00	First60=0.00	PredHel=0	Topology=i
lcl|ORF270_Solyc01g011390.2-Solyc01g011410:27157:27318	len=29	ExpAA=0.00	First60=0.00	PredHel=0	Topology=o
lcl|ORF309_Solyc01g011390.2-Solyc01g011410:81307:81426	len=20	ExpAA=0.00	First60=0.00	PredHel=0	Topology=i
lcl|ORF376_Solyc01g011390.2-Solyc01g011410:165118:165246	len=18	ExpAA=0.00	First60=0.00	PredHel=0	Topology=i
lcl|ORF410_Solyc01g011390.2-Solyc01g011410:204640:204828	len=42	ExpAA=5.90	First60=5.90	PredHel=0	Topology=o
lcl|ORF487_Solyc01g011390.2-Solyc01g011410:46808:46891	len=4	ExpAA=0.00	First60=0.00	PredHel=0	Topology=i
lcl|ORF515_Solyc01g011390.2-Solyc01g011410:75473:75559	len=6	ExpAA=0.00	First60=0.00	PredHel=0	Topology=i
lcl|ORF647_Solyc01g011390.2-Solyc01g011410:238739:238864	len=16	ExpAA=0.00	First60=0.00	PredHel=0	Topology=o
lcl|ORF666_Solyc01g011390.2-Solyc01g011410:237813:237673	len=25	ExpAA=0.00	First60=0.00	PredHel=0	Topology=i
lcl|ORF758_Solyc01g011390.2-Solyc01g011410:125148:125029	len=16	ExpAA=0.00	First60=0.00	PredHel=0	Topology=i
lcl|ORF798_Solyc01g011390.2-Solyc01g011410:64875:64714	len=34	ExpAA=1.06	First60=1.06	PredHel=0	Topology=o
lcl|ORF921_Solyc01g011390.2-Solyc01g011410:172277:172137	len=27	ExpAA=0.01	First60=0.01	PredHel=0	Topology=i
lcl|ORF936_Solyc01g011390.2-Solyc01g011410:151799:151569	len=58	ExpAA=2.48	First60=2.48	PredHel=0	Topology=o
lcl|ORF944_Solyc01g011390.2-Solyc01g011410:140414:140283	len=23	ExpAA=10.54	First60=10.54	PredHel=0	Topology=o
lcl|ORF949_Solyc01g011390.2-Solyc01g011410:136616:136518	len=11	ExpAA=0.00	First60=0.00	PredHel=0	Topology=o
lcl|ORF965_Solyc01g011390.2-Solyc01g011410:122024:121914	len=15	ExpAA=0.00	First60=0.00	PredHel=0	Topology=i
lcl|ORF978_Solyc01g011390.2-Solyc01g011410:110939:110847	len=3	ExpAA=0.00	First60=0.00	PredHel=0	Topology=o
lcl|ORF1028_Solyc01g011390.2-Solyc01g011410:59051:58950	len=11	ExpAA=0.00	First60=0.00	PredHel=0	Topology=i
lcl|ORF1031_Solyc01g011390.2-Solyc01g011410:57299:57186	len=17	ExpAA=0.00	First60=0.00	PredHel=0	Topology=i
lcl|ORF1264_Solyc01g011390.2-Solyc01g011410:31393:31283	len=20	ExpAA=0.00	First60=0.00	PredHel=0	Topology=o
lcl|ORF101_Solyc01g011410-Solyc01g011413.1:16984:16865	len=16	ExpAA=0.00	First60=0.00	PredHel=0	Topology=o
lcl|ORF180_Solyc01g011410-Solyc01g011413.1:1184:1053	len=19	ExpAA=0.00	First60=0.00	PredHel=0	Topology=i
lcl|ORF58_Solyc01g011413.1-Solyc01g011417.1:11320:11727	len=120	ExpAA=0.00	First60=0.00	PredHel=0	Topology=o
lcl|ORF15_Solyc01g011417.1-Solyc01g011430:13737:13832	len=14	ExpAA=0.00	First60=0.00	PredHel=0	Topology=i
lcl|ORF144_Solyc01g011417.1-Solyc01g011430:50977:51090	len=18	ExpAA=0.00	First60=0.00	PredHel=0	Topology=o
lcl|ORF226_Solyc01g011417.1-Solyc01g011430:30857:30985	len=21	ExpAA=0.01	First60=0.01	PredHel=0	Topology=o
lcl|ORF305_Solyc01g011417.1-Solyc01g011430:107933:107856	len=3	ExpAA=0.00	First60=0.00	PredHel=0	Topology=i
lcl|ORF345_Solyc01g011417.1-Solyc01g011430:69062:68967	len=10	ExpAA=0.00	First60=0.00	PredHel=0	Topology=o
lcl|ORF349_Solyc01g011417.1-Solyc01g011430:62987:62862	len=26	ExpAA=1.22	First60=1.22	PredHel=0	Topology=o
lcl|ORF460_Solyc01g011417.1-Solyc01g011430:62818:62723	len=14	ExpAA=0.00	First60=0.00	PredHel=0	Topology=i
lcl|ORF473_Solyc01g011417.1-Solyc01g011430:44200:44006	len=37	ExpAA=5.66	First60=5.66	PredHel=0	Topology=o
lcl|ORF498_Solyc01g011417.1-Solyc01g011430:22327:22178	len=27	ExpAA=0.01	First60=0.01	PredHel=0	Topology=i
lcl|ORF534_Solyc01g011417.1-Solyc01g011430:94995:94852	len=20	ExpAA=0.00	First60=0.00	PredHel=0	Topology=i
lcl|ORF559_Solyc01g011417.1-Solyc01g011430:76647:76513	len=24	ExpAA=0.00	First60=0.00	PredHel=0	Topology=i
lcl|ORF571_Solyc01g011417.1-Solyc01g011430:62619:62512	len=15	ExpAA=0.00	First60=0.00	PredHel=0	Topology=i
lcl|ORF616_Solyc01g011417.1-Solyc01g011430:23532:23386	len=30	ExpAA=0.00	First60=0.00	PredHel=0	Topology=o
lcl|ORF630_Solyc01g011417.1-Solyc01g011430:8670:8578	len=9	ExpAA=0.00	First60=0.00	PredHel=0	Topology=i
lcl|ORF158_Solyc01g011435.1-Solyc01g011460:5874:5788	len=9	ExpAA=0.00	First60=0.00	PredHel=0	Topology=o
lcl|ORF16_Solyc01g011460-Solyc01g011465.1:2734:2817	len=7	ExpAA=0.00	First60=0.00	PredHel=0	Topology=i
lcl|ORF72_Solyc01g011465.1-Solyc01g011470.1:27575:27751	len=38	ExpAA=0.00	First60=0.00	PredHel=0	Topology=o
lcl|ORF9_Solyc01g011470.1-Solyc01g011480.1:11262:11405	len=23	ExpAA=0.00	First60=0.00	PredHel=0	Topology=o
lcl|ORF87_Solyc01g011470.1-Solyc01g011480.1:14534:14662	len=25	ExpAA=3.23	First60=3.23	PredHel=0	Topology=o
lcl|ORF214_Solyc01g011470.1-Solyc01g011480.1:87:1	len=5	ExpAA=0.00	First60=0.00	PredHel=0	Topology=i
lcl|ORF3_Solyc01g011490.1-Solyc01g011495.1:3045:3128	len=3	ExpAA=0.00	First60=0.00	PredHel=0	Topology=i
lcl|ORF90_Solyc01g011490.1-Solyc01g011495.1:20348:20247	len=13	ExpAA=0.00	First60=0.00	PredHel=0	Topology=o
lcl|ORF94_Solyc01g011490.1-Solyc01g011495.1:16652:16533	len=20	ExpAA=0.00	First60=0.00	PredHel=0	Topology=o
lcl|ORF108_Solyc01g011490.1-Solyc01g011495.1:27862:27749	len=22	ExpAA=0.00	First60=0.00	PredHel=0	Topology=i
lcl|ORF44_Solyc01g011495.1-Solyc01g011500.1:8876:8995	len=18	ExpAA=0.00	First60=0.00	PredHel=0	Topology=i
lcl|ORF72_Solyc01g011495.1-Solyc01g011500.1:2426:2274	len=28	ExpAA=4.83	First60=4.83	PredHel=0	Topology=o
lcl|ORF98_Solyc01g011495.1-Solyc01g011500.1:5529:5440	len=7	ExpAA=0.00	First60=0.00	PredHel=0	Topology=o
lcl|ORF10_Solyc01g011500.1-Solyc01g011510:6507:6584	len=4	ExpAA=0.00	First60=0.00	PredHel=0	Topology=i
lcl|ORF58_Solyc01g011500.1-Solyc01g011510:82584:82685	len=15	ExpAA=0.00	First60=0.00	PredHel=0	Topology=i
lcl|ORF256_Solyc01g011500.1-Solyc01g011510:57284:57192	len=8	ExpAA=0.00	First60=0.00	PredHel=0	Topology=o
lcl|ORF259_Solyc01g011500.1-Solyc01g011510:52724:52644	len=6	ExpAA=0.00	First60=0.00	PredHel=0	Topology=i
lcl|ORF42_Solyc01g011510-Solyc01g011520:779:591	len=41	ExpAA=0.31	First60=0.31	PredHel=0	Topology=o
lcl|ORF48_Solyc01g011510-Solyc01g011520:5269:5051	len=37	ExpAA=0.00	First60=0.00	PredHel=0	Topology=o
lcl|ORF69_Solyc01g011530.1-Solyc01g011540.1:7085:6975	len=11	ExpAA=0.00	First60=0.00	PredHel=0	Topology=o
lcl|ORF13_Solyc01g011540.1-Solyc01g012540.1:11808:12059	len=58	ExpAA=2.45	First60=2.45	PredHel=0	Topology=i
lcl|ORF140_Solyc01g011540.1-Solyc01g012540.1:13921:13814	len=6	ExpAA=0.00	First60=0.00	PredHel=0	Topology=i
lcl|ORF52_Solyc01g012550.1-Solyc01g012560.1:6392:6315	len=4	ExpAA=0.00	First60=0.00	PredHel=0	Topology=i
lcl|ORF74_Solyc01g012550.1-Solyc01g012560.1:11595:11506	len=6	ExpAA=0.00	First60=0.00	PredHel=0	Topology=i
lcl|ORF24_Solyc01g012560.1-Solyc01g012570:1555:1647	len=11	ExpAA=0.00	First60=0.00	PredHel=0	Topology=o
lcl|ORF202_Solyc01g012610.1-Solyc01g012650.1:31339:30725	len=188	ExpAA=0.15	First60=0.10	PredHel=0	Topology=o
lcl|ORF225_Solyc01g012610.1-Solyc01g012650.1:57051:56974	len=4	ExpAA=0.00	First60=0.00	PredHel=0	Topology=i
lcl|ORF252_Solyc01g012610.1-Solyc01g012650.1:14217:14119	len=12	ExpAA=0.00	First60=0.00	PredHel=0	Topology=i
lcl|ORF68_Solyc01g012650.1-Solyc01g012670:2722:2642	len=2	ExpAA=0.00	First60=0.00	PredHel=0	Topology=i
lcl|ORF123_Solyc01g012680.1-Solyc01g012690.1:22984:22802	len=38	ExpAA=0.00	First60=0.00	PredHel=0	Topology=o
lcl|ORF3_Solyc01g012690.1-Solyc01g012700:5466:5765	len=77	ExpAA=0.01	First60=0.01	PredHel=0	Topology=o
lcl|ORF35_Solyc01g012690.1-Solyc01g012700:6370:6143	len=55	ExpAA=1.89	First60=1.89	PredHel=0	Topology=i
lcl|ORF24_Solyc01g012700-Solyc01g012720.1:29037:29162	len=19	ExpAA=0.00	First60=0.00	PredHel=0	Topology=o
lcl|ORF139_Solyc01g012700-Solyc01g012720.1:55946:56167	len=49	ExpAA=0.00	First60=0.00	PredHel=0	Topology=i
lcl|ORF188_Solyc01g012700-Solyc01g012720.1:61105:60998	len=8	ExpAA=0.00	First60=0.00	PredHel=0	Topology=i
lcl|ORF187_Solyc01g012730.1-Solyc01g012740.1:8110:7976	len=19	ExpAA=0.00	First60=0.00	PredHel=0	Topology=o
lcl|ORF60_Solyc01g012740.1-Solyc01g012750:24658:24738	len=6	ExpAA=0.00	First60=0.00	PredHel=0	Topology=i
lcl|ORF122_Solyc01g012740.1-Solyc01g012750:41927:42019	len=15	ExpAA=0.00	First60=0.00	PredHel=0	Topology=i
lcl|ORF176_Solyc01g012740.1-Solyc01g012750:28555:28421	len=22	ExpAA=0.00	First60=0.00	PredHel=0	Topology=o
lcl|ORF31_Solyc01g012760.1-Solyc01g013760.1:29286:29375	len=13	ExpAA=0.00	First60=0.00	PredHel=0	Topology=o
lcl|ORF102_Solyc01g012760.1-Solyc01g013760.1:24164:24259	len=14	ExpAA=0.00	First60=0.00	PredHel=0	Topology=i
lcl|ORF107_Solyc01g012760.1-Solyc01g013760.1:26432:26578	len=23	ExpAA=0.01	First60=0.01	PredHel=0	Topology=i
lcl|ORF222_Solyc01g012760.1-Solyc01g013760.1:22968:22870	len=13	ExpAA=0.00	First60=0.00	PredHel=0	Topology=i
lcl|ORF278_Solyc01g012760.1-Solyc01g013760.1:6434:6339	len=14	ExpAA=0.00	First60=0.00	PredHel=0	Topology=i
lcl|ORF60_Solyc01g013790.1-Solyc01g013810.1:20924:21007	len=9	ExpAA=0.00	First60=0.00	PredHel=0	Topology=o
lcl|ORF15_Solyc01g013810.1-Solyc01g013820.1:19587:19703	len=17	ExpAA=0.00	First60=0.00	PredHel=0	Topology=i
lcl|ORF45_Solyc01g013810.1-Solyc01g013820.1:6146:6448	len=79	ExpAA=0.00	First60=0.00	PredHel=0	Topology=o
lcl|ORF36_Solyc01g013840.1-Solyc01g013850.1:5899:5994	len=6	ExpAA=0.00	First60=0.00	PredHel=0	Topology=i
lcl|ORF160_Solyc01g013840.1-Solyc01g013850.1:7192:7070	len=26	ExpAA=0.00	First60=0.00	PredHel=0	Topology=i
lcl|ORF10_Solyc01g013860.1-Solyc01g013870.1:8313:8423	len=16	ExpAA=0.00	First60=0.00	PredHel=0	Topology=i
lcl|ORF39_Solyc01g013860.1-Solyc01g013870.1:8299:8394	len=7	ExpAA=0.00	First60=0.00	PredHel=0	Topology=i
lcl|ORF6_Solyc01g013880.1-Solyc01g013883.1:12537:12737	len=41	ExpAA=0.05	First60=0.05	PredHel=0	Topology=i
lcl|ORF10_Solyc01g013880.1-Solyc01g013883.1:16545:16754	len=46	ExpAA=0.62	First60=0.62	PredHel=0	Topology=o
lcl|ORF27_Solyc01g013880.1-Solyc01g013883.1:15394:15486	len=10	ExpAA=0.00	First60=0.00	PredHel=0	Topology=o
lcl|ORF55_Solyc01g013883.1-Solyc01g013887.1:23893:23747	len=20	ExpAA=0.00	First60=0.00	PredHel=0	Topology=i
lcl|ORF59_Solyc01g013883.1-Solyc01g013887.1:16672:16526	len=23	ExpAA=0.00	First60=0.00	PredHel=0	Topology=i
lcl|ORF78_Solyc01g013883.1-Solyc01g013887.1:14637:14455	len=35	ExpAA=0.01	First60=0.01	PredHel=0	Topology=i
lcl|ORF88_Solyc01g013883.1-Solyc01g013887.1:29576:29394	len=35	ExpAA=0.05	First60=0.05	PredHel=0	Topology=i
lcl|ORF57_Solyc01g013890-Solyc01g013910.1:1511:1368	len=25	ExpAA=0.00	First60=0.00	PredHel=0	Topology=i
lcl|ORF48_Solyc01g013910.1-Solyc01g013920.1:9544:9708	len=38	ExpAA=0.09	First60=0.09	PredHel=0	Topology=i
lcl|ORF59_Solyc01g013910.1-Solyc01g013920.1:27055:27132	len=4	ExpAA=0.00	First60=0.00	PredHel=0	Topology=o
lcl|ORF148_Solyc01g013910.1-Solyc01g013920.1:43159:43055	len=19	ExpAA=0.00	First60=0.00	PredHel=0	Topology=o
lcl|ORF156_Solyc01g013910.1-Solyc01g013920.1:36664:36557	len=11	ExpAA=0.00	First60=0.00	PredHel=0	Topology=i
lcl|ORF175_Solyc01g013910.1-Solyc01g013920.1:11608:11450	len=26	ExpAA=0.00	First60=0.00	PredHel=0	Topology=i
lcl|ORF107_Solyc01g013930.1-Solyc01g013950:37591:37680	len=8	ExpAA=0.00	First60=0.00	PredHel=0	Topology=i
lcl|ORF160_Solyc01g013930.1-Solyc01g013950:21518:21634	len=15	ExpAA=0.00	First60=0.00	PredHel=0	Topology=o
lcl|ORF194_Solyc01g013930.1-Solyc01g013950:64371:64285	len=10	ExpAA=0.00	First60=0.00	PredHel=0	Topology=i
lcl|ORF227_Solyc01g013930.1-Solyc01g013950:23559:23386	len=24	ExpAA=0.01	First60=0.01	PredHel=0	Topology=i
lcl|ORF303_Solyc01g013930.1-Solyc01g013950:63082:62954	len=19	ExpAA=0.00	First60=0.00	PredHel=0	Topology=o
lcl|ORF338_Solyc01g013930.1-Solyc01g013950:16774:16667	len=11	ExpAA=0.00	First60=0.00	PredHel=0	Topology=i
lcl|ORF20_Solyc01g013950-Solyc01g013970.1:32778:32945	len=24	ExpAA=0.00	First60=0.00	PredHel=0	Topology=i
lcl|ORF47_Solyc01g013950-Solyc01g013970.1:65346:65555	len=41	ExpAA=0.02	First60=0.02	PredHel=0	Topology=o
lcl|ORF100_Solyc01g013950-Solyc01g013970.1:50026:50106	len=9	ExpAA=0.00	First60=0.00	PredHel=0	Topology=i
lcl|ORF166_Solyc01g013950-Solyc01g013970.1:41543:41650	len=16	ExpAA=0.00	First60=0.00	PredHel=0	Topology=i
lcl|ORF176_Solyc01g013950-Solyc01g013970.1:56330:56422	len=8	ExpAA=0.00	First60=0.00	PredHel=0	Topology=i
lcl|ORF296_Solyc01g013950-Solyc01g013970.1:74472:74371	len=17	ExpAA=0.00	First60=0.00	PredHel=0	Topology=o
lcl|ORF42_Solyc01g013975.1-Solyc01g013980.1:67035:67214	len=44	ExpAA=0.00	First60=0.00	PredHel=0	Topology=o
lcl|ORF47_Solyc01g013975.1-Solyc01g013980.1:70593:70679	len=7	ExpAA=0.00	First60=0.00	PredHel=0	Topology=i
lcl|ORF50_Solyc01g013975.1-Solyc01g013980.1:74898:74975	len=8	ExpAA=0.00	First60=0.00	PredHel=0	Topology=o
lcl|ORF64_Solyc01g013975.1-Solyc01g013980.1:10780:10971	len=38	ExpAA=0.00	First60=0.00	PredHel=0	Topology=i
lcl|ORF174_Solyc01g013975.1-Solyc01g013980.1:83348:83467	len=20	ExpAA=0.00	First60=0.00	PredHel=0	Topology=i
lcl|ORF248_Solyc01g013975.1-Solyc01g013980.1:5430:5344	len=9	ExpAA=0.00	First60=0.00	PredHel=0	Topology=i
lcl|ORF309_Solyc01g013975.1-Solyc01g013980.1:1886:1809	len=4	ExpAA=0.00	First60=0.00	PredHel=0	Topology=o
lcl|ORF330_Solyc01g013975.1-Solyc01g013980.1:57571:57446	len=21	ExpAA=0.00	First60=0.00	PredHel=0	Topology=i
lcl|ORF90_Solyc01g013980.1-Solyc01g013985.1:35638:35721	len=12	ExpAA=0.00	First60=0.00	PredHel=0	Topology=i
lcl|ORF174_Solyc01g013980.1-Solyc01g013985.1:46841:46764	len=9	ExpAA=0.00	First60=0.00	PredHel=0	Topology=o
lcl|ORF180_Solyc01g013980.1-Solyc01g013985.1:41642:41472	len=38	ExpAA=0.00	First60=0.00	PredHel=0	Topology=o
lcl|ORF192_Solyc01g013980.1-Solyc01g013985.1:27536:27423	len=17	ExpAA=0.00	First60=0.00	PredHel=0	Topology=i
lcl|ORF204_Solyc01g013980.1-Solyc01g013985.1:13751:13668	len=7	ExpAA=0.00	First60=0.00	PredHel=0	Topology=i
lcl|ORF265_Solyc01g013980.1-Solyc01g013985.1:5731:5597	len=24	ExpAA=0.00	First60=0.00	PredHel=0	Topology=i
lcl|ORF44_Solyc01g013990.1-Solyc01g013995:14102:14260	len=28	ExpAA=1.64	First60=1.64	PredHel=0	Topology=o
lcl|ORF138_Solyc01g013995-Solyc01g014000.1:86083:86160	len=6	ExpAA=0.00	First60=0.00	PredHel=0	Topology=o
lcl|ORF329_Solyc01g013995-Solyc01g014000.1:89272:89153	len=25	ExpAA=0.00	First60=0.00	PredHel=0	Topology=i
lcl|ORF377_Solyc01g013995-Solyc01g014000.1:32701:32459	len=55	ExpAA=0.07	First60=0.07	PredHel=0	Topology=i
lcl|ORF381_Solyc01g013995-Solyc01g014000.1:12028:11945	len=3	ExpAA=0.00	First60=0.00	PredHel=0	Topology=i
lcl|ORF443_Solyc01g013995-Solyc01g014000.1:18885:18808	len=4	ExpAA=0.00	First60=0.00	PredHel=0	Topology=i
lcl|ORF18_Solyc01g014000.1-Solyc01g014010.1:18873:18968	len=4	ExpAA=0.00	First60=0.00	PredHel=0	Topology=i
lcl|ORF35_Solyc01g014000.1-Solyc01g014010.1:8146:8268	len=19	ExpAA=0.00	First60=0.00	PredHel=0	Topology=o
lcl|ORF45_Solyc01g014000.1-Solyc01g014010.1:13180:13320	len=29	ExpAA=0.01	First60=0.01	PredHel=0	Topology=o
lcl|ORF83_Solyc01g014000.1-Solyc01g014010.1:27202:26933	len=64	ExpAA=2.31	First60=2.22	PredHel=0	Topology=i
lcl|ORF103_Solyc01g014010.1-Solyc01g014020.1:16036:16311	len=75	ExpAA=8.49	First60=8.46	PredHel=0	Topology=o
lcl|ORF127_Solyc01g014010.1-Solyc01g014020.1:46744:46878	len=22	ExpAA=0.00	First60=0.00	PredHel=0	Topology=o
lcl|ORF139_Solyc01g014010.1-Solyc01g014020.1:61552:61758	len=45	ExpAA=0.25	First60=0.25	PredHel=0	Topology=i
lcl|ORF150_Solyc01g014010.1-Solyc01g014020.1:77845:77952	len=7	ExpAA=0.00	First60=0.00	PredHel=0	Topology=i
lcl|ORF155_Solyc01g014010.1-Solyc01g014020.1:80479:80583	len=17	ExpAA=0.00	First60=0.00	PredHel=0	Topology=i
lcl|ORF339_Solyc01g014010.1-Solyc01g014020.1:38795:38691	len=17	ExpAA=0.00	First60=0.00	PredHel=0	Topology=i
lcl|ORF429_Solyc01g014010.1-Solyc01g014020.1:55798:55706	len=11	ExpAA=0.00	First60=0.00	PredHel=0	Topology=i
lcl|ORF460_Solyc01g014010.1-Solyc01g014020.1:19333:19175	len=32	ExpAA=0.00	First60=0.00	PredHel=0	Topology=o
lcl|ORF491_Solyc01g014010.1-Solyc01g014020.1:96561:96460	len=15	ExpAA=0.00	First60=0.00	PredHel=0	Topology=o
lcl|ORF554_Solyc01g014010.1-Solyc01g014020.1:27285:27202	len=7	ExpAA=0.00	First60=0.00	PredHel=0	Topology=i
lcl|ORF557_Solyc01g014010.1-Solyc01g014020.1:18327:18241	len=11	ExpAA=0.00	First60=0.00	PredHel=0	Topology=i
lcl|ORF138_Solyc01g014020.1-Solyc01g014050.1:32285:32181	len=17	ExpAA=0.00	First60=0.00	PredHel=0	Topology=i
lcl|ORF44_Solyc01g014055.1-Solyc01g014060:14599:14682	len=7	ExpAA=0.00	First60=0.00	PredHel=0	Topology=i
lcl|ORF49_Solyc01g014055.1-Solyc01g014060:19183:19263	len=7	ExpAA=0.00	First60=0.00	PredHel=0	Topology=o
lcl|ORF51_Solyc01g014055.1-Solyc01g014060:22642:22776	len=24	ExpAA=0.00	First60=0.00	PredHel=0	Topology=o
lcl|ORF52_Solyc01g014055.1-Solyc01g014060:23650:23736	len=7	ExpAA=0.00	First60=0.00	PredHel=0	Topology=i
lcl|ORF76_Solyc01g014055.1-Solyc01g014060:10274:10369	len=11	ExpAA=0.00	First60=0.00	PredHel=0	Topology=i
lcl|ORF90_Solyc01g014055.1-Solyc01g014060:21950:22084	len=20	ExpAA=0.00	First60=0.00	PredHel=0	Topology=i
lcl|ORF161_Solyc01g014055.1-Solyc01g014060:34232:34056	len=33	ExpAA=0.05	First60=0.05	PredHel=0	Topology=o
lcl|ORF5_Solyc01g014060-Solyc01g150116:698:877	len=36	ExpAA=0.00	First60=0.00	PredHel=0	Topology=o
lcl|ORF19_Solyc01g014070.1-Solyc01g014090.1:24909:25019	len=13	ExpAA=0.00	First60=0.00	PredHel=0	Topology=o
lcl|ORF43_Solyc01g014070.1-Solyc01g014090.1:48606:48731	len=24	ExpAA=0.00	First60=0.00	PredHel=0	Topology=i
lcl|ORF189_Solyc01g014070.1-Solyc01g014090.1:89227:89307	len=2	ExpAA=0.00	First60=0.00	PredHel=0	Topology=i
lcl|ORF223_Solyc01g014070.1-Solyc01g014090.1:6437:6622	len=41	ExpAA=0.00	First60=0.00	PredHel=0	Topology=o
lcl|ORF261_Solyc01g014070.1-Solyc01g014090.1:45995:46090	len=11	ExpAA=0.00	First60=0.00	PredHel=0	Topology=o
lcl|ORF325_Solyc01g014070.1-Solyc01g014090.1:118949:119110	len=38	ExpAA=14.45	First60=14.45	PredHel=0	Topology=i
lcl|ORF334_Solyc01g014070.1-Solyc01g014090.1:122782:122672	len=10	ExpAA=0.00	First60=0.00	PredHel=0	Topology=o
lcl|ORF596_Solyc01g014070.1-Solyc01g014090.1:91085:90975	len=16	ExpAA=0.00	First60=0.00	PredHel=0	Topology=o
lcl|ORF617_Solyc01g014070.1-Solyc01g014090.1:63569:63273	len=83	ExpAA=8.78	First60=6.24	PredHel=0	Topology=o
lcl|ORF633_Solyc01g014070.1-Solyc01g014090.1:45119:45042	len=3	ExpAA=0.00	First60=0.00	PredHel=0	Topology=i
lcl|ORF32_Solyc01g014090.1-Solyc01g014100:34221:34379	len=31	ExpAA=0.00	First60=0.00	PredHel=0	Topology=o
lcl|ORF59_Solyc01g014090.1-Solyc01g014100:60924:61085	len=29	ExpAA=0.03	First60=0.03	PredHel=0	Topology=o
lcl|ORF85_Solyc01g014090.1-Solyc01g014100:85548:85673	len=15	ExpAA=0.00	First60=0.00	PredHel=0	Topology=o
lcl|ORF358_Solyc01g014090.1-Solyc01g014100:101266:101343	len=5	ExpAA=0.00	First60=0.00	PredHel=0	Topology=i
lcl|ORF371_Solyc01g014090.1-Solyc01g014100:114667:114747	len=9	ExpAA=0.00	First60=0.00	PredHel=0	Topology=o
lcl|ORF509_Solyc01g014090.1-Solyc01g014100:268189:268287	len=13	ExpAA=0.00	First60=0.00	PredHel=0	Topology=o
lcl|ORF619_Solyc01g014090.1-Solyc01g014100:92633:92794	len=35	ExpAA=0.10	First60=0.10	PredHel=0	Topology=o
lcl|ORF657_Solyc01g014090.1-Solyc01g014100:144671:144775	len=11	ExpAA=0.00	First60=0.00	PredHel=0	Topology=i
lcl|ORF663_Solyc01g014090.1-Solyc01g014100:149981:150193	len=56	ExpAA=11.33	First60=11.33	PredHel=0	Topology=i
lcl|ORF664_Solyc01g014090.1-Solyc01g014100:151718:151813	len=12	ExpAA=0.00	First60=0.00	PredHel=0	Topology=i
lcl|ORF706_Solyc01g014090.1-Solyc01g014100:202817:202966	len=28	ExpAA=0.00	First60=0.00	PredHel=0	Topology=i
lcl|ORF823_Solyc01g014090.1-Solyc01g014100:264830:264723	len=14	ExpAA=0.00	First60=0.00	PredHel=0	Topology=o
lcl|ORF886_Solyc01g014090.1-Solyc01g014100:189083:188988	len=12	ExpAA=0.00	First60=0.00	PredHel=0	Topology=o
lcl|ORF956_Solyc01g014090.1-Solyc01g014100:118748:118647	len=9	ExpAA=0.00	First60=0.00	PredHel=0	Topology=i
lcl|ORF993_Solyc01g014090.1-Solyc01g014100:81026:80937	len=6	ExpAA=0.00	First60=0.00	PredHel=0	Topology=i
lcl|ORF1108_Solyc01g014090.1-Solyc01g014100:246421:246266	len=29	ExpAA=0.00	First60=0.00	PredHel=0	Topology=o
lcl|ORF1220_Solyc01g014090.1-Solyc01g014100:126487:126383	len=12	ExpAA=0.00	First60=0.00	PredHel=0	Topology=i
lcl|ORF1222_Solyc01g014090.1-Solyc01g014100:125335:125045	len=76	ExpAA=0.12	First60=0.11	PredHel=0	Topology=o
lcl|ORF1289_Solyc01g014090.1-Solyc01g014100:48091:47999	len=4	ExpAA=0.00	First60=0.00	PredHel=0	Topology=o
lcl|ORF1303_Solyc01g014090.1-Solyc01g014100:35950:35873	len=5	ExpAA=0.00	First60=0.00	PredHel=0	Topology=i
lcl|ORF1316_Solyc01g014090.1-Solyc01g014100:21334:21149	len=39	ExpAA=0.20	First60=0.20	PredHel=0	Topology=o
lcl|ORF1409_Solyc01g014090.1-Solyc01g014100:214545:214408	len=27	ExpAA=0.04	First60=0.04	PredHel=0	Topology=o
lcl|ORF1436_Solyc01g014090.1-Solyc01g014100:183468:183274	len=37	ExpAA=0.01	First60=0.01	PredHel=0	Topology=o
lcl|ORF1445_Solyc01g014090.1-Solyc01g014100:173016:172915	len=9	ExpAA=0.00	First60=0.00	PredHel=0	Topology=i
lcl|ORF1473_Solyc01g014090.1-Solyc01g014100:136086:135997	len=10	ExpAA=0.00	First60=0.00	PredHel=0	Topology=o
lcl|ORF1480_Solyc01g014090.1-Solyc01g014100:129261:129133	len=22	ExpAA=0.15	First60=0.15	PredHel=0	Topology=o
lcl|ORF50_Solyc01g014100-Solyc01g014105.1:62799:62912	len=15	ExpAA=0.00	First60=0.00	PredHel=0	Topology=i
lcl|ORF87_Solyc01g014100-Solyc01g014105.1:41701:41820	len=15	ExpAA=0.00	First60=0.00	PredHel=0	Topology=o
lcl|ORF135_Solyc01g014100-Solyc01g014105.1:26888:26986	len=17	ExpAA=0.00	First60=0.00	PredHel=0	Topology=o
lcl|ORF138_Solyc01g014100-Solyc01g014105.1:30041:30142	len=10	ExpAA=0.00	First60=0.00	PredHel=0	Topology=o
lcl|ORF162_Solyc01g014100-Solyc01g014105.1:66082:65960	len=17	ExpAA=0.00	First60=0.00	PredHel=0	Topology=o
lcl|ORF240_Solyc01g014100-Solyc01g014105.1:26577:26482	len=16	ExpAA=0.00	First60=0.00	PredHel=0	Topology=i
lcl|ORF257_Solyc01g014100-Solyc01g014105.1:9585:9340	len=58	ExpAA=0.38	First60=0.38	PredHel=0	Topology=o
lcl|ORF259_Solyc01g014100-Solyc01g014105.1:8331:8131	len=29	ExpAA=0.00	First60=0.00	PredHel=0	Topology=i
lcl|ORF283_Solyc01g014100-Solyc01g014105.1:46193:46020	len=40	ExpAA=0.00	First60=0.00	PredHel=0	Topology=i
lcl|ORF77_Solyc01g014105.1-Solyc01g014130:5516:5415	len=15	ExpAA=0.00	First60=0.00	PredHel=0	Topology=o
lcl|ORF44_Solyc01g014130-Solyc01g014140:2801:2890	len=11	ExpAA=0.00	First60=0.00	PredHel=0	Topology=o
lcl|ORF15_Solyc01g014140-Solyc01g014150.1:15564:15647	len=8	ExpAA=0.00	First60=0.00	PredHel=0	Topology=i
lcl|ORF24_Solyc01g014140-Solyc01g014150.1:2857:2976	len=18	ExpAA=0.00	First60=0.00	PredHel=0	Topology=o
lcl|ORF29_Solyc01g014140-Solyc01g014150.1:13606:13803	len=43	ExpAA=0.94	First60=0.94	PredHel=0	Topology=i
lcl|ORF62_Solyc01g014140-Solyc01g014150.1:12265:11849	len=111	ExpAA=0.34	First60=0.32	PredHel=0	Topology=o
lcl|ORF86_Solyc01g014140-Solyc01g014150.1:2637:2545	len=10	ExpAA=0.00	First60=0.00	PredHel=0	Topology=o
lcl|ORF95_Solyc01g014140-Solyc01g014150.1:17378:17211	len=29	ExpAA=0.00	First60=0.00	PredHel=0	Topology=o
lcl|ORF9_Solyc01g014150.1-Solyc01g014160.1:9831:9929	len=6	ExpAA=0.00	First60=0.00	PredHel=0	Topology=i
lcl|ORF31_Solyc01g014150.1-Solyc01g014160.1:11140:11259	len=19	ExpAA=0.00	First60=0.00	PredHel=0	Topology=i
lcl|ORF35_Solyc01g014150.1-Solyc01g014160.1:15340:15507	len=35	ExpAA=6.34	First60=6.34	PredHel=0	Topology=i
lcl|ORF44_Solyc01g014150.1-Solyc01g014160.1:3806:3883	len=5	ExpAA=0.00	First60=0.00	PredHel=0	Topology=i
lcl|ORF88_Solyc01g014150.1-Solyc01g014160.1:11138:11049	len=14	ExpAA=0.00	First60=0.00	PredHel=0	Topology=o
lcl|ORF103_Solyc01g014150.1-Solyc01g014160.1:22798:22634	len=30	ExpAA=0.00	First60=0.00	PredHel=0	Topology=i
lcl|ORF25_Solyc01g014170.1-Solyc01g014180:8552:8692	len=29	ExpAA=0.00	First60=0.00	PredHel=0	Topology=i
lcl|ORF76_Solyc01g014180-Solyc01g014210.1:81225:81305	len=7	ExpAA=0.00	First60=0.00	PredHel=0	Topology=i
lcl|ORF84_Solyc01g014180-Solyc01g014210.1:1264:1407	len=25	ExpAA=0.21	First60=0.21	PredHel=0	Topology=i
lcl|ORF135_Solyc01g014180-Solyc01g014210.1:59545:59637	len=8	ExpAA=0.00	First60=0.00	PredHel=0	Topology=i
lcl|ORF252_Solyc01g014180-Solyc01g014210.1:66541:66458	len=7	ExpAA=0.00	First60=0.00	PredHel=0	Topology=i
lcl|ORF302_Solyc01g014180-Solyc01g014210.1:2440:2312	len=23	ExpAA=0.06	First60=0.06	PredHel=0	Topology=o
lcl|ORF303_Solyc01g014180-Solyc01g014210.1:373:287	len=9	ExpAA=0.00	First60=0.00	PredHel=0	Topology=o
lcl|ORF321_Solyc01g014180-Solyc01g014210.1:65322:65071	len=66	ExpAA=0.04	First60=0.04	PredHel=0	Topology=i
lcl|ORF358_Solyc01g014180-Solyc01g014210.1:207:1	len=49	ExpAA=0.08	First60=0.08	PredHel=0	Topology=o
lcl|ORF37_Solyc01g014210.1-Solyc01g014220:11514:11416	len=10	ExpAA=0.00	First60=0.00	PredHel=0	Topology=o
lcl|ORF30_Solyc01g014220-Solyc01g014230:18565:18642	len=4	ExpAA=0.00	First60=0.00	PredHel=0	Topology=i
lcl|ORF21_Solyc01g014230-Solyc01g014240.1:19410:19487	len=10	ExpAA=0.00	First60=0.00	PredHel=0	Topology=i
lcl|ORF39_Solyc01g014230-Solyc01g014240.1:8770:8892	len=24	ExpAA=0.00	First60=0.00	PredHel=0	Topology=o
lcl|ORF41_Solyc01g014230-Solyc01g014240.1:9883:9984	len=13	ExpAA=0.00	First60=0.00	PredHel=0	Topology=o
lcl|ORF84_Solyc01g014230-Solyc01g014240.1:25757:25867	len=8	ExpAA=0.00	First60=0.00	PredHel=0	Topology=o
lcl|ORF164_Solyc01g014230-Solyc01g014240.1:12535:12425	len=15	ExpAA=0.00	First60=0.00	PredHel=0	Topology=i
lcl|ORF53_Solyc01g014260.1-Solyc01g014270:7344:7243	len=10	ExpAA=0.00	First60=0.00	PredHel=0	Topology=o
lcl|ORF60_Solyc01g014260.1-Solyc01g014270:15284:15168	len=19	ExpAA=0.00	First60=0.00	PredHel=0	Topology=i
lcl|ORF74_Solyc01g014260.1-Solyc01g014270:13609:13490	len=13	ExpAA=0.00	First60=0.00	PredHel=0	Topology=i
lcl|ORF3_Solyc01g014275.1-Solyc01g014300.1:4551:4652	len=14	ExpAA=0.00	First60=0.00	PredHel=0	Topology=i
lcl|ORF71_Solyc01g014275.1-Solyc01g014300.1:32606:32776	len=38	ExpAA=0.00	First60=0.00	PredHel=0	Topology=o
lcl|ORF163_Solyc01g014275.1-Solyc01g014300.1:29285:29208	len=5	ExpAA=0.00	First60=0.00	PredHel=0	Topology=i
lcl|ORF28_Solyc01g014300.1-Solyc01g014310:8727:8644	len=6	ExpAA=0.00	First60=0.00	PredHel=0	Topology=o
lcl|ORF5_Solyc01g014315.1-Solyc01g014320:7803:7898	len=14	ExpAA=0.00	First60=0.00	PredHel=0	Topology=i
lcl|ORF37_Solyc01g014315.1-Solyc01g014320:1224:1141	len=7	ExpAA=0.00	First60=0.00	PredHel=0	Topology=i
lcl|ORF21_Solyc01g014320-Solyc01g014350.1:32226:32441	len=41	ExpAA=0.00	First60=0.00	PredHel=0	Topology=i
lcl|ORF45_Solyc01g014320-Solyc01g014350.1:52995:53081	len=9	ExpAA=0.00	First60=0.00	PredHel=0	Topology=i
lcl|ORF195_Solyc01g014320-Solyc01g014350.1:80009:80218	len=38	ExpAA=0.00	First60=0.00	PredHel=0	Topology=i
lcl|ORF298_Solyc01g014320-Solyc01g014350.1:45530:45345	len=37	ExpAA=0.02	First60=0.02	PredHel=0	Topology=i
lcl|ORF384_Solyc01g014320-Solyc01g014350.1:38203:38111	len=6	ExpAA=0.00	First60=0.00	PredHel=0	Topology=o
lcl|ORF62_Solyc01g014355.1-Solyc01g014360.1:36085:36189	len=16	ExpAA=0.00	First60=0.00	PredHel=0	Topology=o
lcl|ORF78_Solyc01g014355.1-Solyc01g014360.1:5183:5290	len=17	ExpAA=0.00	First60=0.00	PredHel=0	Topology=i
lcl|ORF102_Solyc01g014355.1-Solyc01g014360.1:32582:32710	len=16	ExpAA=0.00	First60=0.00	PredHel=0	Topology=o
lcl|ORF144_Solyc01g014355.1-Solyc01g014360.1:6243:6145	len=17	ExpAA=0.00	First60=0.00	PredHel=0	Topology=o
lcl|ORF170_Solyc01g014355.1-Solyc01g014360.1:21947:21801	len=34	ExpAA=0.52	First60=0.52	PredHel=0	Topology=o
lcl|ORF2_Solyc01g014360.1-Solyc01g014363.1:5712:5834	len=20	ExpAA=0.00	First60=0.00	PredHel=0	Topology=o
lcl|ORF15_Solyc01g014360.1-Solyc01g014363.1:27741:27941	len=46	ExpAA=0.02	First60=0.02	PredHel=0	Topology=i
lcl|ORF83_Solyc01g014360.1-Solyc01g014363.1:8414:8614	len=46	ExpAA=0.27	First60=0.27	PredHel=0	Topology=o
lcl|ORF197_Solyc01g014360.1-Solyc01g014363.1:3913:3644	len=63	ExpAA=0.00	First60=0.00	PredHel=0	Topology=o
lcl|ORF225_Solyc01g014360.1-Solyc01g014363.1:22113:21988	len=17	ExpAA=0.00	First60=0.00	PredHel=0	Topology=i
lcl|ORF51_Solyc01g014363.1-Solyc01g014367.1:60099:60200	len=10	ExpAA=0.00	First60=0.00	PredHel=0	Topology=o
lcl|ORF145_Solyc01g014363.1-Solyc01g014367.1:71203:71289	len=9	ExpAA=0.00	First60=0.00	PredHel=0	Topology=o
lcl|ORF202_Solyc01g014363.1-Solyc01g014367.1:60461:60685	len=51	ExpAA=0.00	First60=0.00	PredHel=0	Topology=o
lcl|ORF261_Solyc01g014363.1-Solyc01g014367.1:38054:37836	len=46	ExpAA=0.02	First60=0.02	PredHel=0	Topology=o
lcl|ORF271_Solyc01g014363.1-Solyc01g014367.1:25013:24909	len=13	ExpAA=0.00	First60=0.00	PredHel=0	Topology=i
lcl|ORF320_Solyc01g014363.1-Solyc01g014367.1:50101:50018	len=11	ExpAA=0.00	First60=0.00	PredHel=0	Topology=o
lcl|ORF18_Solyc01g014367.1-Solyc01g014370:17169:17330	len=33	ExpAA=0.08	First60=0.08	PredHel=0	Topology=i
lcl|ORF24_Solyc01g014367.1-Solyc01g014370:23340:23432	len=4	ExpAA=0.00	First60=0.00	PredHel=0	Topology=i
lcl|ORF107_Solyc01g014367.1-Solyc01g014370:120156:120356	len=45	ExpAA=0.00	First60=0.00	PredHel=0	Topology=o
lcl|ORF185_Solyc01g014367.1-Solyc01g014370:12367:12450	len=7	ExpAA=0.00	First60=0.00	PredHel=0	Topology=i
lcl|ORF199_Solyc01g014367.1-Solyc01g014370:27310:27402	len=9	ExpAA=0.00	First60=0.00	PredHel=0	Topology=i
lcl|ORF312_Solyc01g014367.1-Solyc01g014370:153634:153744	len=18	ExpAA=0.00	First60=0.00	PredHel=0	Topology=o
lcl|ORF575_Solyc01g014367.1-Solyc01g014370:153380:153261	len=21	ExpAA=0.04	First60=0.04	PredHel=0	Topology=i
lcl|ORF582_Solyc01g014367.1-Solyc01g014370:145394:145263	len=21	ExpAA=0.00	First60=0.00	PredHel=0	Topology=o
lcl|ORF635_Solyc01g014367.1-Solyc01g014370:65642:65439	len=42	ExpAA=0.00	First60=0.00	PredHel=0	Topology=o
lcl|ORF668_Solyc01g014367.1-Solyc01g014370:41888:41769	len=11	ExpAA=0.00	First60=0.00	PredHel=0	Topology=o
lcl|ORF679_Solyc01g014367.1-Solyc01g014370:31739:31590	len=33	ExpAA=0.00	First60=0.00	PredHel=0	Topology=o
lcl|ORF742_Solyc01g014367.1-Solyc01g014370:167794:167714	len=7	ExpAA=0.00	First60=0.00	PredHel=0	Topology=i
lcl|ORF771_Solyc01g014367.1-Solyc01g014370:144031:143939	len=16	ExpAA=0.00	First60=0.00	PredHel=0	Topology=i
lcl|ORF862_Solyc01g014367.1-Solyc01g014370:51583:51464	len=21	ExpAA=0.00	First60=0.00	PredHel=0	Topology=o
lcl|ORF872_Solyc01g014367.1-Solyc01g014370:36586:36491	len=6	ExpAA=0.00	First60=0.00	PredHel=0	Topology=i
lcl|ORF877_Solyc01g014367.1-Solyc01g014370:33826:33683	len=22	ExpAA=0.00	First60=0.00	PredHel=0	Topology=o
lcl|ORF117_Solyc01g014370-Solyc01g014373.1:129981:130124	len=23	ExpAA=0.00	First60=0.00	PredHel=0	Topology=o
lcl|ORF142_Solyc01g014370-Solyc01g014373.1:15907:15987	len=2	ExpAA=0.00	First60=0.00	PredHel=0	Topology=i
lcl|ORF147_Solyc01g014370-Solyc01g014373.1:18874:18951	len=8	ExpAA=0.00	First60=0.00	PredHel=0	Topology=i
lcl|ORF156_Solyc01g014370-Solyc01g014373.1:27964:28050	len=7	ExpAA=0.00	First60=0.00	PredHel=0	Topology=i
lcl|ORF167_Solyc01g014370-Solyc01g014373.1:42736:42825	len=8	ExpAA=0.00	First60=0.00	PredHel=0	Topology=i
lcl|ORF203_Solyc01g014370-Solyc01g014373.1:80155:80238	len=11	ExpAA=0.00	First60=0.00	PredHel=0	Topology=o
lcl|ORF223_Solyc01g014370-Solyc01g014373.1:101149:101301	len=26	ExpAA=3.78	First60=3.78	PredHel=0	Topology=o
lcl|ORF246_Solyc01g014370-Solyc01g014373.1:124126:124224	len=17	ExpAA=0.00	First60=0.00	PredHel=0	Topology=o
lcl|ORF275_Solyc01g014370-Solyc01g014373.1:21488:21583	len=13	ExpAA=0.00	First60=0.00	PredHel=0	Topology=i
lcl|ORF293_Solyc01g014370-Solyc01g014373.1:42884:42967	len=7	ExpAA=0.00	First60=0.00	PredHel=0	Topology=i
lcl|ORF325_Solyc01g014370-Solyc01g014373.1:82988:83068	len=6	ExpAA=0.00	First60=0.00	PredHel=0	Topology=o
lcl|ORF339_Solyc01g014370-Solyc01g014373.1:102134:102253	len=16	ExpAA=0.00	First60=0.00	PredHel=0	Topology=o
lcl|ORF352_Solyc01g014370-Solyc01g014373.1:117233:117364	len=29	ExpAA=0.06	First60=0.06	PredHel=0	Topology=o
lcl|ORF448_Solyc01g014370-Solyc01g014373.1:64793:64713	len=8	ExpAA=0.00	First60=0.00	PredHel=0	Topology=i
lcl|ORF507_Solyc01g014370-Solyc01g014373.1:138709:138599	len=18	ExpAA=0.00	First60=0.00	PredHel=0	Topology=i
lcl|ORF509_Solyc01g014370-Solyc01g014373.1:126946:126842	len=11	ExpAA=0.00	First60=0.00	PredHel=0	Topology=i
lcl|ORF542_Solyc01g014370-Solyc01g014373.1:90898:90806	len=12	ExpAA=0.00	First60=0.00	PredHel=0	Topology=i
lcl|ORF581_Solyc01g014370-Solyc01g014373.1:40960:40838	len=15	ExpAA=0.00	First60=0.00	PredHel=0	Topology=i
lcl|ORF597_Solyc01g014370-Solyc01g014373.1:23197:23093	len=17	ExpAA=0.00	First60=0.00	PredHel=0	Topology=o
lcl|ORF610_Solyc01g014370-Solyc01g014373.1:6721:6605	len=22	ExpAA=0.00	First60=0.00	PredHel=0	Topology=i
lcl|ORF639_Solyc01g014370-Solyc01g014373.1:124581:124468	len=15	ExpAA=0.00	First60=0.00	PredHel=0	Topology=i
lcl|ORF644_Solyc01g014370-Solyc01g014373.1:123054:122746	len=73	ExpAA=0.00	First60=0.00	PredHel=0	Topology=o
lcl|ORF700_Solyc01g014370-Solyc01g014373.1:74610:74533	len=9	ExpAA=0.00	First60=0.00	PredHel=0	Topology=i
lcl|ORF708_Solyc01g014370-Solyc01g014373.1:63408:63319	len=10	ExpAA=0.00	First60=0.00	PredHel=0	Topology=o
lcl|ORF16_Solyc01g014373.1-Solyc01g014377.1:14502:14600	len=15	ExpAA=0.00	First60=0.00	PredHel=0	Topology=o
lcl|ORF54_Solyc01g014373.1-Solyc01g014377.1:69465:69626	len=31	ExpAA=0.02	First60=0.02	PredHel=0	Topology=o
lcl|ORF144_Solyc01g014373.1-Solyc01g014377.1:180675:180812	len=25	ExpAA=0.12	First60=0.12	PredHel=0	Topology=o
lcl|ORF249_Solyc01g014373.1-Solyc01g014377.1:111232:111333	len=9	ExpAA=0.00	First60=0.00	PredHel=0	Topology=i
lcl|ORF428_Solyc01g014373.1-Solyc01g014377.1:120101:120199	len=9	ExpAA=0.00	First60=0.00	PredHel=0	Topology=i
lcl|ORF434_Solyc01g014373.1-Solyc01g014377.1:128429:128647	len=51	ExpAA=0.00	First60=0.00	PredHel=0	Topology=i
lcl|ORF437_Solyc01g014373.1-Solyc01g014377.1:131315:131407	len=10	ExpAA=0.00	First60=0.00	PredHel=0	Topology=i
lcl|ORF447_Solyc01g014373.1-Solyc01g014377.1:150878:151018	len=28	ExpAA=0.00	First60=0.00	PredHel=0	Topology=o
lcl|ORF457_Solyc01g014373.1-Solyc01g014377.1:162800:162886	len=7	ExpAA=0.00	First60=0.00	PredHel=0	Topology=i
lcl|ORF578_Solyc01g014373.1-Solyc01g014377.1:93566:93441	len=22	ExpAA=0.00	First60=0.00	PredHel=0	Topology=i
lcl|ORF581_Solyc01g014373.1-Solyc01g014377.1:89447:89328	len=23	ExpAA=0.00	First60=0.00	PredHel=0	Topology=i
lcl|ORF584_Solyc01g014373.1-Solyc01g014377.1:88103:88017	len=4	ExpAA=0.00	First60=0.00	PredHel=0	Topology=i
lcl|ORF597_Solyc01g014373.1-Solyc01g014377.1:70028:69903	len=22	ExpAA=0.00	First60=0.00	PredHel=0	Topology=i
lcl|ORF624_Solyc01g014373.1-Solyc01g014377.1:49808:49704	len=11	ExpAA=0.00	First60=0.00	PredHel=0	Topology=o
lcl|ORF667_Solyc01g014373.1-Solyc01g014377.1:194359:194138	len=48	ExpAA=0.00	First60=0.00	PredHel=0	Topology=i
lcl|ORF696_Solyc01g014373.1-Solyc01g014377.1:161788:161474	len=88	ExpAA=3.99	First60=3.42	PredHel=0	Topology=o
lcl|ORF822_Solyc01g014373.1-Solyc01g014377.1:28111:28028	len=7	ExpAA=0.00	First60=0.00	PredHel=0	Topology=o
lcl|ORF933_Solyc01g014373.1-Solyc01g014377.1:105876:105751	len=24	ExpAA=0.00	First60=0.00	PredHel=0	Topology=o
lcl|ORF1009_Solyc01g014373.1-Solyc01g014377.1:20076:19978	len=16	ExpAA=0.00	First60=0.00	PredHel=0	Topology=i
lcl|ORF6_Solyc01g014377.1-Solyc01g014390:4215:4325	len=10	ExpAA=0.00	First60=0.00	PredHel=0	Topology=o
lcl|ORF52_Solyc01g014377.1-Solyc01g014390:19280:19200	len=4	ExpAA=0.00	First60=0.00	PredHel=0	Topology=i
lcl|ORF63_Solyc01g014377.1-Solyc01g014390:6458:6285	len=36	ExpAA=0.00	First60=0.00	PredHel=0	Topology=o
lcl|ORF108_Solyc01g014390-Solyc01g014400:134988:135089	len=12	ExpAA=0.00	First60=0.00	PredHel=0	Topology=o
lcl|ORF175_Solyc01g014390-Solyc01g014400:203550:203699	len=30	ExpAA=0.06	First60=0.06	PredHel=0	Topology=i
lcl|ORF184_Solyc01g014390-Solyc01g014400:214212:214334	len=18	ExpAA=0.00	First60=0.00	PredHel=0	Topology=i
lcl|ORF278_Solyc01g014390-Solyc01g014400:10072:10221	len=27	ExpAA=0.00	First60=0.00	PredHel=0	Topology=o
lcl|ORF340_Solyc01g014390-Solyc01g014400:86725:86904	len=42	ExpAA=0.02	First60=0.02	PredHel=0	Topology=o
lcl|ORF344_Solyc01g014390-Solyc01g014400:91081:91239	len=28	ExpAA=0.00	First60=0.00	PredHel=0	Topology=o
lcl|ORF469_Solyc01g014390-Solyc01g014400:220147:220269	len=18	ExpAA=0.00	First60=0.00	PredHel=0	Topology=i
lcl|ORF552_Solyc01g014390-Solyc01g014400:24833:24937	len=15	ExpAA=0.00	First60=0.00	PredHel=0	Topology=i
lcl|ORF603_Solyc01g014390-Solyc01g014400:82289:82615	len=81	ExpAA=0.55	First60=0.51	PredHel=0	Topology=o
lcl|ORF617_Solyc01g014390-Solyc01g014400:99071:99190	len=19	ExpAA=0.00	First60=0.00	PredHel=0	Topology=i
lcl|ORF792_Solyc01g014390-Solyc01g014400:296738:296845	len=11	ExpAA=0.00	First60=0.00	PredHel=0	Topology=i
lcl|ORF821_Solyc01g014390-Solyc01g014400:274835:274758	len=5	ExpAA=0.00	First60=0.00	PredHel=0	Topology=i
lcl|ORF860_Solyc01g014390-Solyc01g014400:227084:226908	len=38	ExpAA=0.00	First60=0.00	PredHel=0	Topology=o
lcl|ORF882_Solyc01g014390-Solyc01g014400:190940:190719	len=46	ExpAA=1.48	First60=1.48	PredHel=0	Topology=o
lcl|ORF890_Solyc01g014390-Solyc01g014400:183785:183588	len=47	ExpAA=0.00	First60=0.00	PredHel=0	Topology=o
lcl|ORF947_Solyc01g014390-Solyc01g014400:116669:116577	len=9	ExpAA=0.00	First60=0.00	PredHel=0	Topology=o
lcl|ORF1081_Solyc01g014390-Solyc01g014400:256168:256022	len=23	ExpAA=0.00	First60=0.00	PredHel=0	Topology=i
lcl|ORF1144_Solyc01g014390-Solyc01g014400:180109:179927	len=34	ExpAA=0.05	First60=0.05	PredHel=0	Topology=i
lcl|ORF1172_Solyc01g014390-Solyc01g014400:149803:149654	len=26	ExpAA=8.52	First60=8.52	PredHel=0	Topology=i
lcl|ORF1274_Solyc01g014390-Solyc01g014400:52147:51995	len=25	ExpAA=0.17	First60=0.17	PredHel=0	Topology=o
lcl|ORF1300_Solyc01g014390-Solyc01g014400:18505:18311	len=31	ExpAA=0.00	First60=0.00	PredHel=0	Topology=i
lcl|ORF1305_Solyc01g014390-Solyc01g014400:17026:16751	len=72	ExpAA=0.01	First60=0.00	PredHel=0	Topology=o
lcl|ORF1379_Solyc01g014390-Solyc01g014400:249003:248857	len=23	ExpAA=0.00	First60=0.00	PredHel=0	Topology=i
lcl|ORF1384_Solyc01g014390-Solyc01g014400:243417:243322	len=5	ExpAA=0.00	First60=0.00	PredHel=0	Topology=i
lcl|ORF51_Solyc01g014400-Solyc01g014410.1:57975:58118	len=22	ExpAA=0.00	First60=0.00	PredHel=0	Topology=i
lcl|ORF160_Solyc01g014400-Solyc01g014410.1:195453:195659	len=43	ExpAA=0.44	First60=0.44	PredHel=0	Topology=i
lcl|ORF175_Solyc01g014400-Solyc01g014410.1:215694:215921	len=51	ExpAA=0.33	First60=0.33	PredHel=0	Topology=i
lcl|ORF189_Solyc01g014400-Solyc01g014410.1:232683:232940	len=60	ExpAA=6.74	First60=6.74	PredHel=0	Topology=i
lcl|ORF221_Solyc01g014400-Solyc01g014410.1:6826:6939	len=19	ExpAA=0.00	First60=0.00	PredHel=0	Topology=i
lcl|ORF282_Solyc01g014400-Solyc01g014410.1:75250:75342	len=8	ExpAA=0.00	First60=0.00	PredHel=0	Topology=i
lcl|ORF475_Solyc01g014400-Solyc01g014410.1:27749:27856	len=13	ExpAA=0.00	First60=0.00	PredHel=0	Topology=i
lcl|ORF519_Solyc01g014400-Solyc01g014410.1:85403:85489	len=7	ExpAA=0.00	First60=0.00	PredHel=0	Topology=i
lcl|ORF584_Solyc01g014400-Solyc01g014410.1:182357:182533	len=40	ExpAA=0.00	First60=0.00	PredHel=0	Topology=o
lcl|ORF813_Solyc01g014400-Solyc01g014410.1:78590:78501	len=6	ExpAA=0.00	First60=0.00	PredHel=0	Topology=o
lcl|ORF922_Solyc01g014400-Solyc01g014410.1:234574:234359	len=45	ExpAA=0.36	First60=0.36	PredHel=0	Topology=o
lcl|ORF1032_Solyc01g014400-Solyc01g014410.1:86302:86219	len=2	ExpAA=0.00	First60=0.00	PredHel=0	Topology=i
lcl|ORF1064_Solyc01g014400-Solyc01g014410.1:50095:49997	len=9	ExpAA=0.00	First60=0.00	PredHel=0	Topology=o
lcl|ORF1081_Solyc01g014400-Solyc01g014410.1:30793:30671	len=13	ExpAA=0.00	First60=0.00	PredHel=0	Topology=i
[truncated: 59,784 more rows]

## Sheet: Pedicted sORFs
Table_2_SuppInfo. The sequence information of predicted sORFs.
[truncated: 61,307 more rows]

[truncated: 2 more sheets: Predicted sORFs(去重), sORFs classfication]
