# Supplementary material for: Small secreted peptides (SSPs) in tomato and their potential roles in drought stress response
Source: Mol Hortic. 2023 Aug 25;3:17. doi: 10.1186/s43897-023-00063-2 (PMC10515272; doi:10.1186/s43897-023-00063-2)
Supplement: Supplementary file 1 — Additional file 1. The online version contains supplementary materials available at (web address will be provided by the publisher). Supplementary Fig. S1. The distribution of sORFs and annotated proteins. Supplementary Fig. S2. Chromosome distribution and sequence alignment of SlCEP genes. Supplementary Fig. S3. Heatmap visualization of the expression pattern of SlCEPs under drought (20% PEG-6000) stress for 0, 3, 6 and 12 hour based on qRT-PCR. Supplementary Fig. S4. Expression level of SlSRK2C, SlCEP10, SlCEP11 under drought (20% PEG6000 for 6 h), salt (200 mM NaCl for 3 h) and ABA (100 μM ABA for 6 h) stress treatments. Supplementary Fig. S5. Supplementary Table S1. SlSSPs prediction. Supplementary Table S2. sORFs prediction (ORF finder). Supplementary Table S3. GO analysis of SlSSPs. Supplementary Table S4. List of primers used in this study. [file 43897_2023_63_MOESM1_ESM.zip › renamed_f0677.xlsx]

## Sheet: Total GO terms
Table_3_SuppInfo. GO analysis of TaSSPs. Terms with p value ≤ 0.001, FDR ≤ 0.05 are identified as significant terms.
GO_acc	term_type	Term	queryitem	querytotal	bgitem	bgtotal	pvalue	FDR	entries
GO:0006869	Biological Process	lipid transport	32	445	303	25407	5.2e-15	7e-13	// Solyc08g078910 // Solyc10g076200 // Solyc06g069110 // Solyc01g090360 // Solyc01g081600 // Solyc01g103060 // Solyc03g083990 // Solyc10g075070 // Solyc06g005770 // Solyc09g082270 // Solyc06g084190 // Solyc09g065430 // Solyc10g075050 // Solyc03g034380 // Solyc10g075110 // Solyc03g034390 // Solyc08g078900 // Solyc08g067500 // Solyc01g073680 // Solyc08g067550 // Solyc08g005960 // Solyc06g069070 // …
GO:0010876	Biological Process	lipid localization	32	445	410	25407	1e-11	6.7e-10	// Solyc08g078910 // Solyc10g076200 // Solyc06g069110 // Solyc01g090360 // Solyc01g081600 // Solyc01g103060 // Solyc03g083990 // Solyc10g075070 // Solyc06g005770 // Solyc09g082270 // Solyc06g084190 // Solyc09g065430 // Solyc10g075050 // Solyc03g034380 // Solyc10g075110 // Solyc03g034390 // Solyc08g078900 // Solyc08g067500 // Solyc01g073680 // Solyc08g067550 // Solyc08g005960 // Solyc06g069070 // …
GO:0016998	Biological Process	cell wall macromolecule catabolic process	9	445	76	25407	1.6e-05	0.00071	// Solyc07g009500 // Solyc10g074400 // Solyc11g020530 // Solyc07g009530 // Solyc01g097240 // Solyc10g083410 // Solyc10g017970 // Solyc10g017980 // Solyc07g009510
GO:0044248	Biological Process	cellular catabolic process	10	445	2814	25407	1	1	// Solyc07g009500 // Solyc10g074400 // Solyc11g020530 // Solyc07g009530 // Solyc01g097240 // Solyc10g083410 // Solyc10g017970 // Solyc09g017980 // Solyc10g017980 // Solyc07g009510
GO:0044036	Biological Process	cell wall macromolecule metabolic process	9	445	441	25407	0.37	1	// Solyc07g009500 // Solyc10g074400 // Solyc11g020530 // Solyc07g009530 // Solyc01g097240 // Solyc10g083410 // Solyc10g017970 // Solyc10g017980 // Solyc07g009510
GO:0044699	Biological Process	single-organism process	49	445	18037	25407	1	1	// Solyc08g078910 // Solyc04g079010 // Solyc12g049370 // Solyc11g021110 // Solyc10g076200 // Solyc06g069110 // Solyc03g119880 // Solyc01g090360 // Solyc01g081600 // Solyc01g103060 // Solyc02g063080 // Solyc10g075050 // Solyc10g075070 // Solyc06g005770 // Solyc09g082270 // Solyc06g084190 // Solyc09g065430 // Solyc03g083990 // Solyc01g010640 // Solyc03g034380 // Solyc10g075110 // Solyc11g069690 // …
GO:0044267	Biological Process	cellular protein metabolic process	5	445	6288	25407	1	1	// Solyc02g031900 // Solyc09g017980 // Solyc08g016730 // Solyc10g012270 // Solyc02g031850
GO:0044710	Biological Process	single-organism metabolic process	14	445	8135	25407	1	1	// Solyc01g014070 // Solyc09g008690 // Solyc02g063080 // Solyc04g079010 // Solyc11g013860 // Solyc01g010640 // Solyc11g021040 // Solyc12g049370 // Solyc05g050730 // Solyc05g052360 // Solyc02g062660 // Solyc04g058040 // Solyc11g021110 // Solyc03g119880
GO:0044260	Biological Process	cellular macromolecule metabolic process	18	445	11847	25407	1	1	// Solyc09g015110 // Solyc02g031900 // Solyc10g012270 // Solyc11g020530 // Solyc10g017970 // Solyc02g031850 // Solyc10g074400 // Solyc04g079010 // Solyc01g097240 // Solyc08g016730 // Solyc10g083410 // Solyc09g082310 // Solyc03g114120 // Solyc07g009530 // Solyc09g017980 // Solyc10g017980 // Solyc07g009500 // Solyc07g009510
GO:0009611	Biological Process	response to wounding	16	445	1442	25407	0.98	1	// Solyc09g084470 // Solyc09g084460 // Solyc09g089530 // Solyc08g080630 // Solyc08g080020 // Solyc11g007050 // Solyc09g089490 // Solyc09g089500 // Solyc09g084490 // Solyc09g084480 // Solyc10g086090 // Solyc09g089540 // Solyc09g089520 // Solyc09g084450 // Solyc09g084440 // Solyc10g086100
GO:0071554	Biological Process	cell wall organization or biogenesis	11	445	1841	25407	1	1	// Solyc07g009500 // Solyc10g074400 // Solyc11g020530 // Solyc07g009530 // Solyc01g097240 // Solyc06g049050 // Solyc10g083410 // Solyc10g017970 // Solyc10g017980 // Solyc08g007780 // Solyc07g009510
GO:0071704	Biological Process	organic substance metabolic process	29	445	17297	25407	1	1	// Solyc12g088260 // Solyc07g009530 // Solyc10g085770 // Solyc04g079010 // Solyc10g012270 // Solyc12g055980 // Solyc10g054090 // Solyc11g065290 // Solyc12g049370 // Solyc09g082310 // Solyc09g015110 // Solyc02g031850 // Solyc03g114120 // Solyc10g017980 // Solyc07g009500 // Solyc08g079940 // Solyc09g008690 // Solyc11g013860 // Solyc08g016730 // Solyc11g021040 // Solyc09g017980 // Solyc02g031900 // …
GO:0065007	Biological Process	biological regulation	7	445	13669	25407	1	1	// Solyc09g015110 // Solyc08g079940 // Solyc06g065370 // Solyc11g018590 // Solyc09g005580 // Solyc11g069690 // Solyc11g069860
GO:1902578	Biological Process	single-organism localization	32	445	3394	25407	1	1	// Solyc08g078910 // Solyc10g076200 // Solyc06g069110 // Solyc01g090360 // Solyc01g081600 // Solyc01g103060 // Solyc03g083990 // Solyc10g075070 // Solyc06g005770 // Solyc09g082270 // Solyc06g084190 // Solyc09g065430 // Solyc10g075050 // Solyc03g034380 // Solyc10g075110 // Solyc03g034390 // Solyc08g078900 // Solyc08g067500 // Solyc01g073680 // Solyc08g067550 // Solyc08g005960 // Solyc06g069070 // …
GO:0071702	Biological Process	organic substance transport	32	445	2725	25407	1	1	// Solyc08g078910 // Solyc10g076200 // Solyc06g069110 // Solyc01g090360 // Solyc01g081600 // Solyc01g103060 // Solyc03g083990 // Solyc10g075070 // Solyc06g005770 // Solyc09g082270 // Solyc06g084190 // Solyc09g065430 // Solyc10g075050 // Solyc03g034380 // Solyc10g075110 // Solyc03g034390 // Solyc08g078900 // Solyc08g067500 // Solyc01g073680 // Solyc08g067550 // Solyc08g005960 // Solyc06g069070 // …
GO:0006508	Biological Process	proteolysis	6	445	1719	25407	1	1	// Solyc08g079940 // Solyc12g088260 // Solyc10g085770 // Solyc10g054090 // Solyc09g017980 // Solyc06g009090
GO:0033036	Biological Process	macromolecule localization	32	445	3165	25407	1	1	// Solyc08g078910 // Solyc10g076200 // Solyc06g069110 // Solyc01g090360 // Solyc01g081600 // Solyc01g103060 // Solyc03g083990 // Solyc10g075070 // Solyc06g005770 // Solyc09g082270 // Solyc06g084190 // Solyc09g065430 // Solyc10g075050 // Solyc03g034380 // Solyc10g075110 // Solyc03g034390 // Solyc08g078900 // Solyc08g067500 // Solyc01g073680 // Solyc08g067550 // Solyc08g005960 // Solyc06g069070 // …
GO:0009987	Biological Process	cellular process	26	445	21338	25407	1	1	// Solyc07g009530 // Solyc01g010590 // Solyc04g079010 // Solyc12g049370 // Solyc09g082310 // Solyc09g015110 // Solyc02g031850 // Solyc03g114120 // Solyc11g069690 // Solyc10g017980 // Solyc06g049050 // Solyc11g069860 // Solyc07g009500 // Solyc10g012270 // Solyc04g081530 // Solyc08g016730 // Solyc09g017980 // Solyc02g031900 // Solyc10g074400 // Solyc11g020530 // Solyc01g097240 // Solyc09g005580 // …
GO:0006810	Biological Process	transport	33	445	5450	25407	1	1	// Solyc08g078910 // Solyc10g076200 // Solyc06g069110 // Solyc01g090360 // Solyc01g081600 // Solyc01g103060 // Solyc03g083990 // Solyc10g075070 // Solyc06g005770 // Solyc09g082270 // Solyc06g084190 // Solyc09g065430 // Solyc10g075050 // Solyc03g034380 // Solyc10g075110 // Solyc03g034390 // Solyc08g078900 // Solyc08g067500 // Solyc01g073680 // Solyc08g067550 // Solyc08g005960 // Solyc06g069070 // …
GO:0006952	Biological Process	defense response	17	445	5413	25407	1	1	// Solyc07g009100 // Solyc07g009090 // Solyc07g005630 // Solyc07g009260 // Solyc07g009080 // Solyc11g006260 // Solyc07g009070 // Solyc11g006950 // Solyc01g097240 // Solyc07g009040 // Solyc07g009050 // Solyc11g028040 // Solyc07g016120 // Solyc07g009020 // Solyc07g009030 // Solyc11g028070 // Solyc07g006380
GO:0006950	Biological Process	response to stress	33	445	10861	25407	1	1	// Solyc09g084460 // Solyc07g009100 // Solyc07g009090 // Solyc11g007050 // Solyc07g009260 // Solyc07g009070 // Solyc07g009050 // Solyc07g016120 // Solyc07g009030 // Solyc07g006380 // Solyc09g089530 // Solyc08g080630 // Solyc11g006950 // Solyc09g084490 // Solyc11g006260 // Solyc11g028070 // Solyc09g084450 // Solyc09g089490 // Solyc09g084470 // Solyc08g080020 // Solyc07g009080 // Solyc07g009040 // …
GO:0044763	Biological Process	single-organism cellular process	5	445	15312	25407	1	1	// Solyc11g069690 // Solyc04g079010 // Solyc12g049370 // Solyc09g005580 // Solyc11g069860
GO:0008152	Biological Process	metabolic process	41	445	18362	25407	1	1	// Solyc12g088260 // Solyc07g009530 // Solyc10g085770 // Solyc04g079010 // Solyc10g012270 // Solyc12g055980 // Solyc10g054090 // Solyc11g065290 // Solyc10g018760 // Solyc12g049370 // Solyc09g082310 // Solyc11g021110 // Solyc04g058040 // Solyc03g119880 // Solyc09g015110 // Solyc02g031850 // Solyc01g010640 // Solyc03g114120 // Solyc10g017980 // Solyc07g009500 // Solyc08g079940 // Solyc01g014070 // …
GO:0051234	Biological Process	establishment of localization	33	445	5619	25407	1	1	// Solyc08g078910 // Solyc10g076200 // Solyc06g069110 // Solyc01g090360 // Solyc01g081600 // Solyc01g103060 // Solyc03g083990 // Solyc10g075070 // Solyc06g005770 // Solyc09g082270 // Solyc06g084190 // Solyc09g065430 // Solyc10g075050 // Solyc03g034380 // Solyc10g075110 // Solyc03g034390 // Solyc08g078900 // Solyc08g067500 // Solyc01g073680 // Solyc08g067550 // Solyc08g005960 // Solyc06g069070 // …
GO:0009056	Biological Process	catabolic process	10	445	3511	25407	1	1	// Solyc07g009500 // Solyc10g074400 // Solyc11g020530 // Solyc07g009530 // Solyc01g097240 // Solyc10g083410 // Solyc10g017970 // Solyc09g017980 // Solyc10g017980 // Solyc07g009510
GO:0051179	Biological Process	localization	33	445	6521	25407	1	1	// Solyc08g078910 // Solyc10g076200 // Solyc06g069110 // Solyc01g090360 // Solyc01g081600 // Solyc01g103060 // Solyc03g083990 // Solyc10g075070 // Solyc06g005770 // Solyc09g082270 // Solyc06g084190 // Solyc09g065430 // Solyc10g075050 // Solyc03g034380 // Solyc10g075110 // Solyc03g034390 // Solyc08g078900 // Solyc08g067500 // Solyc01g073680 // Solyc08g067550 // Solyc08g005960 // Solyc06g069070 // …
GO:0055114	Biological Process	oxidation-reduction process	9	445	1972	25407	1	1	// Solyc01g014070 // Solyc02g062660 // Solyc02g063080 // Solyc01g010640 // Solyc05g050730 // Solyc05g052360 // Solyc04g058040 // Solyc11g021110 // Solyc03g119880
GO:0044238	Biological Process	primary metabolic process	20	445	15716	25407	1	1	// Solyc09g015110 // Solyc02g031900 // Solyc08g079940 // Solyc12g088260 // Solyc09g008690 // Solyc02g031850 // Solyc10g085770 // Solyc04g079010 // Solyc10g012270 // Solyc12g055980 // Solyc10g054090 // Solyc11g065290 // Solyc08g016730 // Solyc11g021040 // Solyc12g049370 // Solyc09g082310 // Solyc03g114120 // Solyc09g017980 // Solyc11g013860 // Solyc06g009090
GO:0019538	Biological Process	protein metabolic process	10	445	6745	25407	1	1	// Solyc02g031900 // Solyc08g079940 // Solyc12g088260 // Solyc02g031850 // Solyc10g085770 // Solyc10g012270 // Solyc10g054090 // Solyc08g016730 // Solyc09g017980 // Solyc06g009090
GO:0050896	Biological Process	response to stimulus	33	445	15225	25407	1	1	// Solyc09g084460 // Solyc07g009100 // Solyc07g009090 // Solyc11g007050 // Solyc07g009260 // Solyc07g009070 // Solyc07g009050 // Solyc07g016120 // Solyc07g009030 // Solyc07g006380 // Solyc09g089530 // Solyc08g080630 // Solyc11g006950 // Solyc09g084490 // Solyc11g006260 // Solyc11g028070 // Solyc09g084450 // Solyc09g089490 // Solyc09g084470 // Solyc08g080020 // Solyc07g009080 // Solyc07g009040 // …
GO:0044765	Biological Process	single-organism transport	32	445	3208	25407	1	1	// Solyc08g078910 // Solyc10g076200 // Solyc06g069110 // Solyc01g090360 // Solyc01g081600 // Solyc01g103060 // Solyc03g083990 // Solyc10g075070 // Solyc06g005770 // Solyc09g082270 // Solyc06g084190 // Solyc09g065430 // Solyc10g075050 // Solyc03g034380 // Solyc10g075110 // Solyc03g034390 // Solyc08g078900 // Solyc08g067500 // Solyc01g073680 // Solyc08g067550 // Solyc08g005960 // Solyc06g069070 // …
GO:0044237	Biological Process	cellular metabolic process	19	445	17043	25407	1	1	// Solyc09g015110 // Solyc02g031900 // Solyc10g012270 // Solyc11g020530 // Solyc10g017970 // Solyc02g031850 // Solyc10g074400 // Solyc04g079010 // Solyc01g097240 // Solyc08g016730 // Solyc10g083410 // Solyc12g049370 // Solyc09g082310 // Solyc03g114120 // Solyc07g009530 // Solyc09g017980 // Solyc10g017980 // Solyc07g009500 // Solyc07g009510
GO:0043170	Biological Process	macromolecule metabolic process	23	445	12979	25407	1	1	// Solyc12g088260 // Solyc07g009530 // Solyc10g085770 // Solyc04g079010 // Solyc10g012270 // Solyc10g054090 // Solyc09g082310 // Solyc09g015110 // Solyc02g031850 // Solyc03g114120 // Solyc10g017980 // Solyc07g009500 // Solyc08g079940 // Solyc08g016730 // Solyc09g017980 // Solyc02g031900 // Solyc10g074400 // Solyc11g020530 // Solyc01g097240 // Solyc10g083410 // Solyc10g017970 // Solyc06g009090 // …
GO:0030414	Molecular Function	peptidase inhibitor activity	44	445	110	25407	3.7e-41	7.6e-39	// Solyc03g098730 // Solyc04g008470 // Solyc06g072230 // Solyc03g020080 // Solyc06g072210 // Solyc11g021060 // Solyc04g014780 // Solyc09g097850 // Solyc03g098780 // Solyc03g080040 // Solyc03g020070 // Solyc07g007710 // Solyc07g007240 // Solyc03g020010 // Solyc07g007730 // Solyc03g020030 // Solyc07g007750 // Solyc05g054120 // Solyc03g098700 // Solyc03g098720 // Solyc04g079450 // Solyc06g072220 // …
GO:0061134	Molecular Function	peptidase regulator activity	44	445	136	25407	7e-38	7.2e-36	// Solyc03g098730 // Solyc04g008470 // Solyc06g072230 // Solyc03g020080 // Solyc06g072210 // Solyc11g021060 // Solyc04g014780 // Solyc09g097850 // Solyc03g098780 // Solyc03g080040 // Solyc03g020070 // Solyc07g007710 // Solyc07g007240 // Solyc03g020010 // Solyc07g007730 // Solyc03g020030 // Solyc07g007750 // Solyc05g054120 // Solyc03g098700 // Solyc03g098720 // Solyc04g079450 // Solyc06g072220 // …
GO:0004866	Molecular Function	endopeptidase inhibitor activity	36	445	91	25407	1.1e-33	7.3e-32	// Solyc03g098730 // Solyc06g072230 // Solyc03g020080 // Solyc06g072210 // Solyc04g014780 // Solyc09g097850 // Solyc03g098780 // Solyc03g080040 // Solyc03g020070 // Solyc07g007240 // Solyc03g020010 // Solyc03g098740 // Solyc03g020030 // Solyc05g054120 // Solyc03g098700 // Solyc03g098720 // Solyc04g079450 // Solyc06g072220 // Solyc03g098680 // Solyc03g098760 // Solyc01g009020 // Solyc03g020050 // …
GO:0004857	Molecular Function	enzyme inhibitor activity	55	445	341	25407	2.1e-33	1.1e-31	// Solyc03g098730 // Solyc04g008470 // Solyc06g072230 // Solyc03g020080 // Solyc06g072210 // Solyc01g091110 // Solyc03g112180 // Solyc07g042390 // Solyc11g021060 // Solyc04g072470 // Solyc10g018330 // Solyc09g097850 // Solyc03g098780 // Solyc03g080040 // Solyc03g020070 // Solyc07g007710 // Solyc07g007240 // Solyc03g020010 // Solyc07g007730 // Solyc11g005820 // Solyc03g020030 // Solyc07g007750 // …
GO:0061135	Molecular Function	endopeptidase regulator activity	36	445	96	25407	5e-33	2.1e-31	// Solyc03g098730 // Solyc06g072230 // Solyc03g020080 // Solyc06g072210 // Solyc04g014780 // Solyc09g097850 // Solyc03g098780 // Solyc03g080040 // Solyc03g020070 // Solyc07g007240 // Solyc03g020010 // Solyc03g098740 // Solyc03g020030 // Solyc05g054120 // Solyc03g098700 // Solyc03g098720 // Solyc04g079450 // Solyc06g072220 // Solyc03g098680 // Solyc03g098760 // Solyc01g009020 // Solyc03g020050 // …
GO:0030599	Molecular Function	pectinesterase activity	29	445	81	25407	2.4e-26	8.1e-25	// Solyc12g099190 // Solyc03g083700 // Solyc03g083720 // Solyc12g099210 // Solyc04g015510 // Solyc01g097660 // Solyc08g016120 // Solyc08g016100 // Solyc01g088590 // Solyc11g005470 // Solyc06g005460 // Solyc11g019910 // Solyc04g071850 // Solyc08g007450 // Solyc09g092350 // Solyc02g069330 // Solyc03g083710 // Solyc10g076730 // Solyc03g083730 // Solyc03g083660 // Solyc09g011280 // Solyc03g083770 // …
GO:0004867	Molecular Function	serine-type endopeptidase inhibitor activity	23	445	43	25407	2.7e-24	7.7e-23	// Solyc06g072230 // Solyc03g020080 // Solyc06g072210 // Solyc03g020050 // Solyc03g098780 // Solyc03g080040 // Solyc03g020070 // Solyc03g020010 // Solyc03g098740 // Solyc03g020030 // Solyc04g079450 // Solyc06g072220 // Solyc11g020960 // Solyc03g019690 // Solyc11g021060 // Solyc03g020040 // Solyc07g054720 // Solyc03g098790 // Solyc03g098670 // Solyc06g073020 // Solyc03g020060 // Solyc11g022590 // …
GO:0009055	Molecular Function	electron carrier activity	33	445	225	25407	2.8e-19	7.2e-18	// Solyc01g014060 // Solyc08g066740 // Solyc02g094050 // Solyc07g008130 // Solyc02g088380 // Solyc05g054900 // Solyc03g119880 // Solyc01g094040 // Solyc12g042580 // Solyc08g079780 // Solyc07g053880 // Solyc09g065250 // Solyc09g075810 // Solyc11g062350 // Solyc12g042780 // Solyc07g008140 // Solyc01g014070 // Solyc04g074740 // Solyc03g120860 // Solyc08g006790 // Solyc12g005710 // Solyc01g104400 // …
GO:0030234	Molecular Function	enzyme regulator activity	55	445	787	25407	2e-17	4.6e-16	// Solyc03g098730 // Solyc04g008470 // Solyc06g072230 // Solyc03g020080 // Solyc06g072210 // Solyc01g091110 // Solyc03g112180 // Solyc07g042390 // Solyc11g021060 // Solyc04g072470 // Solyc10g018330 // Solyc09g097850 // Solyc03g098780 // Solyc03g080040 // Solyc03g020070 // Solyc07g007710 // Solyc07g007240 // Solyc03g020010 // Solyc07g007730 // Solyc11g005820 // Solyc03g020030 // Solyc07g007750 // …
GO:0045735	Molecular Function	nutrient reservoir activity	15	445	30	25407	5.9e-16	1.2e-14	// Solyc11g006730 // Solyc11g068570 // Solyc08g080490 // Solyc10g078840 // Solyc10g078850 // Solyc03g113580 // Solyc03g113570 // Solyc11g006980 // Solyc05g006500 // Solyc11g068590 // Solyc11g068580 // Solyc09g082360 // Solyc01g102380 // Solyc01g102400 // Solyc08g080480
GO:0098772	Molecular Function	molecular function regulator	55	445	927	25407	1.5e-14	2.7e-13	// Solyc03g098730 // Solyc04g008470 // Solyc06g072230 // Solyc03g020080 // Solyc06g072210 // Solyc01g091110 // Solyc03g112180 // Solyc07g042390 // Solyc11g021060 // Solyc04g072470 // Solyc10g018330 // Solyc09g097850 // Solyc03g098780 // Solyc03g080040 // Solyc03g020070 // Solyc07g007710 // Solyc07g007240 // Solyc03g020010 // Solyc07g007730 // Solyc11g005820 // Solyc03g020030 // Solyc07g007750 // …
GO:0052689	Molecular Function	carboxylic ester hydrolase activity	31	445	396	25407	2e-11	3.3e-10	// Solyc12g099190 // Solyc03g083700 // Solyc03g083720 // Solyc12g099210 // Solyc04g015510 // Solyc01g097660 // Solyc08g016120 // Solyc08g016100 // Solyc01g088590 // Solyc11g005470 // Solyc06g005460 // Solyc11g019910 // Solyc04g071850 // Solyc08g007450 // Solyc09g092350 // Solyc02g069330 // Solyc03g083710 // Solyc10g076730 // Solyc04g040090 // Solyc03g083730 // Solyc03g083660 // Solyc09g011280 // …
GO:0008289	Molecular Function	lipid binding	33	445	540	25407	1.8e-09	2.8e-08	// Solyc01g009590 // Solyc06g035820 // Solyc03g091000 // Solyc08g078870 // Solyc03g091020 // Solyc03g121900 // Solyc01g066910 // Solyc08g079200 // Solyc03g091010 // Solyc08g078930 // Solyc03g093070 // Solyc06g065970 // Solyc03g093050 // Solyc06g060640 // Solyc07g064210 // Solyc09g065410 // Solyc07g065110 // Solyc08g078920 // Solyc08g074480 // Solyc03g091030 // Solyc01g086830 // Solyc05g041140 // …
GO:0005319	Molecular Function	lipid transporter activity	18	445	163	25407	2.7e-09	3.9e-08	// Solyc01g009590 // Solyc10g012130 // Solyc10g012120 // Solyc06g035820 // Solyc10g075090 // Solyc07g065110 // Solyc01g081590 // Solyc10g075150 // Solyc10g075100 // Solyc08g067510 // Solyc03g121900 // Solyc01g066910 // Solyc03g026090 // Solyc06g065600 // Solyc06g059790 // Solyc09g018010 // Solyc01g109390 // Solyc06g059830
GO:0008061	Molecular Function	chitin binding	11	445	48	25407	4.6e-09	6.3e-08	// Solyc07g009500 // Solyc10g074400 // Solyc11g020530 // Solyc07g009530 // Solyc11g020130 // Solyc10g055790 // Solyc03g116190 // Solyc10g017970 // Solyc10g017980 // Solyc03g116240 // Solyc07g009510
GO:0050162	Molecular Function	oxalate oxidase activity	8	445	19	25407	1.2e-08	1.5e-07	// Solyc07g041720 // Solyc09g090000 // Solyc11g068600 // Solyc01g088300 // Solyc09g090040 // Solyc09g089990 // Solyc01g102890 // Solyc03g123410
GO:0046910	Molecular Function	pectinesterase inhibitor activity	11	445	74	25407	2.4e-07	2.8e-06	// Solyc08g006690 // Solyc10g018330 // Solyc10g018320 // Solyc12g009270 // Solyc12g099200 // Solyc01g091100 // Solyc11g005820 // Solyc03g112180 // Solyc07g042390 // Solyc01g091110 // Solyc03g112170
GO:0016623	Molecular Function	oxidoreductase activity, acting on the aldehyde or oxo group of donors, oxygen as acceptor	8	445	45	25407	3.3e-06	3.7e-05	// Solyc07g041720 // Solyc09g090000 // Solyc11g068600 // Solyc01g088300 // Solyc09g090040 // Solyc09g089990 // Solyc01g102890 // Solyc03g123410
GO:0004869	Molecular Function	cysteine-type endopeptidase inhibitor activity	7	445	37	25407	9.4e-06	0.0001	// Solyc04g014780 // Solyc04g014790 // Solyc09g097850 // Solyc04g079450 // Solyc03g097270 // Solyc01g009020 // Solyc05g054120
GO:0005516	Molecular Function	calmodulin binding	20	445	371	25407	1.7e-05	0.00017	// Solyc08g067540 // Solyc10g012130 // Solyc10g012120 // Solyc10g075090 // Solyc01g081590 // Solyc10g075150 // Solyc08g067520 // Solyc08g067510 // Solyc02g087910 // Solyc03g026090 // Solyc01g081580 // Solyc09g008500 // Solyc06g065600 // Solyc06g059790 // Solyc08g067530 // Solyc09g018010 // Solyc10g012110 // Solyc06g005780 // Solyc06g059830 // Solyc10g075100
GO:0016903	Molecular Function	oxidoreductase activity, acting on the aldehyde or oxo group of donors	8	445	151	25407	0.0064	0.062	// Solyc07g041720 // Solyc09g090000 // Solyc11g068600 // Solyc01g088300 // Solyc09g090040 // Solyc09g089990 // Solyc01g102890 // Solyc03g123410
GO:0016788	Molecular Function	hydrolase activity, acting on ester bonds	41	445	1873	25407	0.087	0.8	// Solyc12g099190 // Solyc09g007660 // Solyc03g083700 // Solyc11g069250 // Solyc03g083720 // Solyc12g099210 // Solyc04g015510 // Solyc02g077130 // Solyc01g097660 // Solyc08g016120 // Solyc04g005640 // Solyc06g075220 // Solyc01g088590 // Solyc11g005470 // Solyc06g005460 // Solyc07g014730 // Solyc07g006570 // Solyc08g016100 // Solyc08g007450 // Solyc05g007940 // Solyc09g092350 // Solyc02g069330 // …
GO:0004521	Molecular Function	endoribonuclease activity	5	445	136	25407	0.097	0.86	// Solyc01g055200 // Solyc05g007940 // Solyc04g005640 // Solyc07g006570 // Solyc05g007950
GO:1901265	Molecular Function	nucleoside phosphate binding	5	445	3564	25407	1	1	// Solyc03g117620 // Solyc12g076340 // Solyc03g006690 // Solyc12g062900 // Solyc02g070120
GO:0036094	Molecular Function	small molecule binding	5	445	3735	25407	1	1	// Solyc03g117620 // Solyc12g076340 // Solyc03g006690 // Solyc12g062900 // Solyc02g070120
GO:0004519	Molecular Function	endonuclease activity	5	445	357	25407	0.75	1	// Solyc01g055200 // Solyc05g007940 // Solyc04g005640 // Solyc07g006570 // Solyc05g007950
GO:0004871	Molecular Function	signal transducer activity	9	445	727	25407	0.89	1	// Solyc01g009810 // Solyc07g063030 // Solyc01g107250 // Solyc02g014290 // Solyc10g081190 // Solyc01g099520 // Solyc02g090960 // Solyc10g051370 // Solyc09g074890
GO:0097367	Molecular Function	carbohydrate derivative binding	14	445	2552	25407	1	1	// Solyc07g009500 // Solyc10g074400 // Solyc11g020530 // Solyc07g009530 // Solyc11g020130 // Solyc10g055790 // Solyc03g116190 // Solyc12g062900 // Solyc12g076340 // Solyc10g017970 // Solyc10g017980 // Solyc03g116240 // Solyc03g117620 // Solyc07g009510
GO:1901363	Molecular Function	heterocyclic compound binding	11	445	9231	25407	1	1	// Solyc03g112650 // Solyc03g006690 // Solyc07g061790 // Solyc12g100340 // Solyc12g062900 // Solyc09g057670 // Solyc12g076340 // Solyc07g061800 // Solyc03g117620 // Solyc02g070120 // Solyc03g094080
GO:0016491	Molecular Function	oxidoreductase activity	12	445	2291	25407	1	1	// Solyc01g058030 // Solyc03g007160 // Solyc07g041720 // Solyc09g090000 // Solyc06g007330 // Solyc11g068600 // Solyc01g088300 // Solyc03g123410 // Solyc06g082250 // Solyc09g089990 // Solyc01g102890 // Solyc09g090040
GO:0004540	Molecular Function	ribonuclease activity	5	445	234	25407	0.39	1	// Solyc01g055200 // Solyc05g007940 // Solyc04g005640 // Solyc07g006570 // Solyc05g007950
GO:0000166	Molecular Function	nucleotide binding	5	445	3564	25407	1	1	// Solyc03g117620 // Solyc12g076340 // Solyc03g006690 // Solyc12g062900 // Solyc02g070120
GO:0016740	Molecular Function	transferase activity	12	445	6085	25407	1	1	// Solyc01g009810 // Solyc01g107250 // Solyc07g053420 // Solyc10g081190 // Solyc06g068750 // Solyc10g012320 // Solyc07g021660 // Solyc12g009770 // Solyc01g008100 // Solyc10g051370 // Solyc03g118120 // Solyc07g026890
GO:0004872	Molecular Function	receptor activity	5	445	649	25407	0.99	1	// Solyc01g009810 // Solyc03g120960 // Solyc10g081190 // Solyc01g107250 // Solyc10g051370
GO:0016787	Molecular Function	hydrolase activity	50	445	5288	25407	1	1	// Solyc12g099190 // Solyc09g007660 // Solyc03g083700 // Solyc11g069250 // Solyc07g053540 // Solyc08g016120 // Solyc01g098780 // Solyc04g015510 // Solyc03g083710 // Solyc01g097660 // Solyc04g050250 // Solyc04g005640 // Solyc06g075220 // Solyc01g088590 // Solyc11g005470 // Solyc06g005460 // Solyc02g032580 // Solyc04g071850 // Solyc08g016100 // Solyc08g007450 // Solyc05g007940 // Solyc09g092350 // …
GO:0005198	Molecular Function	structural molecule activity	5	445	687	25407	0.99	1	// Solyc02g088100 // Solyc05g007830 // Solyc06g007520 // Solyc09g056380 // Solyc02g078100
GO:0005215	Molecular Function	transporter activity	19	445	1640	25407	0.98	1	// Solyc01g009590 // Solyc10g012130 // Solyc10g012120 // Solyc06g035820 // Solyc10g075090 // Solyc07g065110 // Solyc01g081590 // Solyc10g075150 // Solyc10g075100 // Solyc08g067510 // Solyc03g121900 // Solyc01g066910 // Solyc03g026090 // Solyc06g065600 // Solyc06g005840 // Solyc06g059790 // Solyc09g018010 // Solyc01g109390 // Solyc06g059830
GO:0003824	Molecular Function	catalytic activity	78	445	13302	25407	1	1	// Solyc12g099190 // Solyc09g007660 // Solyc12g036200 // Solyc03g007160 // Solyc07g014730 // Solyc10g012320 // Solyc11g069250 // Solyc07g053540 // Solyc08g016120 // Solyc01g098780 // Solyc04g015510 // Solyc01g067410 // Solyc03g083710 // Solyc01g097660 // Solyc03g123410 // Solyc04g050250 // Solyc03g083700 // Solyc04g005640 // Solyc03g118120 // Solyc06g075220 // Solyc01g088590 // Solyc01g058030 // …
GO:0022892	Molecular Function	substrate-specific transporter activity	19	445	1482	25407	0.94	1	// Solyc01g009590 // Solyc10g012130 // Solyc10g012120 // Solyc06g035820 // Solyc10g075090 // Solyc07g065110 // Solyc01g081590 // Solyc10g075150 // Solyc10g075100 // Solyc08g067510 // Solyc03g121900 // Solyc01g066910 // Solyc03g026090 // Solyc06g065600 // Solyc06g005840 // Solyc06g059790 // Solyc09g018010 // Solyc01g109390 // Solyc06g059830
GO:0060089	Molecular Function	molecular transducer activity	5	445	652	25407	0.99	1	// Solyc01g009810 // Solyc03g120960 // Solyc10g081190 // Solyc01g107250 // Solyc10g051370
GO:0016772	Molecular Function	transferase activity, transferring phosphorus-containing groups	5	445	2333	25407	1	1	// Solyc01g009810 // Solyc10g081190 // Solyc01g107250 // Solyc10g051370 // Solyc12g009770
GO:0016301	Molecular Function	kinase activity	5	445	1852	25407	1	1	// Solyc01g009810 // Solyc10g081190 // Solyc01g107250 // Solyc10g051370 // Solyc12g009770
GO:0004518	Molecular Function	nuclease activity	5	445	750	25407	1	1	// Solyc01g055200 // Solyc05g007940 // Solyc04g005640 // Solyc07g006570 // Solyc05g007950
GO:0005515	Molecular Function	protein binding	63	445	13334	25407	1	1	// Solyc10g012120 // Solyc01g086840 // Solyc10g037880 // Solyc09g008500 // Solyc05g006160 // Solyc11g011210 // Solyc01g005710 // Solyc07g008420 // Solyc01g098780 // Solyc12g006090 // Solyc08g067540 // Solyc07g006700 // Solyc08g067520 // Solyc10g012110 // Solyc09g018010 // Solyc06g065600 // Solyc03g094080 // Solyc09g056380 // Solyc09g007010 // Solyc10g075090 // Solyc11g006850 // Solyc06g007520 // …
GO:0097159	Molecular Function	organic cyclic compound binding	11	445	9284	25407	1	1	// Solyc03g112650 // Solyc03g006690 // Solyc07g061790 // Solyc12g100340 // Solyc12g062900 // Solyc09g057670 // Solyc12g076340 // Solyc07g061800 // Solyc03g117620 // Solyc02g070120 // Solyc03g094080
GO:0005488	Molecular Function	binding	121	445	18749	25407	1	1	// Solyc10g012120 // Solyc08g078930 // Solyc08g078870 // Solyc10g037880 // Solyc09g018010 // Solyc03g117560 // Solyc03g093070 // Solyc06g065970 // Solyc11g006850 // Solyc06g007520 // Solyc07g064210 // Solyc06g059830 // Solyc07g061800 // Solyc01g106070 // Solyc10g017980 // Solyc10g012130 // Solyc08g074480 // Solyc07g065110 // Solyc01g086830 // Solyc01g009020 // Solyc03g026090 // Solyc07g006710 // …
GO:0016020	Cellular Component	membrane	11	445	11400	25407	1	1	// Solyc12g098290 // Solyc03g119670 // Solyc04g080750 // Solyc07g065650 // Solyc12g098240 // Solyc12g098250 // Solyc12g098260 // Solyc12g098270 // Solyc05g023720 // Solyc03g117020 // Solyc12g098300
GO:0044424	Cellular Component	intracellular part	7	445	20709	25407	1	1	// Solyc03g119670 // Solyc09g015110 // Solyc09g025200 // Solyc07g066380 // Solyc11g067100 // Solyc11g030820 // Solyc05g023720
GO:0043229	Cellular Component	intracellular organelle	6	445	19318	25407	1	1	// Solyc03g119670 // Solyc09g015110 // Solyc11g067100 // Solyc07g066380 // Solyc09g025200 // Solyc11g030820
GO:0005622	Cellular Component	intracellular	9	445	21046	25407	1	1	// Solyc03g119670 // Solyc09g015110 // Solyc09g025200 // Solyc11g030820 // Solyc07g066380 // Solyc10g085560 // Solyc11g067100 // Solyc01g106070 // Solyc05g023720
GO:0043226	Cellular Component	organelle	6	445	19487	25407	1	1	// Solyc03g119670 // Solyc09g015110 // Solyc11g067100 // Solyc07g066380 // Solyc09g025200 // Solyc11g030820
GO:0044444	Cellular Component	cytoplasmic part	5	445	14788	25407	1	1	// Solyc03g119670 // Solyc07g066380 // Solyc09g025200 // Solyc11g030820 // Solyc11g067100
GO:0005737	Cellular Component	cytoplasm	5	445	17713	25407	1	1	// Solyc03g119670 // Solyc07g066380 // Solyc09g025200 // Solyc11g030820 // Solyc11g067100
GO:0044464	Cellular Component	cell part	10	445	22056	25407	1	1	// Solyc03g119670 // Solyc09g015110 // Solyc10g049450 // Solyc09g025200 // Solyc11g030820 // Solyc07g066380 // Solyc10g085560 // Solyc11g067100 // Solyc01g106070 // Solyc05g023720
GO:0005623	Cellular Component	cell	10	445	22062	25407	1	1	// Solyc03g119670 // Solyc09g015110 // Solyc10g049450 // Solyc09g025200 // Solyc11g030820 // Solyc07g066380 // Solyc10g085560 // Solyc11g067100 // Solyc01g106070 // Solyc05g023720
GO:0048046	Cellular Component	apoplast	12	445	726	25407	0.62	1	// Solyc11g006730 // Solyc11g068570 // Solyc10g078840 // Solyc10g078850 // Solyc03g113580 // Solyc03g113570 // Solyc11g006980 // Solyc05g006500 // Solyc11g068590 // Solyc11g068580 // Solyc01g102380 // Solyc01g102400
GO:0005576	Cellular Component	extracellular region	31	445	2102	25407	0.86	1	// Solyc02g076860 // Solyc03g113580 // Solyc01g102380 // Solyc02g065470 // Solyc10g018760 // Solyc01g102400 // Solyc02g092110 // Solyc10g078850 // Solyc10g007270 // Solyc03g113570 // Solyc11g068580 // Solyc09g009130 // Solyc04g077580 // Solyc08g068990 // Solyc06g049050 // Solyc06g074540 // Solyc11g006730 // Solyc11g068570 // Solyc01g106830 // Solyc10g078840 // Solyc11g006980 // Solyc05g006500 // …

## Sheet: Significant terms
GO_acc	term_type	Term	queryitem	querytotal	bgitem	bgtotal	pvalue	FDR	entries
GO:0006869	Biological Process	lipid transport	32	445	303	25407	5.2e-15	7e-13	// Solyc08g078910 // Solyc10g076200 // Solyc06g069110 // Solyc01g090360 // Solyc01g081600 // Solyc01g103060 // Solyc03g083990 // Solyc10g075070 // Solyc06g005770 // Solyc09g082270 // Solyc06g084190 // Solyc09g065430 // Solyc10g075050 // Solyc03g034380 // Solyc10g075110 // Solyc03g034390 // Solyc08g078900 // Solyc08g067500 // Solyc01g073680 // Solyc08g067550 // Solyc08g005960 // Solyc06g069070 // …
GO:0010876	Biological Process	lipid localization	32	445	410	25407	1e-11	6.7e-10	// Solyc08g078910 // Solyc10g076200 // Solyc06g069110 // Solyc01g090360 // Solyc01g081600 // Solyc01g103060 // Solyc03g083990 // Solyc10g075070 // Solyc06g005770 // Solyc09g082270 // Solyc06g084190 // Solyc09g065430 // Solyc10g075050 // Solyc03g034380 // Solyc10g075110 // Solyc03g034390 // Solyc08g078900 // Solyc08g067500 // Solyc01g073680 // Solyc08g067550 // Solyc08g005960 // Solyc06g069070 // …
GO:0016998	Biological Process	cell wall macromolecule catabolic process	9	445	76	25407	1.6e-05	0.00071	// Solyc07g009500 // Solyc10g074400 // Solyc11g020530 // Solyc07g009530 // Solyc01g097240 // Solyc10g083410 // Solyc10g017970 // Solyc10g017980 // Solyc07g009510
GO:0030414	Molecular Function	peptidase inhibitor activity	44	445	110	25407	3.7e-41	7.6e-39	// Solyc03g098730 // Solyc04g008470 // Solyc06g072230 // Solyc03g020080 // Solyc06g072210 // Solyc11g021060 // Solyc04g014780 // Solyc09g097850 // Solyc03g098780 // Solyc03g080040 // Solyc03g020070 // Solyc07g007710 // Solyc07g007240 // Solyc03g020010 // Solyc07g007730 // Solyc03g020030 // Solyc07g007750 // Solyc05g054120 // Solyc03g098700 // Solyc03g098720 // Solyc04g079450 // Solyc06g072220 // …
GO:0061134	Molecular Function	peptidase regulator activity	44	445	136	25407	7e-38	7.2e-36	// Solyc03g098730 // Solyc04g008470 // Solyc06g072230 // Solyc03g020080 // Solyc06g072210 // Solyc11g021060 // Solyc04g014780 // Solyc09g097850 // Solyc03g098780 // Solyc03g080040 // Solyc03g020070 // Solyc07g007710 // Solyc07g007240 // Solyc03g020010 // Solyc07g007730 // Solyc03g020030 // Solyc07g007750 // Solyc05g054120 // Solyc03g098700 // Solyc03g098720 // Solyc04g079450 // Solyc06g072220 // …
GO:0004866	Molecular Function	endopeptidase inhibitor activity	36	445	91	25407	1.1e-33	7.3e-32	// Solyc03g098730 // Solyc06g072230 // Solyc03g020080 // Solyc06g072210 // Solyc04g014780 // Solyc09g097850 // Solyc03g098780 // Solyc03g080040 // Solyc03g020070 // Solyc07g007240 // Solyc03g020010 // Solyc03g098740 // Solyc03g020030 // Solyc05g054120 // Solyc03g098700 // Solyc03g098720 // Solyc04g079450 // Solyc06g072220 // Solyc03g098680 // Solyc03g098760 // Solyc01g009020 // Solyc03g020050 // …
GO:0004857	Molecular Function	enzyme inhibitor activity	55	445	341	25407	2.1e-33	1.1e-31	// Solyc03g098730 // Solyc04g008470 // Solyc06g072230 // Solyc03g020080 // Solyc06g072210 // Solyc01g091110 // Solyc03g112180 // Solyc07g042390 // Solyc11g021060 // Solyc04g072470 // Solyc10g018330 // Solyc09g097850 // Solyc03g098780 // Solyc03g080040 // Solyc03g020070 // Solyc07g007710 // Solyc07g007240 // Solyc03g020010 // Solyc07g007730 // Solyc11g005820 // Solyc03g020030 // Solyc07g007750 // …
GO:0061135	Molecular Function	endopeptidase regulator activity	36	445	96	25407	5e-33	2.1e-31	// Solyc03g098730 // Solyc06g072230 // Solyc03g020080 // Solyc06g072210 // Solyc04g014780 // Solyc09g097850 // Solyc03g098780 // Solyc03g080040 // Solyc03g020070 // Solyc07g007240 // Solyc03g020010 // Solyc03g098740 // Solyc03g020030 // Solyc05g054120 // Solyc03g098700 // Solyc03g098720 // Solyc04g079450 // Solyc06g072220 // Solyc03g098680 // Solyc03g098760 // Solyc01g009020 // Solyc03g020050 // …
GO:0030599	Molecular Function	pectinesterase activity	29	445	81	25407	2.4e-26	8.1e-25	// Solyc12g099190 // Solyc03g083700 // Solyc03g083720 // Solyc12g099210 // Solyc04g015510 // Solyc01g097660 // Solyc08g016120 // Solyc08g016100 // Solyc01g088590 // Solyc11g005470 // Solyc06g005460 // Solyc11g019910 // Solyc04g071850 // Solyc08g007450 // Solyc09g092350 // Solyc02g069330 // Solyc03g083710 // Solyc10g076730 // Solyc03g083730 // Solyc03g083660 // Solyc09g011280 // Solyc03g083770 // …
GO:0004867	Molecular Function	serine-type endopeptidase inhibitor activity	23	445	43	25407	2.7e-24	7.7e-23	// Solyc06g072230 // Solyc03g020080 // Solyc06g072210 // Solyc03g020050 // Solyc03g098780 // Solyc03g080040 // Solyc03g020070 // Solyc03g020010 // Solyc03g098740 // Solyc03g020030 // Solyc04g079450 // Solyc06g072220 // Solyc11g020960 // Solyc03g019690 // Solyc11g021060 // Solyc03g020040 // Solyc07g054720 // Solyc03g098790 // Solyc03g098670 // Solyc06g073020 // Solyc03g020060 // Solyc11g022590 // …
GO:0009055	Molecular Function	electron carrier activity	33	445	225	25407	2.8e-19	7.2e-18	// Solyc01g014060 // Solyc08g066740 // Solyc02g094050 // Solyc07g008130 // Solyc02g088380 // Solyc05g054900 // Solyc03g119880 // Solyc01g094040 // Solyc12g042580 // Solyc08g079780 // Solyc07g053880 // Solyc09g065250 // Solyc09g075810 // Solyc11g062350 // Solyc12g042780 // Solyc07g008140 // Solyc01g014070 // Solyc04g074740 // Solyc03g120860 // Solyc08g006790 // Solyc12g005710 // Solyc01g104400 // …
GO:0030234	Molecular Function	enzyme regulator activity	55	445	787	25407	2e-17	4.6e-16	// Solyc03g098730 // Solyc04g008470 // Solyc06g072230 // Solyc03g020080 // Solyc06g072210 // Solyc01g091110 // Solyc03g112180 // Solyc07g042390 // Solyc11g021060 // Solyc04g072470 // Solyc10g018330 // Solyc09g097850 // Solyc03g098780 // Solyc03g080040 // Solyc03g020070 // Solyc07g007710 // Solyc07g007240 // Solyc03g020010 // Solyc07g007730 // Solyc11g005820 // Solyc03g020030 // Solyc07g007750 // …
GO:0045735	Molecular Function	nutrient reservoir activity	15	445	30	25407	5.9e-16	1.2e-14	// Solyc11g006730 // Solyc11g068570 // Solyc08g080490 // Solyc10g078840 // Solyc10g078850 // Solyc03g113580 // Solyc03g113570 // Solyc11g006980 // Solyc05g006500 // Solyc11g068590 // Solyc11g068580 // Solyc09g082360 // Solyc01g102380 // Solyc01g102400 // Solyc08g080480
GO:0098772	Molecular Function	molecular function regulator	55	445	927	25407	1.5e-14	2.7e-13	// Solyc03g098730 // Solyc04g008470 // Solyc06g072230 // Solyc03g020080 // Solyc06g072210 // Solyc01g091110 // Solyc03g112180 // Solyc07g042390 // Solyc11g021060 // Solyc04g072470 // Solyc10g018330 // Solyc09g097850 // Solyc03g098780 // Solyc03g080040 // Solyc03g020070 // Solyc07g007710 // Solyc07g007240 // Solyc03g020010 // Solyc07g007730 // Solyc11g005820 // Solyc03g020030 // Solyc07g007750 // …
GO:0052689	Molecular Function	carboxylic ester hydrolase activity	31	445	396	25407	2e-11	3.3e-10	// Solyc12g099190 // Solyc03g083700 // Solyc03g083720 // Solyc12g099210 // Solyc04g015510 // Solyc01g097660 // Solyc08g016120 // Solyc08g016100 // Solyc01g088590 // Solyc11g005470 // Solyc06g005460 // Solyc11g019910 // Solyc04g071850 // Solyc08g007450 // Solyc09g092350 // Solyc02g069330 // Solyc03g083710 // Solyc10g076730 // Solyc04g040090 // Solyc03g083730 // Solyc03g083660 // Solyc09g011280 // …
GO:0008289	Molecular Function	lipid binding	33	445	540	25407	1.8e-09	2.8e-08	// Solyc01g009590 // Solyc06g035820 // Solyc03g091000 // Solyc08g078870 // Solyc03g091020 // Solyc03g121900 // Solyc01g066910 // Solyc08g079200 // Solyc03g091010 // Solyc08g078930 // Solyc03g093070 // Solyc06g065970 // Solyc03g093050 // Solyc06g060640 // Solyc07g064210 // Solyc09g065410 // Solyc07g065110 // Solyc08g078920 // Solyc08g074480 // Solyc03g091030 // Solyc01g086830 // Solyc05g041140 // …
GO:0005319	Molecular Function	lipid transporter activity	18	445	163	25407	2.7e-09	3.9e-08	// Solyc01g009590 // Solyc10g012130 // Solyc10g012120 // Solyc06g035820 // Solyc10g075090 // Solyc07g065110 // Solyc01g081590 // Solyc10g075150 // Solyc10g075100 // Solyc08g067510 // Solyc03g121900 // Solyc01g066910 // Solyc03g026090 // Solyc06g065600 // Solyc06g059790 // Solyc09g018010 // Solyc01g109390 // Solyc06g059830
GO:0008061	Molecular Function	chitin binding	11	445	48	25407	4.6e-09	6.3e-08	// Solyc07g009500 // Solyc10g074400 // Solyc11g020530 // Solyc07g009530 // Solyc11g020130 // Solyc10g055790 // Solyc03g116190 // Solyc10g017970 // Solyc10g017980 // Solyc03g116240 // Solyc07g009510
GO:0050162	Molecular Function	oxalate oxidase activity	8	445	19	25407	1.2e-08	1.5e-07	// Solyc07g041720 // Solyc09g090000 // Solyc11g068600 // Solyc01g088300 // Solyc09g090040 // Solyc09g089990 // Solyc01g102890 // Solyc03g123410
GO:0046910	Molecular Function	pectinesterase inhibitor activity	11	445	74	25407	2.4e-07	2.8e-06	// Solyc08g006690 // Solyc10g018330 // Solyc10g018320 // Solyc12g009270 // Solyc12g099200 // Solyc01g091100 // Solyc11g005820 // Solyc03g112180 // Solyc07g042390 // Solyc01g091110 // Solyc03g112170
GO:0016623	Molecular Function	oxidoreductase activity, acting on the aldehyde or oxo group of donors, oxygen as acceptor	8	445	45	25407	3.3e-06	3.7e-05	// Solyc07g041720 // Solyc09g090000 // Solyc11g068600 // Solyc01g088300 // Solyc09g090040 // Solyc09g089990 // Solyc01g102890 // Solyc03g123410
GO:0004869	Molecular Function	cysteine-type endopeptidase inhibitor activity	7	445	37	25407	9.4e-06	0.0001	// Solyc04g014780 // Solyc04g014790 // Solyc09g097850 // Solyc04g079450 // Solyc03g097270 // Solyc01g009020 // Solyc05g054120
GO:0005516	Molecular Function	calmodulin binding	20	445	371	25407	1.7e-05	0.00017	// Solyc08g067540 // Solyc10g012130 // Solyc10g012120 // Solyc10g075090 // Solyc01g081590 // Solyc10g075150 // Solyc08g067520 // Solyc08g067510 // Solyc02g087910 // Solyc03g026090 // Solyc01g081580 // Solyc09g008500 // Solyc06g065600 // Solyc06g059790 // Solyc08g067530 // Solyc09g018010 // Solyc10g012110 // Solyc06g005780 // Solyc06g059830 // Solyc10g075100
